# Supplementary material for: SiCmiR Atlas: Single‐Cell miRNA Landscape Reveals Hub‐miRNA and Network Signatures in Human Cancers
Source: Adv Sci (Weinh). 2026 Feb 15;13(16):e14446. doi: 10.1002/advs.202514446 (PMC13042402; doi:10.1002/advs.202514446)
Supplement: Supplementary file 2 — Supporting File 2: advs73630‐sup‐0002‐Data.zip. [file ADVS-13-e14446-s001.zip]

Archive with 9 entries (8 files):
- advs73630-sup-0002-Data/
- advs73630-sup-0002-Data/Table S1.xlsx
- advs73630-sup-0002-Data/Table S2.xlsx
- advs73630-sup-0002-Data/Table S3.xlsx
- advs73630-sup-0002-Data/Table S4.xlsx
- advs73630-sup-0002-Data/Table S5.xlsx
- advs73630-sup-0002-Data/Table S6.xlsx
- advs73630-sup-0002-Data/Table S7.xlsx
- advs73630-sup-0002-Data/Table S8.xlsx
