# Supplementary material for: SiCmiR Atlas: Single‐Cell miRNA Landscape Reveals Hub‐miRNA and Network Signatures in Human Cancers
Source: Adv Sci (Weinh). 2026 Feb 15;13(16):e14446. doi: 10.1002/advs.202514446 (PMC13042402; doi:10.1002/advs.202514446)
Supplement: Supplementary file 2 — Supporting File 2: advs73630‐sup‐0002‐Data.zip. [file ADVS-13-e14446-s001.zip › advs73630-sup-0002-Data/Table S1.xlsx]

## Sheet: PCC_summary
	miRNA	Training_PCC	Testing_PCC
1	hsa-miR-4739	0.8423	0.3748
2	hsa-miR-4740-5p	0.7724	0.4195
3	hsa-miR-4735-5p	0.8615	0.4596
4	hsa-miR-4736	0.8395	0.4414
5	hsa-miR-3064-5p	0.7143	0.2653
6	hsa-miR-3064-3p	0.712	0.3344
7	hsa-miR-4738-3p	0.8119	0.4478
8	hsa-miR-6793-3p	0.7551	0.3896
9	hsa-miR-6793-5p	0.8171	0.4796
10	hsa-miR-6825-5p	0.807	0.2269
11	hsa-miR-6826-3p	0.8011	0.2514
12	hsa-miR-335-5p	0.9192	0.8496
13	hsa-miR-339-5p	0.842	0.6885
14	hsa-miR-324-5p	0.8546	0.7179
15	hsa-miR-331-3p	0.8508	0.7106
16	hsa-miR-338-3p	0.9459	0.891
17	hsa-miR-324-3p	0.8937	0.7998
18	hsa-miR-18a-3p	0.9314	0.8525
19	hsa-miR-299-5p	0.9035	0.7957
20	hsa-miR-4511	0.817	0.318
21	hsa-miR-4510	0.7834	0.5158
22	hsa-miR-548e-5p	0.7598	0.2541
23	hsa-miR-483-5p	0.9787	0.9537
24	hsa-miR-942-3p	0.8891	0.7743
25	hsa-miR-1180-5p	0.8218	0.3734
26	hsa-miR-885-5p	0.9827	0.963
27	hsa-miR-1287-3p	0.8342	0.6749
28	hsa-miR-491-3p	0.8334	0.6772
29	hsa-miR-6125	0.7969	0.4779
30	hsa-miR-193b-5p	0.882	0.7723
31	hsa-miR-146b-3p	0.952	0.9064
32	hsa-miR-885-3p	0.9734	0.8825
33	hsa-miR-550a-5p	0.8674	0.711
34	hsa-miR-590-3p	0.8784	0.7753
35	hsa-miR-615-5p	0.8397	0.436
36	hsa-miR-616-3p	0.871	0.7353
37	hsa-miR-489-5p	0.8995	0.6791
38	hsa-miR-625-3p	0.9402	0.8916
39	hsa-miR-628-5p	0.9047	0.8116
40	hsa-miR-181d-3p	0.7669	0.2539
41	hsa-miR-561-5p	0.8955	0.7866
42	hsa-miR-539-3p	0.9409	0.85
43	hsa-miR-1258	0.8665	0.725
44	hsa-let-7a-3p	0.8804	0.7802
45	hsa-let-7b-3p	0.8715	0.7483
46	hsa-miR-450a-1-3p	0.7956	0.4504
47	hsa-miR-15a-3p	0.824	0.6379
48	hsa-miR-16-1-3p	0.8649	0.7448
49	hsa-miR-652-5p	0.821	0.6025
50	hsa-miR-584-3p	0.9282	0.8395
51	hsa-miR-1185-1-3p	0.9234	0.7654
52	hsa-miR-3158-3p	0.785	0.4424
53	hsa-miR-3157-5p	0.7656	0.4485
54	hsa-miR-365b-3p	0.868	0.7494
55	hsa-miR-3161	0.8	0.3387
56	hsa-miR-592	0.9415	0.8942
57	hsa-miR-597-5p	0.7276	0.2158
58	hsa-miR-599	0.9503	0.4005
59	hsa-miR-598-3p	0.9384	0.8842
60	hsa-miR-573	0.8914	0.6567
61	hsa-miR-618	0.8827	0.7616
62	hsa-miR-616-5p	0.8661	0.7412
63	hsa-miR-615-3p	0.9374	0.8779
64	hsa-miR-632	0.7678	0.4488
65	hsa-miR-4638-3p	0.7969	0.5295
66	hsa-miR-4636	0.891	0.7582
67	hsa-miR-4640-5p	0.8043	0.4653
68	hsa-miR-4639-3p	0.7713	0.233
69	hsa-miR-532-3p	0.9037	0.8215
70	hsa-miR-7110-3p	0.8859	0.6796
71	hsa-miR-543	0.9182	0.8073
72	hsa-miR-937-3p	0.9188	0.8202
73	hsa-miR-940	0.867	0.742
74	hsa-miR-518a-3p	0.958	0.7771
75	hsa-miR-518d-3p	0.9815	0.7545
76	hsa-miR-517c-3p	0.9654	0.7907
77	hsa-miR-520h	0.9639	0.8122
78	hsa-miR-4745-3p	0.8753	0.5842
79	hsa-miR-4745-5p	0.8862	0.4848
80	hsa-miR-4742-3p	0.8148	0.6
81	hsa-miR-4741	0.8612	0.5745
82	hsa-miR-122b-5p	0.9781	0.7861
83	hsa-miR-4743-5p	0.7635	0.2391
84	hsa-miR-302d-3p	0.9986	0.9601
85	hsa-miR-365a-3p	0.868	0.7538
86	hsa-miR-302b-3p	0.9956	0.9587
87	hsa-miR-302c-3p	0.999	0.9663
88	hsa-miR-6512-3p	0.9427	0.7466
89	hsa-miR-6843-3p	0.9254	0.8363
90	hsa-miR-6844	0.8299	0.4283
91	hsa-miR-6839-5p	0.7277	0.1493
92	hsa-miR-6842-3p	0.8874	0.783
93	hsa-miR-1269b	0.8039	0.4381
94	hsa-miR-4521	0.8183	0.5317
95	hsa-miR-4516	0.809	0.2369
96	hsa-miR-4515	0.8121	0.4918
97	hsa-miR-4517	0.8356	0.4449
98	hsa-miR-4519	0.7478	0.2744
99	hsa-miR-887-5p	0.8749	0.729
100	hsa-miR-1224-5p	0.9681	0.9345
101	hsa-miR-1224-3p	0.9747	0.8896
102	hsa-miR-519a-5p	0.9194	0.791
103	hsa-miR-518a-5p	0.9548	0.7971
104	hsa-miR-136-5p	0.9033	0.7979
105	hsa-miR-146a-5p	0.9469	0.9108
106	hsa-miR-126-5p	0.9385	0.8754
107	hsa-miR-126-3p	0.9108	0.8483
108	hsa-miR-127-3p	0.9205	0.8341
109	hsa-miR-134-5p	0.9095	0.8136
110	hsa-miR-191-5p	0.8923	0.81
111	hsa-miR-9-5p	0.9284	0.8804
112	hsa-miR-9-3p	0.9488	0.9023
113	hsa-miR-125a-5p	0.9153	0.8406
114	hsa-miR-7702	0.9145	0.8155
115	hsa-miR-7704	0.8531	0.6623
116	hsa-miR-597-3p	0.7565	0.2191
117	hsa-miR-585-5p	0.8367	0.6205
118	hsa-miR-552-5p	0.9613	0.8868
119	hsa-miR-487b-5p	0.9481	0.8325
120	hsa-miR-580-5p	0.7577	0.3945
121	hsa-miR-579-5p	0.8265	0.6089
122	hsa-miR-520g-5p	0.9725	0.775
123	hsa-miR-519d-5p	0.9874	0.8358
124	hsa-miR-510-3p	0.9818	0.8522
125	hsa-miR-504-3p	0.8537	0.4617
126	hsa-miR-411-3p	0.9011	0.7685
127	hsa-miR-33b-3p	0.8286	0.6097
128	hsa-miR-629-5p	0.8974	0.8019
129	hsa-miR-654-3p	0.8935	0.7968
130	hsa-miR-671-3p	0.8981	0.7832
131	hsa-miR-210-5p	0.8981	0.7971
132	hsa-miR-23a-5p	0.892	0.7781
133	hsa-miR-22-5p	0.8847	0.7795
134	hsa-miR-21-3p	0.9501	0.9039
135	hsa-miR-20a-3p	0.8938	0.8112
136	hsa-miR-95-5p	0.7676	0.3783
137	hsa-let-7c-3p	0.8646	0.7424
138	hsa-miR-152-5p	0.8395	0.6648
139	hsa-miR-133a-5p	0.9322	0.8499
140	hsa-miR-26a-1-3p	0.8485	0.6775
141	hsa-miR-25-5p	0.9098	0.7754
142	hsa-miR-3074-5p	0.8777	0.7548
143	hsa-miR-200c-5p	0.9774	0.9528
144	hsa-miR-3127-3p	0.8589	0.6458
145	hsa-miR-3129-3p	0.8095	0.5288
146	hsa-miR-3145-5p	0.819	0.343
147	hsa-miR-3150a-5p	0.8116	0.342
148	hsa-miR-3152-5p	0.8884	0.7067
149	hsa-miR-3137	0.84	0.3535
150	hsa-miR-466	0.9381	0.6791
151	hsa-miR-3136-5p	0.8376	0.6544
152	hsa-miR-3140-3p	0.788	0.4098
153	hsa-miR-548t-5p	0.8353	0.6826
154	hsa-miR-5584-5p	0.9596	0.8152
155	hsa-miR-5582-3p	0.7991	0.4363
156	hsa-miR-5586-5p	0.8832	0.7791
157	hsa-miR-6812-3p	0.8823	0.5806
158	hsa-miR-1229-3p	0.8788	0.6932
159	hsa-miR-4664-3p	0.9003	0.6963
160	hsa-miR-4665-5p	0.8269	0.4996
161	hsa-miR-4664-5p	0.8197	0.5232
162	hsa-miR-4662a-5p	0.9007	0.8036
163	hsa-miR-6810-3p	0.9015	0.7772
164	hsa-miR-3622a-3p	0.9444	0.8446
165	hsa-miR-3622b-3p	0.9185	0.5476
166	hsa-miR-3620-3p	0.895	0.6306
167	hsa-miR-23c	0.7638	0.4769
168	hsa-miR-450a-5p	0.8646	0.7458
169	hsa-miR-449a	0.969	0.9381
170	hsa-miR-4726-3p	0.8204	0.3139
171	hsa-miR-4727-5p	0.7169	0.2262
172	hsa-miR-4725-3p	0.8574	0.4684
173	hsa-miR-4726-5p	0.7654	0.3965
174	hsa-miR-4724-5p	0.8869	0.7344
175	hsa-miR-4728-5p	0.8794	0.6233
176	hsa-miR-361-5p	0.883	0.7745
177	hsa-miR-363-3p	0.892	0.7787
178	hsa-miR-362-5p	0.8857	0.7845
179	hsa-miR-6847-5p	0.8544	0.4372
180	hsa-miR-193a-3p	0.8619	0.7472
181	hsa-miR-190a-5p	0.8708	0.7613
182	hsa-miR-188-5p	0.8666	0.748
183	hsa-miR-186-5p	0.8951	0.824
184	hsa-miR-185-5p	0.926	0.8535
185	hsa-miR-184	0.8851	0.7645
186	hsa-miR-154-3p	0.9195	0.8289
187	hsa-miR-154-5p	0.8954	0.7939
188	hsa-miR-150-5p	0.9492	0.9113
189	hsa-miR-149-5p	0.9291	0.8602
190	hsa-miR-3619-3p	0.821	0.487
191	hsa-miR-3194-3p	0.7715	0.4179
192	hsa-miR-3158-5p	0.8448	0.5827
193	hsa-miR-3157-3p	0.803	0.5766
194	hsa-miR-3187-5p	0.7677	0.2681
195	hsa-miR-3173-5p	0.8541	0.7106
196	hsa-miR-3143	0.8143	0.2796
197	hsa-miR-3144-3p	0.8193	0.3666
198	hsa-miR-3146	0.8062	0.2288
199	hsa-miR-511-3p	0.8516	0.699
200	hsa-miR-494-5p	0.9092	0.7169
201	hsa-miR-5589-3p	0.9895	0.9096
202	hsa-miR-5588-5p	0.8872	0.6763
203	hsa-miR-1295b-3p	0.9855	0.8993
204	hsa-miR-5588-3p	0.8756	0.6737
205	hsa-miR-1295b-5p	0.9817	0.9418
206	hsa-miR-548au-3p	0.8098	0.548
207	hsa-miR-513c-3p	0.9758	0.8084
208	hsa-miR-1307-5p	0.8548	0.7284
209	hsa-miR-1306-5p	0.8909	0.7876
210	hsa-miR-1247-3p	0.9332	0.8802
211	hsa-miR-1304-3p	0.8235	0.3807
212	hsa-let-7d-3p	0.9169	0.8281
213	hsa-let-7e-3p	0.91	0.8292
214	hsa-let-7f-1-3p	0.859	0.7433
215	hsa-miR-455-5p	0.9422	0.8943
216	hsa-miR-5706	0.7764	0.4905
217	hsa-miR-5708	0.8583	0.6025
218	hsa-miR-514a-5p	0.9552	0.8323
219	hsa-miR-2355-5p	0.8946	0.8
220	hsa-miR-378d	0.8268	0.6353
221	hsa-miR-1268b	0.8072	0.4794
222	hsa-miR-6720-5p	0.8722	0.601
223	hsa-miR-4661-5p	0.8803	0.7651
224	hsa-miR-4660	0.7914	0.5258
225	hsa-miR-4659a-5p	0.8816	0.477
226	hsa-miR-4658	0.8923	0.6428
227	hsa-miR-4657	0.7535	0.3859
228	hsa-miR-4654	0.8293	0.3587
229	hsa-miR-3651	0.8606	0.7105
230	hsa-miR-3652	0.847	0.5969
231	hsa-miR-3654	0.7958	0.3459
232	hsa-miR-3655	0.7494	0.3474
233	hsa-miR-5091	0.8266	0.5758
234	hsa-miR-5090	0.8611	0.609
235	hsa-miR-5094	0.7939	0.3329
236	hsa-miR-376b-3p	0.8964	0.7532
237	hsa-miR-483-3p	0.9729	0.9436
238	hsa-miR-412-3p	0.927	0.425
239	hsa-miR-410-3p	0.9115	0.8205
240	hsa-miR-485-3p	0.9243	0.8313
241	hsa-miR-486-5p	0.8971	0.8064
242	hsa-miR-484	0.8806	0.7673
243	hsa-miR-485-5p	0.928	0.8064
244	hsa-miR-487a-3p	0.9233	0.7765
245	hsa-miR-3679-5p	0.8405	0.4888
246	hsa-miR-3679-3p	0.7608	0.2267
247	hsa-miR-4802-5p	0.7155	0.2447
248	hsa-miR-3680-3p	0.832	0.6091
249	hsa-miR-3677-3p	0.8541	0.7185
250	hsa-miR-3678-5p	0.7726	0.4401
251	hsa-miR-3678-3p	0.7404	0.307
252	hsa-miR-3681-5p	0.9155	0.5732
253	hsa-miR-1285-3p	0.7872	0.235
254	hsa-miR-548e-3p	0.7739	0.5202
255	hsa-miR-548j-5p	0.8312	0.6432
256	hsa-miR-1287-5p	0.9018	0.8231
257	hsa-miR-4728-3p	0.9356	0.8631
258	hsa-miR-4732-5p	0.8695	0.5488
259	hsa-miR-4733-5p	0.7445	0.2222
260	hsa-miR-4732-3p	0.8799	0.6676
261	hsa-miR-4734	0.8096	0.2826
262	hsa-miR-4733-3p	0.7132	0.1596
263	hsa-miR-365b-5p	0.8598	0.6911
264	hsa-miR-381-3p	0.9117	0.8289
265	hsa-miR-382-5p	0.9227	0.8344
266	hsa-miR-380-5p	0.9239	0.8061
267	hsa-miR-380-3p	0.9343	0.8038
268	hsa-miR-378a-3p	0.9422	0.8853
269	hsa-miR-379-5p	0.9156	0.8307
270	hsa-miR-377-3p	0.8989	0.7787
271	hsa-miR-378a-5p	0.9377	0.8854
272	hsa-miR-383-5p	0.9489	0.8734
273	hsa-miR-449c-5p	0.9791	0.9129
274	hsa-miR-223-3p	0.94	0.8866
275	hsa-miR-224-5p	0.9589	0.9253
276	hsa-miR-519e-5p	0.98	0.7995
277	hsa-miR-519e-3p	0.9847	0.8246
278	hsa-miR-498-5p	0.9728	0.823
279	hsa-miR-520e-3p	0.9768	0.8221
280	hsa-miR-515-5p	0.9591	0.8052
281	hsa-miR-515-3p	0.9603	0.8
282	hsa-miR-497-5p	0.8546	0.7303
283	hsa-miR-181d-5p	0.9047	0.8224
284	hsa-miR-512-5p	0.9699	0.8456
285	hsa-miR-512-3p	0.9429	0.8301
286	hsa-miR-6895-3p	0.8073	0.3881
287	hsa-miR-6777-5p	0.8347	0.5964
288	hsa-miR-5699-5p	0.8407	0.6582
289	hsa-miR-6779-5p	0.7655	0.2886
290	hsa-miR-339-3p	0.8353	0.6715
291	hsa-miR-338-5p	0.9409	0.8968
292	hsa-miR-331-5p	0.8239	0.6767
293	hsa-miR-206	0.9517	0.8933
294	hsa-miR-194-5p	0.9736	0.9488
295	hsa-miR-195-5p	0.8996	0.7912
296	hsa-miR-6885-3p	0.8374	0.5478
297	hsa-miR-6508-3p	0.7611	0.2319
298	hsa-miR-320a-3p	0.8617	0.7404
299	hsa-miR-3913-3p	0.8068	0.5404
300	hsa-miR-3664-3p	0.8248	0.4606
301	hsa-miR-3677-5p	0.8131	0.5884
302	hsa-miR-3940-5p	0.8511	0.632
303	hsa-miR-770-5p	0.9325	0.7914
304	hsa-miR-765	0.8148	0.553
305	hsa-miR-3065-3p	0.88	0.7916
306	hsa-miR-3126-3p	0.7463	0.2668
307	hsa-miR-376a-5p	0.9116	0.7898
308	hsa-miR-363-5p	0.8798	0.6415
309	hsa-miR-3934-3p	0.8939	0.7982
310	hsa-miR-542-3p	0.9159	0.8233
311	hsa-miR-545-3p	0.7247	0.1921
312	hsa-miR-539-5p	0.9066	0.7991
313	hsa-miR-493-3p	0.8994	0.7876
314	hsa-miR-450a-2-3p	0.7663	0.3557
315	hsa-miR-4423-3p	0.9039	0.7049
316	hsa-miR-4326	0.7678	0.502
317	hsa-miR-7113-5p	0.7487	0.1976
318	hsa-miR-7112-3p	0.8197	0.5296
319	hsa-miR-4649-3p	0.813	0.56
320	hsa-miR-4652-5p	0.9566	0.8969
321	hsa-miR-4651	0.8094	0.288
322	hsa-miR-4522	0.7584	0.2961
323	hsa-miR-3648	0.8427	0.6228
324	hsa-miR-4523	0.8356	0.5396
325	hsa-miR-4802-3p	0.7475	0.2449
326	hsa-miR-1976	0.9004	0.8227
327	hsa-miR-4529-3p	0.7941	0.4623
328	hsa-miR-1537-3p	0.8452	0.5302
329	hsa-miR-4804-3p	0.812	0.2907
330	hsa-miR-3684	0.7954	0.5487
331	hsa-miR-3682-3p	0.8352	0.6525
332	hsa-miR-3690	0.7996	0.5679
333	hsa-miR-6738-3p	0.7998	0.2828
334	hsa-miR-4746-5p	0.9108	0.8348
335	hsa-miR-4749-5p	0.8156	0.308
336	hsa-miR-369-3p	0.9163	0.8227
337	hsa-miR-376c-3p	0.8974	0.7925
338	hsa-miR-371a-3p	0.9895	0.932
339	hsa-miR-370-3p	0.921	0.8252
340	hsa-miR-373-5p	0.9978	0.9496
341	hsa-miR-372-3p	0.9566	0.8858
342	hsa-miR-374a-5p	0.9166	0.8147
343	hsa-miR-373-3p	0.9808	0.9216
344	hsa-miR-376a-3p	0.9151	0.8034
345	hsa-miR-375-3p	0.9592	0.9323
346	hsa-miR-525-3p	0.9479	0.7702
347	hsa-miR-525-5p	0.9443	0.7976
348	hsa-miR-519b-3p	0.9704	0.8365
349	hsa-miR-526b-3p	0.9696	0.7996
350	hsa-miR-526b-5p	0.9099	0.7702
351	hsa-miR-520a-3p	0.9505	0.8161
352	hsa-miR-520a-5p	0.9587	0.8307
353	hsa-miR-519c-3p	0.9641	0.8269
354	hsa-miR-520f-3p	0.9673	0.8409
355	hsa-miR-6891-5p	0.8527	0.5607
356	hsa-miR-6892-5p	0.8634	0.7242
357	hsa-miR-6894-3p	0.8465	0.5333
358	hsa-miR-6894-5p	0.8088	0.3651
359	hsa-miR-200c-3p	0.988	0.9707
360	hsa-miR-6772-3p	0.8042	0.4606
361	hsa-miR-6774-3p	0.8448	0.5156
362	hsa-miR-6884-5p	0.7634	0.1647
363	hsa-miR-6883-3p	0.7338	0.311
364	hsa-miR-6882-3p	0.8008	0.4577
365	hsa-miR-6882-5p	0.6951	0.1771
366	hsa-miR-7706	0.8849	0.7608
367	hsa-miR-7705	0.8418	0.6478
368	hsa-miR-6880-3p	0.8513	0.4233
369	hsa-miR-670-3p	0.9561	0.7645
370	hsa-miR-1298-3p	0.9583	0.8265
371	hsa-miR-2113	0.9465	0.7399
372	hsa-miR-196b-3p	0.9131	0.8002
373	hsa-miR-449b-3p	0.9799	0.9234
374	hsa-miR-454-3p	0.864	0.7592
375	hsa-miR-454-5p	0.8042	0.6019
376	hsa-miR-769-3p	0.8557	0.6889
377	hsa-miR-769-5p	0.8547	0.7132
378	hsa-miR-668-3p	0.9605	0.8394
379	hsa-miR-671-5p	0.8807	0.7826
380	hsa-miR-146a-3p	0.8301	0.4412
381	hsa-miR-767-5p	0.978	0.9494
382	hsa-miR-136-3p	0.9105	0.8157
383	hsa-miR-138-1-3p	0.9239	0.8169
384	hsa-miR-127-5p	0.9073	0.8086
385	hsa-miR-129-2-3p	0.9394	0.8419
386	hsa-miR-125a-3p	0.8901	0.7905
387	hsa-miR-766-3p	0.9221	0.8638
388	hsa-miR-144-5p	0.9213	0.8332
389	hsa-miR-145-3p	0.9439	0.9009
390	hsa-miR-4423-5p	0.9122	0.7807
391	hsa-miR-517-5p	0.9404	0.8
392	hsa-miR-675-5p	0.8741	0.499
393	hsa-miR-524-3p	0.9723	0.7856
394	hsa-miR-16-2-3p	0.9081	0.844
395	hsa-miR-100-3p	0.8238	0.5465
396	hsa-miR-101-5p	0.8837	0.7728
397	hsa-miR-96-3p	0.9061	0.7899
398	hsa-miR-99a-3p	0.886	0.7839
399	hsa-miR-105-3p	0.9625	0.8625
400	hsa-miR-106a-3p	0.8906	0.6646
401	hsa-miR-29b-1-5p	0.8498	0.7157
402	hsa-miR-29b-2-5p	0.8834	0.7877
403	hsa-miR-425-5p	0.8896	0.8094
404	hsa-miR-3620-5p	0.8223	0.3736
405	hsa-miR-3617-3p	0.8941	0.5872
406	hsa-miR-653-3p	0.8914	0.7836
407	hsa-miR-4431	0.9653	0.744
408	hsa-miR-4433a-3p	0.8733	0.4876
409	hsa-miR-627-3p	0.744	0.3397
410	hsa-miR-3923	0.8983	0.4229
411	hsa-miR-4645-3p	0.7722	0.4869
412	hsa-miR-4640-3p	0.8804	0.6824
413	hsa-miR-4647	0.8656	0.5374
414	hsa-miR-4646-3p	0.8818	0.526
415	hsa-miR-1915-3p	0.9666	0.6825
416	hsa-miR-1915-5p	0.9512	0.6823
417	hsa-miR-3691-5p	0.8689	0.6961
418	hsa-miR-4755-5p	0.7631	0.1411
419	hsa-miR-4754	0.7887	0.4263
420	hsa-miR-4755-3p	0.8146	0.5057
421	hsa-miR-4753-5p	0.7578	0.2852
422	hsa-miR-1270	0.8628	0.7498
423	hsa-miR-1266-5p	0.9232	0.859
424	hsa-miR-1269a	0.8589	0.6866
425	hsa-miR-1275	0.8651	0.5829
426	hsa-miR-5010-3p	0.8349	0.7027
427	hsa-miR-5009-5p	0.7667	0.1748
428	hsa-miR-5008-3p	0.8693	0.5812
429	hsa-miR-5010-5p	0.7695	0.3747
430	hsa-miR-203a-3p	0.9657	0.9343
431	hsa-miR-204-5p	0.9584	0.9279
432	hsa-miR-205-5p	0.9736	0.9434
433	hsa-miR-210-3p	0.9069	0.8259
434	hsa-miR-182-3p	0.8546	0.675
435	hsa-miR-183-5p	0.9359	0.8825
436	hsa-miR-187-3p	0.8699	0.7491
437	hsa-miR-199b-5p	0.9527	0.9146
438	hsa-miR-211-5p	0.9887	0.9769
439	hsa-miR-212-3p	0.8247	0.6511
440	hsa-miR-511-5p	0.9174	0.8513
441	hsa-miR-146b-5p	0.934	0.8796
442	hsa-miR-490-3p	0.9676	0.9188
443	hsa-miR-491-5p	0.8679	0.7595
444	hsa-miR-488-5p	0.9855	0.9535
445	hsa-miR-489-3p	0.9014	0.799
446	hsa-miR-6786-3p	0.8109	0.3008
447	hsa-miR-6788-5p	0.8064	0.3327
448	hsa-miR-6788-3p	0.8592	0.5872
449	hsa-miR-6879-3p	0.8204	0.5561
450	hsa-miR-6875-5p	0.8803	0.7324
451	hsa-miR-6875-3p	0.8431	0.4971
452	hsa-miR-6877-5p	0.8557	0.6703
453	hsa-miR-892c-3p	0.9565	0.6857
454	hsa-let-7e-5p	0.8724	0.7677
455	hsa-let-7f-5p	0.8225	0.6557
456	hsa-let-7c-5p	0.9125	0.8226
457	hsa-let-7d-5p	0.8815	0.783
458	hsa-let-7a-5p	0.8236	0.669
459	hsa-let-7b-5p	0.8905	0.78
460	hsa-miR-15a-5p	0.9155	0.8208
461	hsa-miR-16-5p	0.913	0.8388
462	hsa-miR-200b-3p	0.9781	0.954
463	hsa-miR-185-3p	0.8774	0.7728
464	hsa-miR-150-3p	0.9252	0.8521
465	hsa-miR-188-3p	0.8177	0.6342
466	hsa-miR-186-3p	0.7564	0.3562
467	hsa-miR-195-3p	0.8575	0.7191
468	hsa-miR-193a-5p	0.9091	0.8302
469	hsa-miR-30a-3p	0.9293	0.8782
470	hsa-miR-31-5p	0.9486	0.9064
471	hsa-miR-27a-3p	0.9003	0.8265
472	hsa-miR-28-5p	0.9003	0.8002
473	hsa-miR-29a-3p	0.8772	0.7763
474	hsa-miR-30a-5p	0.9352	0.8742
475	hsa-miR-24-3p	0.881	0.7913
476	hsa-miR-25-3p	0.9142	0.8489
477	hsa-miR-26a-5p	0.8669	0.7459
478	hsa-miR-26b-5p	0.8737	0.7772
479	hsa-miR-32-3p	0.8473	0.7188
480	hsa-miR-31-3p	0.9557	0.9168
481	hsa-miR-92a-1-5p	0.9241	0.8426
482	hsa-miR-33a-3p	0.8329	0.6886
483	hsa-miR-27a-5p	0.9245	0.8511
484	hsa-miR-26b-3p	0.8379	0.718
485	hsa-miR-29a-5p	0.851	0.7139
486	hsa-miR-28-3p	0.9011	0.8165
487	hsa-miR-93-3p	0.8944	0.8087
488	hsa-miR-92a-2-5p	0.9068	0.4844
489	hsa-miR-3117-3p	0.8214	0.6467
490	hsa-miR-487b-3p	0.9289	0.8381
491	hsa-miR-128-2-5p	0.9848	0.8562
492	hsa-miR-542-5p	0.8609	0.7359
493	hsa-miR-4435	0.8531	0.4657
494	hsa-miR-4434	0.7916	0.3611
495	hsa-miR-7854-3p	0.7775	0.4306
496	hsa-miR-335-3p	0.9471	0.9061
497	hsa-miR-2276-5p	0.7785	0.3246
498	hsa-miR-4685-3p	0.8182	0.5884
499	hsa-miR-4687-5p	0.8146	0.2391
500	hsa-miR-4687-3p	0.752	0.2843
501	hsa-miR-1343-3p	0.8691	0.7105
502	hsa-miR-4690-5p	0.8265	0.346
503	hsa-miR-1914-5p	0.8826	0.593
504	hsa-miR-1913	0.7691	0.3249
505	hsa-miR-6888-3p	0.7084	0.1877
506	hsa-miR-1911-5p	0.8914	0.6797
507	hsa-miR-1910-5p	0.8958	0.7061
508	hsa-miR-1912-3p	0.9333	0.6821
509	hsa-miR-1185-5p	0.911	0.7852
510	hsa-miR-1538	0.8047	0.556
511	hsa-miR-4786-5p	0.8041	0.5749
512	hsa-miR-4786-3p	0.7938	0.3434
513	hsa-miR-4787-3p	0.9036	0.8208
514	hsa-miR-4788	0.8595	0.4852
515	hsa-miR-144-3p	0.886	0.7698
516	hsa-miR-1298-5p	0.9151	0.7448
517	hsa-miR-1278	0.7785	0.3368
518	hsa-miR-1277-3p	0.8081	0.6342
519	hsa-miR-1276	0.8339	0.5533
520	hsa-miR-7152-3p	0.8593	0.4474
521	hsa-miR-7152-5p	0.8824	0.5606
522	hsa-miR-7151-5p	0.8499	0.3833
523	hsa-miR-219a-5p	0.952	0.9072
524	hsa-miR-218-5p	0.939	0.8817
525	hsa-miR-217-5p	0.8851	0.7575
526	hsa-miR-216a-5p	0.9019	0.7069
527	hsa-miR-215-5p	0.958	0.913
528	hsa-miR-214-3p	0.9117	0.8191
529	hsa-miR-181a-3p	0.9207	0.8462
530	hsa-miR-222-3p	0.9276	0.8631
531	hsa-miR-221-3p	0.9247	0.8583
532	hsa-miR-432-3p	0.9378	0.7308
533	hsa-miR-432-5p	0.9171	0.8126
534	hsa-miR-495-3p	0.9117	0.8251
535	hsa-miR-494-3p	0.8834	0.7475
536	hsa-miR-202-3p	0.9887	0.9208
537	hsa-miR-202-5p	0.9513	0.898
538	hsa-miR-493-5p	0.9097	0.7949
539	hsa-miR-193b-3p	0.8881	0.7939
540	hsa-miR-496	0.9123	0.7981
541	hsa-miR-6784-3p	0.863	0.5027
542	hsa-miR-6782-3p	0.833	0.3379
543	hsa-miR-6783-3p	0.8481	0.6363
544	hsa-miR-6781-3p	0.7929	0.4607
545	hsa-miR-6873-3p	0.7416	0.2582
546	hsa-miR-15b-5p	0.9234	0.8627
547	hsa-miR-1-3p	0.9452	0.8911
548	hsa-miR-6871-5p	0.8309	0.3828
549	hsa-miR-27b-3p	0.9033	0.8373
550	hsa-miR-23b-3p	0.9033	0.8399
551	hsa-miR-6874-3p	0.7452	0.3821
552	hsa-miR-6874-5p	0.7662	0.3212
553	hsa-miR-2110	0.8685	0.7145
554	hsa-miR-3662	0.8884	0.6864
555	hsa-miR-17-3p	0.8958	0.7974
556	hsa-miR-17-5p	0.9147	0.8513
557	hsa-miR-19a-3p	0.8985	0.8143
558	hsa-miR-18a-5p	0.9275	0.8689
559	hsa-miR-20a-5p	0.9164	0.8347
560	hsa-miR-19b-3p	0.9327	0.8606
561	hsa-miR-22-3p	0.9347	0.8656
562	hsa-miR-21-5p	0.9673	0.9086
563	hsa-miR-24-1-5p	0.8627	0.7419
564	hsa-miR-23a-3p	0.9104	0.8417
565	hsa-miR-6726-3p	0.7906	0.445
566	hsa-miR-101-3p	0.9401	0.8472
567	hsa-miR-100-5p	0.8994	0.7994
568	hsa-miR-99a-5p	0.9104	0.822
569	hsa-miR-98-5p	0.8924	0.7581
570	hsa-miR-96-5p	0.9182	0.8444
571	hsa-miR-95-3p	0.9247	0.8699
572	hsa-miR-93-5p	0.9011	0.8174
573	hsa-miR-92a-3p	0.9395	0.8789
574	hsa-miR-33a-5p	0.8582	0.7375
575	hsa-miR-32-5p	0.9082	0.8178
576	hsa-miR-935	0.9515	0.9023
577	hsa-miR-509-3-5p	0.9506	0.8535
578	hsa-miR-20b-3p	0.8986	0.7646
579	hsa-miR-934	0.9766	0.9427
580	hsa-miR-431-3p	0.9292	0.8354
581	hsa-miR-223-5p	0.9039	0.8273
582	hsa-miR-200b-5p	0.9648	0.9333
583	hsa-miR-2114-5p	0.8398	0.575
584	hsa-miR-2114-3p	0.8616	0.586
585	hsa-miR-2115-5p	0.9071	0.6452
586	hsa-miR-1292-3p	0.8411	0.3604
587	hsa-miR-4449	0.874	0.7053
588	hsa-miR-4446-3p	0.8591	0.5872
589	hsa-miR-4444	0.7709	0.543
590	hsa-miR-4442	0.7969	0.5064
591	hsa-miR-4443	0.821	0.552
592	hsa-miR-1908-3p	0.8543	0.4937
593	hsa-miR-1910-3p	0.87	0.4361
594	hsa-miR-4677-3p	0.9157	0.8456
595	hsa-miR-4677-5p	0.8001	0.5336
596	hsa-miR-4680-5p	0.7566	0.2845
597	hsa-miR-4683	0.8145	0.4821
598	hsa-miR-6515-5p	0.7666	0.3811
599	hsa-miR-4782-5p	0.768	0.2086
600	hsa-miR-4781-3p	0.7749	0.4907
601	hsa-miR-4785	0.754	0.2374
602	hsa-miR-4784	0.8223	0.3993
603	hsa-miR-6509-3p	0.7596	0.2777
604	hsa-miR-6510-3p	0.9754	0.9383
605	hsa-miR-6507-5p	0.9321	0.8255
606	hsa-miR-1250-5p	0.8479	0.5724
607	hsa-miR-1251-5p	0.9372	0.878
608	hsa-miR-1248	0.8339	0.5932
609	hsa-miR-1249-3p	0.8745	0.7642
610	hsa-miR-1255a	0.7416	0.1354
611	hsa-miR-7156-5p	0.9116	0.8138
612	hsa-miR-7155-5p	0.8135	0.3895
613	hsa-miR-7155-3p	0.7742	0.2661
614	hsa-miR-5002-5p	0.7959	0.4897
615	hsa-miR-5001-3p	0.7838	0.4797
616	hsa-miR-5001-5p	0.8628	0.6781
617	hsa-miR-5000-3p	0.8126	0.6151
618	hsa-miR-5003-3p	0.7813	0.4739
619	hsa-miR-129-5p	0.9203	0.8406
620	hsa-miR-148a-3p	0.9396	0.8759
621	hsa-miR-30c-5p	0.8696	0.7842
622	hsa-miR-30d-5p	0.9163	0.8505
623	hsa-miR-518e-3p	0.9491	0.7982
624	hsa-miR-527	0.9564	0.797
625	hsa-miR-939-5p	0.8448	0.6941
626	hsa-miR-942-5p	0.9297	0.8706
627	hsa-miR-944	0.9851	0.9693
628	hsa-miR-943	0.7822	0.2632
629	hsa-miR-522-3p	0.9388	0.7592
630	hsa-miR-519a-3p	0.9383	0.7895
631	hsa-miR-155-5p	0.9505	0.912
632	hsa-miR-6755-5p	0.7977	0.5951
633	hsa-miR-6758-3p	0.7346	0.1103
634	hsa-miR-6868-3p	0.7297	0.326
635	hsa-miR-802	0.9569	0.7246
636	hsa-miR-4536-3p	0.7221	0.415
637	hsa-miR-6813-3p	0.801	0.3768
638	hsa-miR-1228-5p	0.8284	0.6215
639	hsa-miR-1228-3p	0.8541	0.6753
640	hsa-miR-1227-3p	0.8685	0.5701
641	hsa-miR-6814-3p	0.8662	0.5327
642	hsa-miR-4433a-5p	0.8936	0.6861
643	hsa-miR-1234-3p	0.87	0.62
644	hsa-miR-4433b-5p	0.8839	0.4079
645	hsa-miR-4433b-3p	0.8729	0.3613
646	hsa-miR-1273h-3p	0.9506	0.8361
647	hsa-miR-6516-5p	0.7719	0.4978
648	hsa-miR-6516-3p	0.7894	0.4884
649	hsa-miR-7844-5p	0.7445	0.3006
650	hsa-miR-424-3p	0.8669	0.7371
651	hsa-miR-423-5p	0.8536	0.7048
652	hsa-miR-135a-5p	0.9463	0.9016
653	hsa-miR-137-3p	0.9431	0.8539
654	hsa-miR-132-3p	0.8886	0.7833
655	hsa-miR-133a-3p	0.9406	0.8903
656	hsa-miR-128-3p	0.9292	0.8763
657	hsa-miR-130a-3p	0.8711	0.7698
658	hsa-miR-124-3p	0.9814	0.9288
659	hsa-miR-125b-5p	0.9182	0.8465
660	hsa-miR-30b-5p	0.8935	0.8027
661	hsa-miR-122-5p	0.9863	0.9692
662	hsa-miR-551a	0.9167	0.7631
663	hsa-miR-552-3p	0.965	0.8681
664	hsa-miR-92b-3p	0.9408	0.8933
665	hsa-miR-199b-3p	0.9544	0.9135
666	hsa-miR-196a-3p	0.912	0.6853
667	hsa-miR-187-5p	0.9116	0.6805
668	hsa-miR-183-3p	0.8844	0.7533
669	hsa-miR-219a-1-3p	0.8867	0.761
670	hsa-miR-218-2-3p	0.8996	0.6045
671	hsa-miR-218-1-3p	0.8816	0.7795
672	hsa-miR-214-5p	0.9327	0.8796
673	hsa-miR-222-5p	0.9215	0.848
674	hsa-miR-221-5p	0.8691	0.7443
675	hsa-miR-197-5p	0.8721	0.5176
676	hsa-miR-204-3p	0.9472	0.864
677	hsa-miR-937-5p	0.8793	0.3766
678	hsa-miR-3190-5p	0.7792	0.3885
679	hsa-miR-3189-3p	0.9256	0.7876
680	hsa-miR-3188	0.8416	0.5297
681	hsa-miR-651-5p	0.8796	0.7708
682	hsa-miR-652-3p	0.8997	0.8288
683	hsa-miR-548d-3p	0.8855	0.7474
684	hsa-miR-663a	0.8522	0.544
685	hsa-miR-449b-5p	0.9745	0.9088
686	hsa-miR-653-5p	0.9189	0.8659
687	hsa-miR-411-5p	0.899	0.795
688	hsa-miR-378c	0.9089	0.8271
689	hsa-miR-4453	0.7681	0.3473
690	hsa-miR-4454	0.8775	0.6275
691	hsa-miR-514b-3p	0.9736	0.8174
692	hsa-miR-216a-3p	0.9251	0.6684
693	hsa-miR-514b-5p	0.9488	0.7997
694	hsa-miR-3199	0.8244	0.6418
695	hsa-miR-3200-3p	0.9214	0.8465
696	hsa-miR-3198	0.7872	0.3261
697	hsa-miR-98-3p	0.7979	0.6259
698	hsa-miR-548x-3p	0.962	0.8017
699	hsa-miR-4676-5p	0.8448	0.619
700	hsa-miR-4676-3p	0.8028	0.3265
701	hsa-miR-4674	0.8275	0.4739
702	hsa-miR-4797-3p	0.8093	0.5437
703	hsa-miR-4796-5p	0.7827	0.4888
704	hsa-miR-4800-5p	0.7612	0.2024
705	hsa-miR-4800-3p	0.8363	0.4097
706	hsa-miR-1180-3p	0.918	0.8454
707	hsa-miR-1179	0.9525	0.8699
708	hsa-miR-1181	0.7804	0.4131
709	hsa-miR-3200-5p	0.7743	0.2911
710	hsa-miR-548o-3p	0.7809	0.5086
711	hsa-miR-1262	0.8609	0.732
712	hsa-miR-548n	0.7494	0.2481
713	hsa-miR-3664-5p	0.8563	0.614
714	hsa-miR-3660	0.8974	0.4744
715	hsa-miR-4999-5p	0.7419	0.4918
716	hsa-miR-3667-5p	0.9019	0.6811
717	hsa-miR-3667-3p	0.8565	0.3954
718	hsa-miR-502-5p	0.8458	0.6825
719	hsa-miR-501-5p	0.8982	0.7999
720	hsa-miR-500a-3p	0.9009	0.8008
721	hsa-miR-499a-5p	0.9184	0.7746
722	hsa-miR-513a-5p	0.9677	0.8583
723	hsa-miR-505-3p	0.8773	0.7943
724	hsa-miR-504-5p	0.9003	0.7873
725	hsa-miR-503-5p	0.8466	0.707
726	hsa-miR-507	0.9569	0.8444
727	hsa-miR-506-3p	0.9597	0.8678
728	hsa-miR-6754-5p	0.8049	0.3294
729	hsa-miR-6751-5p	0.7892	0.3058
730	hsa-miR-6750-3p	0.8219	0.4523
731	hsa-miR-6860	0.9257	0.7857
732	hsa-miR-378f	0.8195	0.4934
733	hsa-miR-6818-3p	0.6963	0.2476
734	hsa-miR-6818-5p	0.7578	0.3462
735	hsa-miR-1238-3p	0.8314	0.3371
736	hsa-miR-1237-3p	0.8167	0.4344
737	hsa-miR-182-5p	0.9189	0.8552
738	hsa-miR-181c-5p	0.9082	0.8261
739	hsa-miR-6815-3p	0.8265	0.5893
740	hsa-miR-6815-5p	0.8635	0.6408
741	hsa-miR-34a-5p	0.8905	0.8064
742	hsa-miR-10b-5p	0.9561	0.9159
743	hsa-miR-181b-5p	0.9147	0.8454
744	hsa-miR-181a-5p	0.9173	0.851
745	hsa-miR-139-5p	0.938	0.8816
746	hsa-miR-10a-5p	0.9732	0.9515
747	hsa-miR-7-5p	0.9279	0.8575
748	hsa-miR-1226-3p	0.9079	0.8058
749	hsa-miR-1225-3p	0.7759	0.2875
750	hsa-miR-505-5p	0.8432	0.6987
751	hsa-miR-513a-3p	0.9756	0.8202
752	hsa-miR-4491	0.9144	0.813
753	hsa-miR-4492	0.8056	0.2564
754	hsa-miR-501-3p	0.898	0.8043
755	hsa-miR-153-3p	0.9328	0.8664
756	hsa-miR-152-3p	0.92	0.8423
757	hsa-miR-301b-3p	0.8813	0.7275
758	hsa-miR-216b-5p	0.9455	0.7596
759	hsa-miR-499a-3p	0.9036	0.6401
760	hsa-miR-500a-5p	0.8685	0.7539
761	hsa-miR-516a-5p	0.9017	0.7507
762	hsa-miR-665	0.8632	0.6336
763	hsa-miR-138-5p	0.9269	0.8598
764	hsa-miR-877-3p	0.8758	0.6575
765	hsa-miR-887-3p	0.8897	0.8006
766	hsa-miR-143-3p	0.9358	0.8845
767	hsa-miR-760	0.9049	0.7809
768	hsa-miR-145-5p	0.9156	0.8581
769	hsa-miR-509-5p	0.9713	0.8318
770	hsa-miR-181a-2-3p	0.9126	0.8414
771	hsa-miR-181c-3p	0.9208	0.8589
772	hsa-miR-10b-3p	0.9434	0.8941
773	hsa-miR-34a-3p	0.7929	0.6009
774	hsa-miR-7-2-3p	0.9753	0.9045
775	hsa-miR-10a-3p	0.9362	0.8866
776	hsa-miR-139-3p	0.9272	0.8593
777	hsa-miR-7-1-3p	0.874	0.7644
778	hsa-miR-30c-2-3p	0.9217	0.8547
779	hsa-miR-30d-3p	0.8911	0.7863
780	hsa-miR-140-5p	0.9235	0.854
781	hsa-miR-548b-5p	0.8384	0.4689
782	hsa-miR-589-5p	0.8816	0.7554
783	hsa-miR-873-5p	0.9295	0.8215
784	hsa-miR-582-3p	0.8941	0.7915
785	hsa-miR-142-5p	0.9554	0.9148
786	hsa-miR-92b-5p	0.9109	0.801
787	hsa-miR-556-3p	0.8381	0.5986
788	hsa-miR-141-3p	0.9815	0.9576
789	hsa-miR-374b-3p	0.8325	0.685
790	hsa-miR-142-3p	0.953	0.9099
791	hsa-miR-376b-5p	0.868	0.6991
792	hsa-miR-508-5p	0.9587	0.8908
793	hsa-miR-503-3p	0.8595	0.6808
794	hsa-miR-495-5p	0.9327	0.8072
795	hsa-miR-758-5p	0.9136	0.8263
796	hsa-miR-374b-5p	0.8759	0.7582
797	hsa-miR-24-2-5p	0.8749	0.7735
798	hsa-miR-128-1-5p	0.9077	0.8196
799	hsa-miR-549a-3p	0.8684	0.5962
800	hsa-miR-656-3p	0.9067	0.7793
801	hsa-miR-655-3p	0.9128	0.8095
802	hsa-miR-654-5p	0.9069	0.7922
803	hsa-miR-658	0.826	0.5682
804	hsa-miR-421	0.8427	0.6833
805	hsa-miR-660-5p	0.8952	0.7915
806	hsa-miR-19b-1-5p	0.9066	0.8173
807	hsa-miR-2278	0.735	0.192
808	hsa-miR-2276-3p	0.8456	0.4206
809	hsa-miR-2277-3p	0.843	0.5997
810	hsa-miR-219b-3p	0.7722	0.4332
811	hsa-miR-219b-5p	0.7889	0.4095
812	hsa-miR-4668-3p	0.8294	0.6828
813	hsa-miR-155-3p	0.9185	0.812
814	hsa-miR-3944-3p	0.86	0.6069
815	hsa-miR-19a-5p	0.8218	0.3464
816	hsa-miR-2682-3p	0.9325	0.6977
817	hsa-miR-2682-5p	0.9424	0.7441
818	hsa-miR-4999-3p	0.7812	0.3378
819	hsa-miR-4306	0.8407	0.3328
820	hsa-miR-4795-3p	0.7044	0.1547
821	hsa-miR-4793-3p	0.8214	0.3205
822	hsa-miR-4789-3p	0.8241	0.3356
823	hsa-miR-4791	0.8194	0.5873
824	hsa-miR-518c-3p	0.9433	0.7557
825	hsa-miR-524-5p	0.9653	0.8037
826	hsa-miR-520c-3p	0.9724	0.8383
827	hsa-miR-518c-5p	0.949	0.8045
828	hsa-miR-518b	0.9406	0.7868
829	hsa-miR-518f-3p	0.96	0.808
830	hsa-miR-520b-3p	0.9712	0.8429
831	hsa-miR-523-3p	0.9693	0.8351
832	hsa-miR-518f-5p	0.9651	0.8385
833	hsa-miR-6767-5p	0.7794	0.2519
834	hsa-miR-376a-2-5p	0.8724	0.6346
835	hsa-miR-6766-3p	0.744	0.2898
836	hsa-miR-3910	0.7678	0.3091
837	hsa-miR-3911	0.8347	0.4531
838	hsa-miR-3912-3p	0.779	0.5945
839	hsa-miR-3913-5p	0.8686	0.7541
840	hsa-miR-3909	0.782	0.4833
841	hsa-miR-215-3p	0.9804	0.8796
842	hsa-miR-301a-3p	0.8807	0.7815
843	hsa-miR-99b-5p	0.9233	0.8592
844	hsa-miR-200a-3p	0.9685	0.94
845	hsa-miR-302a-5p	0.9971	0.9546
846	hsa-miR-106b-5p	0.9175	0.8397
847	hsa-miR-29c-3p	0.9267	0.8596
848	hsa-miR-34c-5p	0.909	0.8375
849	hsa-miR-299-3p	0.906	0.784
850	hsa-miR-302a-3p	0.9988	0.9573
851	hsa-miR-34b-5p	0.9153	0.8155
852	hsa-miR-6803-3p	0.816	0.6336
853	hsa-miR-6802-3p	0.8329	0.655
854	hsa-miR-192-5p	0.9696	0.9454
855	hsa-miR-196a-5p	0.9767	0.962
856	hsa-miR-197-3p	0.92	0.8357
857	hsa-miR-513b-5p	0.968	0.8704
858	hsa-miR-513c-5p	0.9587	0.8521
859	hsa-miR-4501	0.9498	0.8683
860	hsa-miR-744-5p	0.8813	0.7635
861	hsa-miR-488-3p	0.9779	0.94
862	hsa-miR-486-3p	0.8711	0.7114
863	hsa-miR-1288-5p	0.7044	0.2154
864	hsa-miR-490-5p	0.9555	0.736
865	hsa-miR-1251-3p	0.9561	0.8699
866	hsa-miR-6858-5p	0.8121	0.3161
867	hsa-miR-497-3p	0.7848	0.586
868	hsa-miR-877-5p	0.9131	0.8204
869	hsa-miR-6855-5p	0.7609	0.3114
870	hsa-miR-6855-3p	0.755	0.2895
871	hsa-miR-148a-5p	0.9209	0.8555
872	hsa-miR-129-1-3p	0.93	0.8026
873	hsa-miR-570-3p	0.8063	0.5251
874	hsa-miR-192-3p	0.9677	0.9441
875	hsa-miR-574-3p	0.8948	0.8047
876	hsa-miR-6870-3p	0.752	0.2492
877	hsa-miR-545-5p	0.7689	0.4158
878	hsa-miR-455-3p	0.9092	0.831
879	hsa-let-7i-5p	0.9188	0.8596
880	hsa-let-7g-5p	0.8592	0.7458
881	hsa-miR-2116-3p	0.825	0.5811
882	hsa-miR-2116-5p	0.7483	0.2927
883	hsa-miR-548q	0.7019	0.2536
884	hsa-miR-548aq-5p	0.9068	0.5725
885	hsa-miR-639	0.8022	0.5689
886	hsa-miR-636	0.8412	0.6286
887	hsa-miR-6513-3p	0.7221	0.2473
888	hsa-miR-6513-5p	0.6808	0.1357
889	hsa-miR-6514-3p	0.7796	0.4289
890	hsa-miR-6514-5p	0.7974	0.5737
891	hsa-miR-33b-5p	0.8517	0.7043
892	hsa-miR-4469	0.8341	0.4964
893	hsa-miR-4466	0.8402	0.5136
894	hsa-miR-3065-5p	0.8553	0.724
895	hsa-miR-3183	0.7949	0.3918
896	hsa-miR-381-5p	0.895	0.7485
897	hsa-miR-376c-5p	0.8695	0.7078
898	hsa-miR-3187-3p	0.876	0.6122
899	hsa-miR-5680	0.8311	0.6034
900	hsa-miR-3688-3p	0.7705	0.3844
901	hsa-let-7f-2-3p	0.7669	0.5579
902	hsa-miR-374c-5p	0.8805	0.435
903	hsa-miR-675-3p	0.8779	0.7289
904	hsa-miR-4714-5p	0.7633	0.4185
905	hsa-miR-4714-3p	0.7622	0.4542
906	hsa-miR-2277-5p	0.7838	0.561
907	hsa-miR-550a-3-5p	0.8131	0.5994
908	hsa-miR-642a-3p	0.7732	0.4536
909	hsa-miR-520g-3p	0.9624	0.8002
910	hsa-miR-18b-5p	0.8374	0.6129
911	hsa-miR-20b-5p	0.8856	0.7841
912	hsa-miR-4766-3p	0.8279	0.5942
913	hsa-miR-4762-5p	0.7471	0.3173
914	hsa-miR-4762-3p	0.7325	0.3247
915	hsa-miR-4763-5p	0.8362	0.4645
916	hsa-miR-4766-5p	0.8005	0.3172
917	hsa-miR-516b-5p	0.941	0.7881
918	hsa-miR-451a	0.8999	0.8125
919	hsa-miR-452-5p	0.9539	0.9158
920	hsa-miR-452-3p	0.9325	0.8795
921	hsa-miR-409-5p	0.8883	0.7769
922	hsa-miR-409-3p	0.9126	0.8115
923	hsa-miR-519d-3p	0.9507	0.7846
924	hsa-miR-517a-3p	0.9059	0.758
925	hsa-miR-520d-5p	0.9732	0.7898
926	hsa-miR-521	0.9495	0.7171
927	hsa-miR-517b-3p	0.9035	0.7578
928	hsa-miR-520d-3p	0.9561	0.8091
929	hsa-miR-3928-3p	0.8818	0.75
930	hsa-miR-676-3p	0.9047	0.8229
931	hsa-miR-676-5p	0.8629	0.7298
932	hsa-miR-3926	0.7937	0.6236
933	hsa-miR-6761-3p	0.7459	0.1954
934	hsa-miR-6761-5p	0.8241	0.6305
935	hsa-miR-6762-3p	0.8314	0.5067
936	hsa-miR-6763-5p	0.7829	0.3724
937	hsa-miR-3922-3p	0.9023	0.8183
938	hsa-miR-6764-5p	0.8149	0.4805
939	hsa-miR-3920	0.7944	0.5248
940	hsa-miR-3150b-3p	0.8894	0.7346
941	hsa-miR-3917	0.886	0.7291
942	hsa-miR-130b-3p	0.9195	0.859
943	hsa-miR-296-5p	0.8549	0.7364
944	hsa-miR-30e-3p	0.8602	0.7452
945	hsa-miR-30e-5p	0.9253	0.8401
946	hsa-miR-6807-3p	0.8533	0.3022
947	hsa-miR-6807-5p	0.8218	0.4478
948	hsa-miR-6808-3p	0.8657	0.652
949	hsa-miR-6805-5p	0.7944	0.4838
950	hsa-miR-6806-3p	0.8189	0.6471
951	hsa-miR-199a-3p	0.9543	0.9128
952	hsa-miR-199a-5p	0.947	0.8987
953	hsa-miR-1301-3p	0.9133	0.8386
954	hsa-miR-1271-5p	0.8498	0.7441
955	hsa-miR-1323	0.9562	0.7983
956	hsa-miR-1296-5p	0.8925	0.7739
957	hsa-miR-320c	0.864	0.7156
958	hsa-miR-320b	0.8517	0.732
959	hsa-miR-7846-3p	0.7825	0.3522
960	hsa-miR-7845-5p	0.8402	0.5328
961	hsa-miR-7850-5p	0.8394	0.3711
962	hsa-miR-1283	0.9485	0.7727
963	hsa-miR-4473	0.8424	0.6316
964	hsa-miR-4474-3p	0.7852	0.3079
965	hsa-miR-6854-5p	0.8572	0.7089
966	hsa-miR-6850-5p	0.8933	0.4585
967	hsa-miR-6851-3p	0.7745	0.3153
968	hsa-miR-6728-5p	0.8668	0.6177
969	hsa-miR-6852-5p	0.7721	0.4417
970	hsa-miR-6727-5p	0.7895	0.262
971	hsa-miR-410-5p	0.9269	0.7553
972	hsa-miR-487a-5p	0.9208	0.7989
973	hsa-miR-412-5p	0.8544	0.6916
974	hsa-miR-433-5p	0.9397	0.7522
975	hsa-miR-329-5p	0.9372	0.7505
976	hsa-miR-551b-3p	0.857	0.7242
977	hsa-miR-153-5p	0.9236	0.8587
978	hsa-miR-134-3p	0.8842	0.7506
979	hsa-miR-190a-3p	0.7905	0.5649
980	hsa-miR-370-5p	0.9212	0.83
981	hsa-miR-328-5p	0.8121	0.2461
982	hsa-miR-6509-5p	0.9071	0.795
983	hsa-miR-664b-3p	0.8746	0.7804
984	hsa-miR-664b-5p	0.8174	0.6167
985	hsa-miR-5579-3p	0.8765	0.655
986	hsa-miR-5581-3p	0.7725	0.4618
987	hsa-miR-6508-5p	0.7335	0.1586
988	hsa-miR-5580-3p	0.8953	0.5457
989	hsa-miR-641	0.7751	0.2321
990	hsa-miR-643	0.784	0.5064
991	hsa-miR-642a-5p	0.8634	0.7249
992	hsa-miR-3193	0.8271	0.6234
993	hsa-miR-3192-5p	0.7837	0.289
994	hsa-miR-3191-3p	0.7871	0.4812
995	hsa-miR-181b-3p	0.9118	0.8403
996	hsa-miR-212-5p	0.8279	0.6026
997	hsa-miR-320e	0.7824	0.3323
998	hsa-miR-382-3p	0.9129	0.8084
999	hsa-miR-301a-5p	0.8732	0.7617
1000	hsa-miR-345-3p	0.8355	0.6259
1001	hsa-miR-556-5p	0.8289	0.5591
1002	hsa-miR-3194-5p	0.8056	0.5203
1003	hsa-miR-548aw	0.6862	0.3277
1004	hsa-miR-5684	0.793	0.5701
1005	hsa-miR-5683	0.8476	0.6691
1006	hsa-miR-18b-3p	0.9035	0.6566
1007	hsa-miR-500b-5p	0.8704	0.7479
1008	hsa-miR-548ba	0.878	0.6808
1009	hsa-miR-7974	0.8898	0.7002
1010	hsa-miR-7976	0.8281	0.486
1011	hsa-miR-598-5p	0.7989	0.344
1012	hsa-miR-502-3p	0.8983	0.8101
1013	hsa-miR-429	0.9654	0.9328
1014	hsa-miR-1243	0.9067	0.7243
1015	hsa-miR-1245a	0.8003	0.4036
1016	hsa-miR-1468-5p	0.8793	0.7565
1017	hsa-miR-3934-5p	0.8769	0.7564
1018	hsa-miR-320d	0.8355	0.5702
1019	hsa-miR-3130-5p	0.7925	0.5653
1020	hsa-miR-4717-3p	0.7364	0.1743
1021	hsa-miR-3130-3p	0.831	0.5695
1022	hsa-miR-1288-3p	0.7543	0.4653
1023	hsa-miR-1292-5p	0.8999	0.7969
1024	hsa-miR-1284	0.805	0.603
1025	hsa-miR-378b	0.8211	0.5055
1026	hsa-miR-664a-5p	0.8676	0.7645
1027	hsa-miR-664a-3p	0.8767	0.774
1028	hsa-miR-4758-5p	0.8483	0.5406
1029	hsa-miR-4757-5p	0.7537	0.2027
1030	hsa-miR-4758-3p	0.9426	0.7843
1031	hsa-miR-3154	0.9196	0.7192
1032	hsa-miR-369-5p	0.8885	0.7656
1033	hsa-miR-200a-5p	0.9771	0.9541
1034	hsa-miR-433-3p	0.9374	0.8346
1035	hsa-miR-431-5p	0.8974	0.7445
1036	hsa-miR-329-3p	0.929	0.8222
1037	hsa-miR-6718-5p	0.8758	0.6744
1038	hsa-miR-1304-5p	0.8201	0.5449
1039	hsa-miR-1305	0.9047	0.7663
1040	hsa-miR-5187-5p	0.8335	0.6612
1041	hsa-miR-548f-3p	0.9257	0.7736
1042	hsa-miR-1246	0.8506	0.3405
1043	hsa-miR-1247-5p	0.9279	0.875
1044	hsa-miR-6834-5p	0.8998	0.6688
1045	hsa-miR-6832-3p	0.838	0.3879
1046	hsa-miR-6833-3p	0.8063	0.5413
1047	hsa-miR-337-3p	0.9017	0.7925
1048	hsa-miR-323a-3p	0.9238	0.8322
1049	hsa-miR-326	0.8615	0.7498
1050	hsa-miR-151a-3p	0.8949	0.8186
1051	hsa-miR-340-3p	0.8848	0.7996
1052	hsa-miR-330-3p	0.867	0.7463
1053	hsa-miR-328-3p	0.9238	0.8439
1054	hsa-miR-342-3p	0.8945	0.8069
1055	hsa-miR-135b-5p	0.9649	0.9326
1056	hsa-miR-148b-3p	0.8883	0.8028
1057	hsa-miR-605-5p	0.8138	0.584
1058	hsa-miR-4482-5p	0.8049	0.2542
1059	hsa-miR-4479	0.8483	0.5301
1060	hsa-miR-1537-5p	0.8752	0.7302
1061	hsa-miR-4484	0.8041	0.4873
1062	hsa-miR-2115-3p	0.8987	0.7519
1063	hsa-miR-889-3p	0.924	0.84
1064	hsa-miR-541-3p	0.9345	0.8163
1065	hsa-miR-708-3p	0.9475	0.8953
1066	hsa-miR-708-5p	0.9312	0.8762
1067	hsa-miR-876-5p	0.903	0.7164
1068	hsa-miR-190b-5p	0.9439	0.8571
1069	hsa-miR-147b-3p	0.9042	0.7995
1070	hsa-miR-6733-3p	0.7182	0.3192
1071	hsa-miR-6734-5p	0.8058	0.513
1072	hsa-miR-6743-3p	0.8094	0.4451
1073	hsa-miR-6741-3p	0.8554	0.5124
1074	hsa-miR-6742-3p	0.7298	0.1839
1075	hsa-miR-6739-3p	0.7382	0.1914
1076	hsa-miR-6503-3p	0.9216	0.7914
1077	hsa-miR-6503-5p	0.8997	0.7907
1078	hsa-miR-6502-5p	0.8405	0.6057
1079	hsa-miR-6506-5p	0.7114	0.2442
1080	hsa-miR-590-5p	0.9011	0.818
1081	hsa-miR-1260b	0.8755	0.5043
1082	hsa-miR-3170	0.8621	0.7359
1083	hsa-miR-585-3p	0.8606	0.6998
1084	hsa-miR-548b-3p	0.8986	0.8071
1085	hsa-miR-589-3p	0.8213	0.654
1086	hsa-miR-550a-3p	0.8612	0.7361
1087	hsa-miR-5694	0.9312	0.6971
1088	hsa-miR-5690	0.8607	0.6761
1089	hsa-miR-5691	0.9105	0.6737
1090	hsa-miR-5695	0.8227	0.525
1091	hsa-miR-5696	0.7033	0.2061
1092	hsa-miR-625-5p	0.8946	0.8065
1093	hsa-miR-4286	0.7959	0.3686
1094	hsa-miR-4700-5p	0.7923	0.3576
1095	hsa-miR-4699-3p	0.843	0.624
1096	hsa-miR-4701-5p	0.847	0.3595
1097	hsa-miR-3616-3p	0.903	0.7464
1098	hsa-miR-3615	0.8777	0.7615
1099	hsa-miR-3614-5p	0.9171	0.8403
1100	hsa-miR-3614-3p	0.8657	0.7329
1101	hsa-miR-3613-5p	0.8814	0.792
1102	hsa-miR-3613-3p	0.8031	0.6099
1103	hsa-miR-3619-5p	0.8253	0.3486
1104	hsa-miR-3943	0.9137	0.7721
1105	hsa-miR-3942-5p	0.8174	0.5728
1106	hsa-miR-3939	0.7921	0.3294
1107	hsa-miR-548y	0.9108	0.717
1108	hsa-miR-3940-3p	0.8608	0.6714
1109	hsa-miR-3937	0.9415	0.727
1110	hsa-miR-4707-5p	0.7985	0.3996
1111	hsa-miR-4705	0.9037	0.7372
1112	hsa-miR-4707-3p	0.7952	0.3489
1113	hsa-miR-1307-3p	0.9137	0.8427
1114	hsa-miR-1306-3p	0.8613	0.7246
1115	hsa-miR-1197	0.944	0.7597
1116	hsa-miR-4777-3p	0.8004	0.5175
1117	hsa-miR-4775	0.7099	0.2585
1118	hsa-miR-103a-2-5p	0.8245	0.6677
1119	hsa-miR-365a-5p	0.8658	0.7062
1120	hsa-miR-224-3p	0.916	0.8446
1121	hsa-miR-5193	0.784	0.4277
1122	hsa-miR-1293	0.959	0.8431
1123	hsa-miR-548k	0.8075	0.4895
1124	hsa-miR-1291	0.8316	0.6698
1125	hsa-miR-1295a	0.8588	0.6283
1126	hsa-miR-1294	0.7592	0.2816
1127	hsa-miR-6730-3p	0.8298	0.5183
1128	hsa-miR-548l	0.7522	0.2464
1129	hsa-miR-6731-5p	0.9008	0.7366
1130	hsa-miR-8072	0.7527	0.3411
1131	hsa-let-7a-2-3p	0.8468	0.695
1132	hsa-miR-876-3p	0.8996	0.6559
1133	hsa-miR-6730-5p	0.8494	0.6288
1134	hsa-miR-670-5p	0.9362	0.5211
1135	hsa-miR-6780b-3p	0.8181	0.323
1136	hsa-miR-6837-3p	0.776	0.5198
1137	hsa-miR-6837-5p	0.803	0.4184
1138	hsa-miR-191-3p	0.9002	0.7904
1139	hsa-miR-423-3p	0.9023	0.805
1140	hsa-miR-424-5p	0.8857	0.7955
1141	hsa-miR-425-3p	0.887	0.7899
1142	hsa-miR-874-5p	0.8429	0.7085
1143	hsa-miR-4524a-3p	0.8922	0.6806
1144	hsa-miR-767-3p	0.9724	0.9117
1145	hsa-miR-892b	0.9387	0.7145
1146	hsa-miR-541-5p	0.9253	0.6782
1147	hsa-miR-888-5p	0.9312	0.7586
1148	hsa-miR-149-3p	0.9024	0.7559
1149	hsa-miR-891b	0.9331	0.756
1150	hsa-miR-874-3p	0.925	0.8719
1151	hsa-miR-6735-5p	0.8301	0.5184
1152	hsa-miR-6736-5p	0.8016	0.2673
1153	hsa-miR-6737-5p	0.8188	0.4364
1154	hsa-miR-6737-3p	0.8327	0.4576
1155	hsa-miR-107	0.8526	0.7354
1156	hsa-miR-103a-3p	0.8592	0.7315
1157	hsa-miR-29b-3p	0.9322	0.8473
1158	hsa-miR-106a-5p	0.8927	0.8077
1159	hsa-miR-105-5p	0.9755	0.9509
1160	hsa-miR-125b-1-3p	0.8886	0.7736
1161	hsa-miR-130a-5p	0.8821	0.7721
1162	hsa-miR-122-3p	0.9988	0.9886
1163	hsa-miR-124-5p	0.9915	0.926
1164	hsa-miR-138-2-3p	0.9525	0.7342
1165	hsa-miR-140-3p	0.9033	0.8124
1166	hsa-miR-132-5p	0.8436	0.678
1167	hsa-miR-135a-3p	0.9428	0.8184
1168	hsa-miR-141-5p	0.9856	0.967
1169	hsa-miR-143-5p	0.8912	0.7928
1170	hsa-miR-125b-2-3p	0.8922	0.7846
1171	hsa-miR-6749-3p	0.8636	0.5548
1172	hsa-miR-6748-3p	0.7682	0.344
1173	hsa-miR-6748-5p	0.8168	0.5103
1174	hsa-miR-6747-3p	0.848	0.6445
1175	hsa-miR-6746-3p	0.8227	0.4428
1176	hsa-miR-371a-5p	0.9905	0.9249
1177	hsa-miR-655-5p	0.8928	0.672
1178	hsa-miR-656-5p	0.8883	0.6525
1179	hsa-miR-361-3p	0.9015	0.8187
1180	hsa-miR-362-3p	0.8343	0.6866
1181	hsa-miR-130b-5p	0.9071	0.8359
1182	hsa-miR-26a-2-3p	0.855	0.7198
1183	hsa-miR-374a-3p	0.9456	0.863
1184	hsa-miR-377-5p	0.8931	0.7723
1185	hsa-miR-548ay-3p	0.7899	0.1679
1186	hsa-miR-6499-5p	0.9629	0.8789
1187	hsa-miR-6499-3p	0.9479	0.8049
1188	hsa-miR-6501-5p	0.8276	0.5483
1189	hsa-miR-6501-3p	0.7519	0.2618
1190	hsa-miR-548s	0.8129	0.5645
1191	hsa-miR-3125	0.8945	0.5011
1192	hsa-miR-3191-5p	0.7716	0.4307
1193	hsa-miR-6721-5p	0.871	0.5022
1194	hsa-miR-6720-3p	0.9319	0.8501
1195	hsa-miR-3177-3p	0.8544	0.543
1196	hsa-miR-3174	0.7534	0.3262
1197	hsa-miR-323b-3p	0.8967	0.7783
1198	hsa-miR-3176	0.8194	0.4769
1199	hsa-miR-584-5p	0.9608	0.9326
1200	hsa-miR-578	0.78	0.4273
1201	hsa-miR-577	0.9229	0.8598
1202	hsa-miR-576-5p	0.8688	0.7459
1203	hsa-miR-582-5p	0.8748	0.7612
1204	hsa-miR-581	0.7848	0.5293
1205	hsa-miR-580-3p	0.8238	0.6144
1206	hsa-miR-579-3p	0.7811	0.3745
1207	hsa-miR-5703	0.8036	0.4814
1208	hsa-miR-5701	0.8452	0.4223
1209	hsa-miR-5699-3p	0.8064	0.6097
1210	hsa-miR-5698	0.9051	0.7587
1211	hsa-miR-4690-3p	0.7097	0.1614
1212	hsa-miR-4691-3p	0.8455	0.388
1213	hsa-miR-5571-3p	0.8882	0.657
1214	hsa-miR-3605-5p	0.7441	0.3294
1215	hsa-miR-3605-3p	0.858	0.7407
1216	hsa-miR-3610	0.8319	0.6552
1217	hsa-miR-3609	0.9057	0.7236
1218	hsa-miR-3611	0.7382	0.1663
1219	hsa-miR-6769a-3p	0.8123	0.4086
1220	hsa-miR-4768-5p	0.7536	0.4219
1221	hsa-miR-4772-3p	0.9252	0.8687
1222	hsa-miR-4772-5p	0.8721	0.7277
1223	hsa-miR-151b	0.8496	0.7262
1224	hsa-miR-514a-3p	0.9198	0.8358
1225	hsa-miR-508-3p	0.9212	0.8534
1226	hsa-miR-509-3p	0.9301	0.8622
1227	hsa-miR-532-5p	0.8948	0.7984
1228	hsa-miR-203b-3p	0.9267	0.8603
1229	hsa-miR-4709-5p	0.8078	0.4596
1230	hsa-miR-4709-3p	0.9093	0.8449
1231	hsa-miR-6797-3p	0.8597	0.559
1232	hsa-miR-6798-3p	0.8429	0.6099
1233	hsa-miR-6821-5p	0.8188	0.2029
1234	hsa-miR-6820-3p	0.8481	0.6506
1235	hsa-miR-744-3p	0.8531	0.7206
1236	hsa-miR-345-5p	0.8944	0.8103
1237	hsa-miR-346	0.956	0.8904
1238	hsa-miR-133b	0.9541	0.9029
1239	hsa-miR-450b-5p	0.8722	0.7734
1240	hsa-miR-4533	0.8461	0.3934
1241	hsa-miR-378i	0.8081	0.2813
1242	hsa-miR-891a-5p	0.9004	0.8067
1243	hsa-miR-892a	0.9291	0.7563
1244	hsa-miR-500b-3p	0.8817	0.7577
1245	hsa-miR-3912-5p	0.7354	0.2566
1246	hsa-miR-758-3p	0.9119	0.8149
1247	hsa-miR-379-3p	0.8995	0.7581
1248	hsa-miR-330-5p	0.8924	0.8041
1249	hsa-miR-340-5p	0.86	0.747
1250	hsa-miR-337-5p	0.8846	0.6745
1251	hsa-miR-342-5p	0.9126	0.8364
1252	hsa-miR-151a-5p	0.891	0.8119
1253	hsa-miR-323a-5p	0.9365	0.7429
1254	hsa-miR-148b-5p	0.8289	0.677
1255	hsa-miR-135b-3p	0.9342	0.8426
1256	hsa-miR-1301-5p	0.8283	0.5485
1257	hsa-miR-766-5p	0.8789	0.7
1258	hsa-miR-873-3p	0.9415	0.8053
1259	hsa-miR-659-5p	0.811	0.6512
1260	hsa-miR-660-3p	0.7779	0.5043
1261	hsa-miR-1185-2-3p	0.9084	0.663
1262	hsa-miR-3129-5p	0.7612	0.3313
1263	hsa-miR-3127-5p	0.8953	0.8068
1264	hsa-miR-3131	0.9316	0.757
1265	hsa-miR-296-3p	0.857	0.6839
1266	hsa-miR-99b-3p	0.9182	0.8416
1267	hsa-miR-34c-3p	0.9193	0.85
1268	hsa-miR-34b-3p	0.9111	0.8246
1269	hsa-miR-219a-2-3p	0.9886	0.958
1270	hsa-miR-30c-1-3p	0.8453	0.6724
1271	hsa-miR-29c-5p	0.8865	0.7827
1272	hsa-miR-106b-3p	0.9094	0.834
1273	hsa-miR-194-3p	0.9699	0.9425
1274	hsa-miR-6715a-3p	0.9419	0.8561
1275	hsa-miR-6715b-3p	0.8987	0.707
1276	hsa-miR-6716-3p	0.8391	0.6861
1277	hsa-miR-6717-5p	0.7777	0.403
1278	hsa-miR-548v	0.8311	0.6632
1279	hsa-miR-6511b-3p	0.8863	0.7697
1280	hsa-miR-3149	0.7395	0.1168
1281	hsa-miR-3151-5p	0.9397	0.7376
1282	hsa-miR-3074-3p	0.7492	0.2299
1283	hsa-miR-607	0.786	0.3903
1284	hsa-miR-30b-3p	0.8895	0.7958
1285	hsa-miR-27b-5p	0.897	0.7974
1286	hsa-let-7i-3p	0.885	0.8062
1287	hsa-let-7g-3p	0.8369	0.7031
1288	hsa-miR-23b-5p	0.8211	0.6617
1289	hsa-miR-15b-3p	0.9106	0.856
1290	hsa-miR-629-3p	0.8902	0.786
1291	hsa-miR-627-5p	0.8197	0.6436
1292	hsa-miR-628-3p	0.8067	0.578
1293	hsa-miR-624-5p	0.8438	0.6974
1294	hsa-miR-196b-5p	0.9684	0.9441
1295	hsa-miR-4632-3p	0.7978	0.502
1296	hsa-miR-6853-3p	0.8143	0.4515
1297	hsa-miR-3680-5p	0.7574	0.2349
1298	hsa-miR-2355-3p	0.844	0.7126
