# Supplementary material for: SiCmiR Atlas: Single‐Cell miRNA Landscape Reveals Hub‐miRNA and Network Signatures in Human Cancers
Source: Adv Sci (Weinh). 2026 Feb 15;13(16):e14446. doi: 10.1002/advs.202514446 (PMC13042402; doi:10.1002/advs.202514446)
Supplement: Supplementary file 2 — Supporting File 2: advs73630‐sup‐0002‐Data.zip. [file ADVS-13-e14446-s001.zip › advs73630-sup-0002-Data/Table S2.xlsx]

## Sheet: Sheet1
414	1298	miRNA	normal vs. tumor	Acinar_L1000		DC1_L1000		DC1_normal vs. tumor_L1000		Acinar vs. Ductal2_pooled		DC1 vs. DC2_pooled		DC1_normal vs. tumor
hsa-miR-181a*	hsa-miR-181a-3p	hsa-miR-181a*	−2.60		0		1		0		1		1		1		Number of markers		101
hsa-miR-181a-2-3p	hsa-miR-181a-2-3p	hsa-miR-181a-2-3p				-0.343673				-0.550413				-0.325087			Number of markers in model		90
hsa-miR-181a-5p	hsa-miR-181a-5p	hsa-miR-181a-5p				-0.268126				-0.626584		-0.550895		0.163352			Number of markers in top414		67
hsa-miR-181a-3p	hsa-miR-181a-3p	hsa-miR-181a-3p								0.358038				0.3901							with Ductal 1 comparison
#N/A	#N/A	hsa-miR-558	−2.60		0		0		0		0		0		0		markers in model		pooled	64	72
#N/A	#N/A	hsa-miR-559	−2.59		0		0		0		0		0		0				non-pooled	28
#N/A	hsa-miR-132-3p	hsa-miR-132*	−2.47		1		0		0		1		1		1		markers in top414		pooled	51	56
#N/A	hsa-miR-132-3p	hsa-miR-132-3p		-0.35288						-1.19785				-0.0260556					non-pooled	24
#N/A	hsa-miR-132-5p	hsa-miR-132-5p		-0.383499						-0.91039		-0.295858		-0.682835			Overall sensitivity		with Ductal 1 comparison
hsa-miR-374a	hsa-miR-374a	hsa-miR-374a	−2.39		0		0		0		1		0		1		pooled	0.711111	0.8
hsa-miR-374a-5p	hsa-miR-374a-5p	hsa-miR-374a-5p								-0.421849		0.598375		-0.60624			non-pooled	0.311111	0.311111
hsa-miR-374a-3p	hsa-miR-374a-3p	hsa-miR-374a-3p								0.607013		0.303819		-0.297217			414 sensitivity		with Ductal 1 comparison
#N/A	#N/A	hsa-miR-1267	−2.26		0		0		0		0		0		0		pooled	0.761194	0.835821
hsa-miR-181c-3p	hsa-miR-181c-5p	hsa-miR-181c*	−2.26		1		0		0		1		1		1		non-pooled	0.358209	0.358209
hsa-miR-181c-3p	hsa-miR-181c-3p	hsa-miR-181c-3p		-0.468419						-1.34848		-1.52143		-0.678557
hsa-miR-181c-5p	hsa-miR-181c-5p	hsa-miR-181c-5p		-0.395725						-1.19433		-1.22647		-0.499293
hsa-miR-411	hsa-miR-411	hsa-miR-411	−2.18		0		0		0		0		0		1
#N/A	hsa-miR-411-3p	hsa-miR-411-3p								0.776206		0.278072		-0.850229
hsa-miR-411-5p	hsa-miR-411-5p	hsa-miR-411-5p								0.622062				-0.853078
hsa-miR-487b	hsa-miR-487b	hsa-miR-487b	−2.12		0		0		0		0		0		1
hsa-miR-487b-5p	hsa-miR-487b-5p	hsa-miR-487b-5p										0.549284		-0.492949
hsa-miR-487b-3p	hsa-miR-487b-3p	hsa-miR-487b-3p								0.418055		0.51239		-0.889111
#N/A	hsa-miR-1227	hsa-miR-1227	−2.01		0		0		0		1		1		0
#N/A	hsa-miR-1227-3p	hsa-miR-1227-3p								-0.399844		-0.329869		-0.187645
hsa-miR-30b	hsa-miR-30b	hsa-miR-30b	−1.92		0		1		0		1		1		1
hsa-miR-30b-3p	hsa-miR-30b-3p	hsa-miR-30b-3p				-0.298964				-1.19381		-1.05531		-1.53772
hsa-miR-30b-5p	hsa-miR-30b-5p	hsa-miR-30b-5p								-0.460597				-1.17878
hsa-miR-154-3p	hsa-miR-154-3p	hsa-miR-154*	−1.87		1		0		0		0		0		1
hsa-miR-154-3p	hsa-miR-154-3p	hsa-miR-154-3p												-0.527078
#N/A	hsa-miR-154-5p	hsa-miR-154-5p		-0.258811						1.61349		0.299578		-0.919525
#N/A	hsa-miR-1249	hsa-miR-1249	−1.86		0		0		0		0		0		1
#N/A	hsa-miR-1249-3p	hsa-miR-1249-3p								1.06242		2.983		-0.304519
#N/A	hsa-miR-30c	hsa-miR-30c	−1.81		1		1		0		1		0		1
#N/A	hsa-miR-30c-1-3p	hsa-miR-30c-1-3p		-0.338471		-0.275221				-1.30739				-1.21215
#N/A	hsa-miR-30c-5p	hsa-miR-30c-5p		-0.39612		-0.574757				-0.575143				-1.42918
hsa-let-7d-3p	hsa-let-7d-3p	hsa-let-7d*	−1.70		0		0		0		0		1		1
hsa-let-7d-3p	hsa-let-7d-3p	hsa-let-7d-3p										-0.414218		-0.279114
#N/A	hsa-let-7d-5p	hsa-let-7d-5p										0.443186		-0.759198
#N/A	hsa-miR-1237	hsa-miR-1237	−1.68		0		0		0		1		0		0
#N/A	hsa-miR-1237-3p	hsa-miR-1237-3p								0.511283				-0.0172817
#N/A	hsa-miR-219-1-3p	hsa-miR-219-1-3p	−1.66		0		0		0	-0.741924	1		0		0
hsa-miR-625-3p	hsa-miR-625-3p	hsa-miR-625*	−1.61		0		0		0		0		0		0
hsa-miR-625-3p	hsa-miR-625-3p	hsa-miR-625-3p		0.376759						2.08227		1.51586		0.911422
#N/A	hsa-miR-625-5p	hsa-miR-625-5p				0.29454				1.32648		1.39956		0.391586
#N/A	#N/A	hsa-miR-1254	−1.59		0		0		0		0		0		0
#N/A	hsa-miR-130a-3p	hsa-miR-130a*	−1.53		1		1		0		1		1		1
#N/A	hsa-miR-130a-5p	hsa-miR-130a-5p		-0.354226		-0.317831				-0.74974		-0.788685		-0.842391
#N/A	hsa-miR-130a-3p	hsa-miR-130a-3p		-0.285727		-0.348465				0.476236		-0.799384		-0.621568
#N/A	#N/A	hsa-miR-1321	−1.50		0		0		0		0		0		0
hsa-miR-16-2-3p	hsa-miR-16-2-3p	hsa-miR-16-2*	−1.46		0		0		0		0		0	0.00389666	0
hsa-miR-373	hsa-miR-373	hsa-miR-373	−1.44		0		0		0		1		1		0
hsa-miR-373-3p	hsa-miR-373-3p	hsa-miR-373-3p								-0.792829		-0.598191		-0.124216
hsa-miR-373-5p	hsa-miR-373-5p	hsa-miR-373-5p								-0.627876		-0.603634		0.0790904
hsa-miR-136-3p	hsa-miR-136-5p	hsa-miR-136*	−1.43		0		0		0		0		0		1
hsa-miR-136-5p	hsa-miR-136-5p	hsa-miR-136-5p								1.19956				-1.03195
hsa-miR-136-3p	hsa-miR-136-3p	hsa-miR-136-3p								0.549855				-0.939049
#N/A	#N/A	hsa-miR-1259	−1.42		0		0		0		0		0		0
hsa-miR-431	hsa-miR-431	hsa-miR-431	−1.42		0		0		0		0		0		1
hsa-miR-431-3p	hsa-miR-431-3p	hsa-miR-431-3p								1.49835		0.586575		-0.585126
#N/A	hsa-miR-431-5p	hsa-miR-431-5p										1.37163		-0.360818
hsa-miR-517c-3p	hsa-miR-517c-3p	hsa-miR-517*	−1.40		1		0		0		0		1		1
hsa-miR-517-5p	hsa-miR-517-5p	hsa-miR-517-5p		-0.390762								-0.996373		-0.804026
#N/A	hsa-miR-517a-3p	hsa-miR-517a-3p		-0.370046								-1.03224		-0.981635
#N/A	hsa-miR-517b-3p	hsa-miR-517b-3p		-0.36592								-0.975783		-1.00437
hsa-miR-517c-3p	hsa-miR-517c-3p	hsa-miR-517c-3p		-0.322603								-0.83671		-0.853797
hsa-miR-520a-3p	hsa-miR-520a-3p	hsa-miR-520a-3p	−1.40	-0.391244	1		0		0	-1.12919	1	-0.785701	1	-0.965027	1
#N/A	hsa-miR-337-3p	hsa-miR-337-3p	−1.39		0		0		0	1.98253	0	0.750282	0	-0.54725	1
hsa-miR-30d	hsa-miR-30d	hsa-miR-30d	−1.34		0		1		0		1		1		1
hsa-miR-30d-5p	hsa-miR-30d-5p	hsa-miR-30d-5p				-0.406951				-1.64024		-1.39848		-0.961295
hsa-miR-30d-3p	hsa-miR-30d-3p	hsa-miR-30d-3p				-0.267284				-1.51687		-1.38592		-2.1236
#N/A	hsa-miR-1304	hsa-miR-1304	−1.28		0		0		0		1		0		1
#N/A	hsa-miR-1304-5p	hsa-miR-1304-5p								-1.01606		2.11386		-0.181967
#N/A	hsa-miR-1304-3p	hsa-miR-1304-3p										0.351004		-0.353679
hsa-miR-183-5p	hsa-miR-183-5p	hsa-miR-183*	−1.20		0		0		0		1		0		0
#N/A	hsa-miR-183-3p	hsa-miR-183-3p								-0.437893				-0.143145
hsa-miR-183-5p	hsa-miR-183-5p	hsa-miR-183-5p										0.613817		0.00802789
hsa-miR-32	hsa-miR-32	hsa-miR-32	−1.20		1		0		0		1		0		1
#N/A	hsa-miR-32-3p	hsa-miR-32-3p		-0.281489						-1.09561				-1.38244
hsa-miR-32-5p	hsa-miR-32-5p	hsa-miR-32-5p								-0.898935		0.574144		-0.742496
hsa-miR-125a-5p	hsa-miR-125a-5p	hsa-miR-125a-5p	12.94		0	-0.472745	0		0	0.639156	1	-1.11128	0	-0.426845	0
hsa-let-7e	hsa-let-7e	hsa-let-7e	12.59		0		0		0		1		0		0
#N/A	hsa-let-7e-5p	hsa-let-7e-5p		-0.320342		-0.27855				-1.47389		-0.609291		-0.835406
hsa-let-7e-3p	hsa-let-7e-3p	hsa-let-7e-3p				-0.359657				2.29263		-0.84732		-0.744515
hsa-let-7a	hsa-let-7a	hsa-let-7a	8.04		0		1		0		1		1		0
#N/A	hsa-let-7a-5p	hsa-let-7a-5p		-0.347193						-1.75629				-1.00658
hsa-let-7a-3p	hsa-let-7a-3p	hsa-let-7a-3p				0.280384				1.12432		1.14524		-1.02432
hsa-miR-23a	hsa-miR-23a	hsa-miR-23a	7.12		1		1		0		1		1		0
hsa-miR-23a-3p	hsa-miR-23a-3p	hsa-miR-23a-3p		0.263223						1.58269		0.847792		0.23306
#N/A	hsa-miR-23a-5p	hsa-miR-23a-5p		0.305498		0.264691				1.04634		5.34771		-0.861466
hsa-miR-24	hsa-miR-24	hsa-miR-24	6.33		0		1		0		1		0		0
hsa-miR-24-3p	hsa-miR-24-3p	hsa-miR-24-3p				0.480474				1.18174				0.15144
hsa-miR-24-2-5p	hsa-miR-24-2-5p	hsa-miR-24-2-5p				0.581								0.164478
#N/A	hsa-miR-24-1-5p	hsa-miR-24-1-5p												-0.399383
hsa-miR-23b	hsa-miR-23b	hsa-miR-23b	6		0		0		0		1		1		0
#N/A	hsa-miR-23b-5p	hsa-miR-23b-5p								0.338242		0.76826		-0.847597
hsa-miR-23b-3p	hsa-miR-23b-3p	hsa-miR-23b-3p								0.285359		-0.5568		-0.820443
hsa-miR-181a	hsa-miR-181a	hsa-miR-181a	5.81		0		1		0		1		0		1
hsa-miR-181a-2-3p	hsa-miR-181a-2-3p	hsa-miR-181a-2-3p				-0.343673				-0.550413				-0.325087
hsa-miR-181a-5p	hsa-miR-181a-5p	hsa-miR-181a-5p				-0.268126				-0.626584		-0.550895		0.163352
hsa-miR-181a-3p	hsa-miR-181a-3p	hsa-miR-181a-3p								0.358038				0.3901
hsa-miR-199a-3p	hsa-miR-199a-3p	hsa-miR-199a-3p	5.55		0		0		0	0.817	1	0.660562	1	0.286298	1
hsa-miR-145	hsa-miR-145	hsa-miR-145	5.37		0		0		0		0		1		1
hsa-miR-145-5p	hsa-miR-145-5p	hsa-miR-145-5p										0.476392		0.442356
#N/A	hsa-miR-107	hsa-miR-107	5.3		0		0		0	-0.806086	0		0	-0.49158	0
hsa-miR-143	hsa-miR-143	hsa-miR-143	5.07		0		1		0		0		1		1
hsa-miR-143-3p	hsa-miR-143-3p	hsa-miR-143-3p				0.352949						0.585582		0.481431
#N/A	hsa-miR-143-5p	hsa-miR-143-5p										0.357815		-0.431502
#N/A	hsa-miR-26a	hsa-miR-26a	5.03		0		0		0		1		1		1
#N/A	hsa-miR-26a-2-3p	hsa-miR-26a-2-3p								0.264308				-0.275879
#N/A	hsa-miR-26a-5p	hsa-miR-26a-5p										0.462032		0.592808
hsa-miR-199b-3p	hsa-miR-199b-3p	hsa-miR-199b-3p	4.99		0		0		0	0.258872	1	0.661911	1	0.365814	1
hsa-miR-199a-5p	hsa-miR-199a-5p	hsa-miR-199a-5p	4.9		0		0		0		0	0.445885	1	0.538055	1
hsa-miR-181b	hsa-miR-181b	hsa-miR-181b	4.82		0		0		0		1		0		0
hsa-miR-181b-3p	hsa-miR-181b-3p	hsa-miR-181b-3p								0.412404				-0.0355027
hsa-miR-181b-5p	hsa-miR-181b-5p	hsa-miR-181b-5p								-0.362219		-0.38821		0.0861749
hsa-let-7d	hsa-let-7d	hsa-let-7d	4.73		0		0		0		0		1		0
#N/A	hsa-let-7d-5p	hsa-let-7d-5p								-0.786001		0.443186		-0.759198
hsa-let-7d-3p	hsa-let-7d-3p	hsa-let-7d-3p										-0.414218		-0.279114
hsa-miR-21	hsa-miR-21	hsa-miR-21	4.33		1		1		1		1		1		1
hsa-miR-21-5p	hsa-miR-21-5p	hsa-miR-21-5p		0.270904		0.401224				2.40119		4.10245		0.879664
hsa-miR-21-3p	hsa-miR-21-3p	hsa-miR-21-3p		0.774		0.49805		0.252737						0.674801
hsa-miR-214	hsa-miR-214	hsa-miR-214	4.24		0		1		0		1		1		1
hsa-miR-214-5p	hsa-miR-214-5p	hsa-miR-214-5p								0.859417		0.666442		0.333183
hsa-miR-214-3p	hsa-miR-214-3p	hsa-miR-214-3p				0.273744				0.771534		2.88236		0.46281
hsa-miR-125b	hsa-miR-125b	hsa-miR-125b	4.06		0		0		0		0		0		0
hsa-miR-125b-2-3p	hsa-miR-125b-2-3p	hsa-miR-125b-2-3p		-0.48139		-0.318062				-0.875469				-1.85938
#N/A	hsa-miR-125b-1-3p	hsa-miR-125b-1-3p		-0.374023						-0.774982				-0.620546
hsa-miR-125b-5p	hsa-miR-125b-5p	hsa-miR-125b-5p		-0.541393		-0.477775						-1.37817		-0.928023
hsa-miR-92a	hsa-miR-92a	hsa-miR-92a	4		0		0		0		0		0		0
#N/A	hsa-miR-92a-2-5p	hsa-miR-92a-2-5p		-0.44098		-0.305206				-1.30585				0.0192261
hsa-miR-92a-1-5p	hsa-miR-92a-1-5p	hsa-miR-92a-1-5p								-0.728322				-0.0430765
hsa-miR-92a-3p	hsa-miR-92a-3p	hsa-miR-92a-3p								-0.269766				0.145573
hsa-miR-222	hsa-miR-222	hsa-miR-222	3.74		1		1		0		1		1		1
hsa-miR-222-3p	hsa-miR-222-3p	hsa-miR-222-3p		0.40094		0.25754				2.73885		4.94643		0.510561
hsa-miR-222-5p	hsa-miR-222-5p	hsa-miR-222-5p		0.288327		0.278984						1.72445		-0.27569
hsa-miR-221	hsa-miR-221	hsa-miR-221	3.62		1		1		0		1		1		1
hsa-miR-221-3p	hsa-miR-221-3p	hsa-miR-221-3p		0.350182		0.306429				2.28611		2.69094		0.617189
#N/A	hsa-miR-221-5p	hsa-miR-221-5p				0.261866				0.44896		2.12651		0.624333
#N/A	hsa-miR-502-3p	hsa-miR-502-3p	3.4	-0.384591	0	-0.26433	0		0	-1.42908	0	-0.98125	0	-0.92948	0
hsa-miR-708	hsa-miR-708	hsa-miR-708	3.33		0		0		0		1		1		1
hsa-miR-708-3p	hsa-miR-708-3p	hsa-miR-708-3p								0.944677				0.732938
#N/A	hsa-miR-708-5p	hsa-miR-708-5p								0.649053		0.976899		0.533838
hsa-miR-500a-3p	hsa-miR-500*	hsa-miR-500*	3.3	-0.25323	0	-0.459471	0		0		0		0		0
#N/A	hsa-miR-500b-3p	hsa-miR-500b-3p		-0.279336		-0.251253				-1.36571		-0.8147		-0.594836
hsa-miR-500a-3p	hsa-miR-500a-3p	hsa-miR-500a-3p				-0.459471				-1.00792		-1.16689		-0.392426
#N/A	hsa-miR-500b-5p	hsa-miR-500b-5p		-0.256865		-0.264001				-0.840046		-0.358962		-0.509749
#N/A	hsa-miR-500a-5p	hsa-miR-500a-5p		-0.25323		-0.267065				-0.755619		-0.393935		-0.557103
hsa-miR-195	hsa-miR-195	hsa-miR-195	3.24		0		1		0		0		0		0
#N/A	hsa-miR-195-3p	hsa-miR-195-3p		-0.537425						-0.88338		-1.13083		-0.735054
hsa-miR-195-5p	hsa-miR-195-5p	hsa-miR-195-5p		-0.528869		0.25863				-0.315558				-0.490287
hsa-let-7i	hsa-let-7i	hsa-let-7i	3.16		0		0		0		1		1		1
hsa-let-7i-3p	hsa-let-7i-3p	hsa-let-7i-3p								1.34061		0.90416		0.698452
hsa-let-7i-5p	hsa-let-7i-5p	hsa-let-7i-5p										0.602806		0.653746
#N/A	hsa-miR-361-5p	hsa-miR-361-5p	3.12		0		0		0	-1.00033	0		0	-0.440413	0		hsa-miR-361-3p	1.46304
hsa-miR-99b	hsa-miR-99b	hsa-miR-99b	2.86		0		0		0		1		0		0
hsa-miR-99b-5p	hsa-miR-99b-5p	hsa-miR-99b-5p				-0.405252				0.570061		-1.07162		-0.321845
hsa-miR-99b-3p	hsa-miR-99b-3p	hsa-miR-99b-3p										-0.701004		-0.335511
hsa-miR-34a	hsa-miR-34a	hsa-miR-34a	2.81		0		1		0		1		1		1
#N/A	hsa-miR-34a-3p	hsa-miR-34a-3p				0.443175				2.19213				0.126328
hsa-miR-34a-5p	hsa-miR-34a-5p	hsa-miR-34a-5p				0.374334						5.30133		0.45026
#N/A	hsa-miR-132	hsa-miR-132	2.8		0		0		0		0		0		0
#N/A	hsa-miR-132-3p	hsa-miR-132-3p		-0.35288						-1.19785		-0.634167		-0.0260556
#N/A	hsa-miR-132-5p	hsa-miR-132-5p		-0.383499						-0.91039		-0.295858		-0.682835
hsa-miR-99a	hsa-miR-99a	hsa-miR-99a	2.8		0		0		0		1		0		0
hsa-miR-99a-5p	hsa-miR-99a-5p	hsa-miR-99a-5p		-0.584504		-0.404345				-0.520592		-1.79046		-2.38171
hsa-miR-99a-3p	hsa-miR-99a-3p	hsa-miR-99a-3p		-0.44298		-0.306974				0.3151		-1.22403		-1.96015
#N/A	hsa-miR-103	hsa-miR-103	2.71		0		0		0		0		1		0
#N/A	hsa-miR-103a-2-5p	hsa-miR-103a-2-5p								-0.651551				-0.589979
#N/A	hsa-miR-103a-3p	hsa-miR-103a-3p								-0.412265		0.300465		-0.00746234
hsa-miR-146a	hsa-miR-146a	hsa-miR-146a	2.67		0		0		0		1		1		1
hsa-miR-146a-5p	hsa-miR-146a-5p	hsa-miR-146a-5p								0.819724		0.868795		0.933561
#N/A	hsa-miR-146a-3p	hsa-miR-146a-3p								0.385781				0.0326853
hsa-miR-27b	#N/A	hsa-miR-27b	2.62		0		0		0		1		1		0
hsa-miR-27b-3p	hsa-miR-27b-3p	hsa-miR-27b-3p								1.21544		0.312193		-0.600826
#N/A	hsa-miR-27b-5p	hsa-miR-27b-5p								0.395981				-0.854187
#N/A	hsa-miR-331-3p	hsa-miR-331-3p	2.56		0		0		0		0	-0.316886	0	-0.701298	0
#N/A	hsa-miR-339-5p	hsa-miR-339-5p	2.52		0		0		0	2.15792	1	2.11212	1	0.300324	1		hsa-miR-339-3p	2.43056
#N/A	#N/A	hsa-miR-1244	2.46		0		0		0		0		0		0
hsa-miR-100	hsa-miR-100	hsa-miR-100	2.43		0		0		0		1		1		1
#N/A	hsa-miR-100-3p	hsa-miR-100-3p			0		0			1.09298		0.272634		-0.695098
hsa-miR-100-5p	hsa-miR-100-5p	hsa-miR-100-5p		-0.390229						-0.295748		-0.461008		0.339762
hsa-miR-382	hsa-miR-382	hsa-miR-382	2.37		0		0		0		1		1		0
hsa-miR-382-5p	hsa-miR-382-5p	hsa-miR-382-5p								0.565043		0.841687		-0.492734
hsa-miR-382-3p	hsa-miR-382-3p	hsa-miR-382-3p										0.34419		-0.66235
hsa-miR-181d	hsa-miR-181d	hsa-miR-181d	2.32		0		0		0		0		0		0
hsa-miR-181d-5p	hsa-miR-181d-5p	hsa-miR-181d-5p		-0.271928						-1.13628		-1.05721		-0.356504
#N/A	hsa-miR-181d-3p	hsa-miR-181d-3p								-0.298583				-0.325141
#N/A	hsa-miR-1246	hsa-miR-1246	2.28		0		0		1	-1.19735	0	-0.661482	0	0.279509	1
hsa-miR-744	hsa-miR-744	hsa-miR-744	2.25		0		0		0		0		0		0
hsa-miR-744-5p	hsa-miR-744-5p	hsa-miR-744-5p		-0.48777						-1.55225		-1.12449
#N/A	hsa-miR-744-3p	hsa-miR-744-3p		-0.300689				-0.272115		-0.385544		-0.871832
hsa-miR-1301	hsa-miR-1301	hsa-miR-1301	2.14		0		0	-0.373554	0		1		0		0
hsa-miR-1301-3p	hsa-miR-1301-3p	hsa-miR-1301-3p				-0.267883				-0.821234		-0.478236		-0.406283
#N/A	hsa-miR-1301-5p	hsa-miR-1301-5p								0.955257		-0.39367		0.0326191
hsa-miR-27b-3p	hsa-miR-27b-3p	hsa-miR-27b*	2.02		0		0		0		1		0	-0.854187	0
hsa-miR-27b-3p	hsa-miR-27b-3p	hsa-miR-27b-3p								0.732		0.312193		-0.600826
#N/A	hsa-miR-27b-5p	hsa-miR-27b-5p								0.395981				-0.854187
hsa-miR-10a	hsa-miR-10a	hsa-miR-10a	1.96		1		0		0		1		1		1
hsa-miR-10a-5p	hsa-miR-10a-5p	hsa-miR-10a-5p		0.456483						2.63799		0.498353		0.832077
#N/A	hsa-miR-10a-3p	hsa-miR-10a-3p		0.382467						3.76782		0.681322		0.442408
hsa-miR-125a-3p	hsa-miR-125a-3p	hsa-miR-125a-3p	1.96		0		0		0	0.29956	1		0	-0.110432	0
#N/A	hsa-miR-379	hsa-miR-379	1.96		0		0		0		1		1		0
hsa-miR-379-5p	hsa-miR-379-5p	hsa-miR-379-5p								2.36342		0.805159		-0.250809
#N/A	hsa-miR-379-3p	hsa-miR-379-3p												-0.818623
hsa-miR-423-3p	hsa-miR-423-3p	hsa-miR-423-3p	1.85		0		0		0	-0.319188	0		0	-0.399769	0		hsa-miR-423-5p	4.09745
hsa-miR-134	hsa-miR-134	hsa-miR-134	1.84		0		0		0		1		1		0
hsa-miR-134-5p	hsa-miR-134-5p	hsa-miR-134-5p								2.35894		0.937987		-0.268879
#N/A	hsa-miR-134-3p	hsa-miR-134-3p								1.04963				-1.07131
#N/A	#N/A	hsa-miR-939	1.82		0		0		0		0		0		0
#N/A	hsa-miR-503	hsa-miR-503	1.8		0		0		0		0		1		0
#N/A	hsa-miR-503-5p	hsa-miR-503-5p								-1.127		0.469621		-1.29033
#N/A	hsa-miR-503-3p	hsa-miR-503-3p								-0.275999		0.298112		-1.46074
#N/A	hsa-let-7g	hsa-let-7g	1.75		0		0		0		0		1		0
#N/A	hsa-let-7g-5p	hsa-let-7g-5p		-0.362103						-1.24671		0.718525		-0.432498
#N/A	hsa-let-7g-3p	hsa-let-7g-3p								-0.412806		-0.586526		-0.629852
hsa-miR-92b	hsa-miR-92b	hsa-miR-92b	1.74		0		0		0		1		1		0
hsa-miR-92b-3p	hsa-miR-92b-3p	hsa-miR-92b-3p								2.12879		0.376757		-0.359187
hsa-miR-92b-5p	hsa-miR-92b-5p	hsa-miR-92b-5p										0.376757		-0.716715
hsa-miR-324-3p	hsa-miR-324-3p	hsa-miR-324-3p	1.72		0		0		0	-0.952268	0	-1.0611	0	-0.842977	0
#N/A	#N/A	hsa-miR-663b	1.71		0		0		0		0		0		0
hsa-miR-99b-5p	hsa-miR-99b-5p	hsa-miR-99b*	1.71		0		0		0		1		0		0
hsa-miR-99b-5p	hsa-miR-99b-5p	hsa-miR-99b-5p				-0.405252				0.570061		-1.07162		-0.321845
hsa-miR-99b-3p	hsa-miR-99b-3p	hsa-miR-99b-3p										-0.701004		-0.335511
hsa-miR-378*	hsa-miR-378d	hsa-miR-378*	1.66	0.284846	1		1		0		0		1		0
#N/A	hsa-miR-378f	hsa-miR-378f								-0.982945				-0.921072
hsa-miR-378a-3p	hsa-miR-378a-3p	hsa-miR-378a-3p								-0.707334		2.47604		0.076902
hsa-miR-378a-5p	hsa-miR-378a-5p	hsa-miR-378a-5p										2.58496		0.184167
#N/A	hsa-miR-378d	hsa-miR-378d								-0.728135		1.15394		-0.742591
hsa-miR-378c	hsa-miR-378c	hsa-miR-378c				0.275623				-0.575336		3.72744		-0.0487463
#N/A	hsa-miR-378b	hsa-miR-378b								-0.270709		0.882752		-0.743582
hsa-miR-140-5p	hsa-miR-140-5p	hsa-miR-140-5p	1.65	-0.310649	0		0		0		0	0.4351	1	-0.989346	0
hsa-miR-199b-5p	hsa-miR-199b-5p	hsa-miR-199b-5p	1.57		0		0		0		0	1.81557	1	0.27694	0
#N/A	hsa-miR-29b-1-5p	hsa-miR-29b-1*	1.52	0.364753	1		0		0		0		0	0.0947123	0
hsa-miR-498	hsa-miR-498	hsa-miR-498	1.51		0		0		0		0		0		0
hsa-miR-498-5p	hsa-miR-498-5p	hsa-miR-498-5p		-0.353624						-1.13667		-0.672315		-0.758996
#N/A	hsa-miR-887	hsa-miR-887	1.43		0		0		0		0		0		0
#N/A	hsa-miR-887-5p	hsa-miR-887-5p								-1.27662		-0.343625		-0.265693
#N/A	hsa-miR-887-3p	hsa-miR-887-3p		-0.334305						-0.678355		-0.421151		-0.74053
#N/A	hsa-miR-550	hsa-miR-550	1.4		0		1		0		1		1		0
#N/A	hsa-miR-550a-3-5p	hsa-miR-550a-3-5p								-0.413256				-0.433929
#N/A	hsa-miR-550a-3p	hsa-miR-550a-3p				0.260396				0.496326				-0.649309
#N/A	hsa-miR-550a-5p	hsa-miR-550a-5p								0.496223		7.03857		-0.373676
hsa-miR-29b	hsa-miR-29b	hsa-miR-29b	1.36		0		1		0		1		1		1
hsa-miR-29b-3p	hsa-miR-29b-3p	hsa-miR-29b-3p				0.492231						3.47949		0.435026
hsa-miR-29b-2-5p	hsa-miR-29b-2-5p	hsa-miR-29b-2-5p								2.16159				-0.00487318
#N/A	has-miR-29b-1-5p	has-miR-29b-1-5p
hsa-miR-196a	hsa-miR-196a	hsa-miR-196a	1.34		1		1		0		1		1		1
#N/A	hsa-miR-196a-3p	hsa-miR-196a-3p								1.18498		-0.544682		-0.592388
hsa-miR-196a-5p	hsa-miR-196a-5p	hsa-miR-196a-5p		0.428912		0.28375				4.23788		1.95958		0.334824
#N/A	#N/A	hsa-miR-526a	1.34		0		0		0		0		0		0
hsa-miR-182-5p	hsa-miR-182-3p	hsa-miR-182*	1.24		0		0		0		0		1	-0.438201	0
#N/A	hsa-miR-182-3p	hsa-miR-182-3p								-1.019		-0.6119		-0.438201
hsa-miR-182-5p	hsa-miR-182-5p	hsa-miR-182-5p								-0.255425		1.10203		0.164326
		Reference 90

## Sheet: Cell proportion
		Normal	Percentage	Tumor		Tumor in Article											Clusters
	Ductal Cell 1	6922	0.445374	2186	0.052519	2646	0.0635706									Ductal1 Cell	2 7 10 19
	Ductal Cell 2	18	0.00115815	11431	0.274632	11315	0.271845									Ductal2 Cell	3 9 12 17 21 24 26 31
	Acinar Cell	1492	0.0959979	697	0.0167455	512	0.0123009									Acinar Cell	22 14
	Endocrine Cell	271	0.0174366	349	0.00838479	459	0.0110276									Endocrine Cell	23
	Endothelial Cell	3946	0.253893	5038	0.121039	5134	0.123345									Stellate Cell	0 30
	Fibroblast	1705	0.109703	7441	0.178771	5802	0.139394									Fibroblast	8 11 15 16 18 20 29
	Stellate Cell	620	0.0398919	4716	0.113303	5284	0.126949									Endothelial Cell	4 5 13 25
	Macrophage	551	0.0354523	5237	0.12582	4802	0.115369									Macrophage	1 27 28 32 33
	T Cell	1	6.43418e-05	1487	0.0357254	3616	0.086875									T Cell	15
	B Cell	16	0.00102947	3041	0.0730606	2416	0.0580448									B Cell	6
		15542		41623		41986
