# Supplementary material for: SiCmiR Atlas: Single‐Cell miRNA Landscape Reveals Hub‐miRNA and Network Signatures in Human Cancers
Source: Adv Sci (Weinh). 2026 Feb 15;13(16):e14446. doi: 10.1002/advs.202514446 (PMC13042402; doi:10.1002/advs.202514446)
Supplement: Supplementary file 2 — Supporting File 2: advs73630‐sup‐0002‐Data.zip. [file ADVS-13-e14446-s001.zip › advs73630-sup-0002-Data/Table S3.xlsx]

## Sheet: Sheet1
		Reported	pooled_FC	singlecell_FC	whetehr PCC >= 0.8
	hsa-miR-26b-5p	Down	-0.861106	#N/A	#N/A
	hsa-miR-199a-5p	Down	-0.441611	#N/A	hsa-miR-199a-5p
	hsa-miR-149-3p	Down	1.3544	0.604769	#N/A
	hsa-miR-15a-3p	Down	-0.394395	#N/A	#N/A
	hsa-miR-132-3p	Down	1.07307	0.487212	#N/A
	hsa-miR-145-3p	Down	-2.41025	-0.390082	hsa-miR-145-3p
	hsa-miR-21-3p	Down	#N/A	#N/A	hsa-miR-21-3p
	hsa-miR-141-3p	Down	0.946814	0.542899	hsa-miR-141-3p
	hsa-let-7a-3p	Down	-0.733484	#N/A	hsa-let-7a-3p
	hsa-miR-150-3p	Down	-0.298887	#N/A	hsa-miR-150-3p
	hsa-miR-143-3p	Down	-2.28703	-0.436834	hsa-miR-143-3p
	hsa-miR-145-3p	Down	-2.41025	-0.390082	hsa-miR-145-3p
	hsa-miR-15a-5p	Down	0.381135	#N/A	hsa-miR-15a-5p
	hsa-miR-16-5p	Down	-0.341998	#N/A	hsa-miR-16-5p
	hsa-miR-132-5p	Down	#N/A	0.318202	#N/A
	hsa-miR-145-5p	Down	-2.43134	-0.510004	hsa-miR-145-5p
	hsa-miR-21-5p	Down	#N/A	#N/A	hsa-miR-21-5p
	hsa-miR-141-5p	Down	1.07653	0.472664	hsa-miR-141-5p
	hsa-let-7a-5p	Down	#N/A	#N/A	#N/A
	hsa-miR-150-5p	Down	#N/A	#N/A	hsa-miR-150-5p
	hsa-miR-143-5p	Down	-3.15465	-0.375881	#N/A
	hsa-miR-125b-5p	Up	0.610875	0.541864	hsa-miR-125b-5p
	hsa-miR-299-5p	Up	1.29782	0.842765	hsa-miR-299-5p
	hsa-miR-127-3p	Up	2.03286	1.0521	hsa-miR-127-3p
	hsa-miR-299-5p	Up	1.29782	0.842765	hsa-miR-299-5p
	hsa-miR-369-5p	Up	1.33506	1.0235	#N/A
	hsa-miR-770-5p	Up	1.75105	0.642733	hsa-miR-770-5p
	hsa-miR-524-5p	Up	-0.576288	#N/A	hsa-miR-524-5p
	hsa-miR-125a-5p	Up	0.305053	#N/A	hsa-miR-125a-5p
	hsa-miR-184	Up	1.03727	0.4806	#N/A
	hsa-miR-377-3p	Up	1.2498	0.947687	#N/A
	hsa-miR-433-3p	Up	2.05345	0.861752	hsa-miR-433-3p
	hsa-miR-134-3p	Up	1.4457	0.818771	#N/A
	hsa-miR-329-3p	Up	1.88775	0.84388	hsa-miR-329-3p
	hsa-miR-337-3p	Up	1.03636	0.707571	#N/A
	hsa-miR-370-3p	Up	2.72727	1.02887	hsa-miR-370-3p
	hsa-miR-377-3p	Up	1.2498	0.947687	#N/A
	hsa-miR-380-3p	Up	1.9941	0.766517	hsa-miR-380-3p
	hsa-miR-410-3p	Up	2.51662	1.2621	hsa-miR-410-3p
	hsa-miR-432-3p	Up	1.1112	0.447047	#N/A
	hsa-miR-433-3p	Up	2.05345	0.861752	hsa-miR-433-3p
	hsa-miR-744-3p	Up	0.428476	#N/A	#N/A
	hsa-miR-96-3p	Up	0.773871	0.35996	hsa-miR-96-3p
	hsa-miR-126-3p	Up	-2.73504	-0.572018	hsa-miR-126-3p
	hsa-miR-145-3p	Up	-2.41025	-0.390082	hsa-miR-145-3p
	hsa-miR-185-3p	Up	0.699264	#N/A	#N/A
	hsa-miR-136-3p	Up	1.21161	1.30227	hsa-miR-136-3p
	hsa-miR-194-3p	Up	#N/A	#N/A	hsa-miR-194-3p
	hsa-miR-32-3p	Up	#N/A	0.350302	#N/A
	hsa-miR-340-3p	Up	0.312391	0.265106	hsa-miR-340-3p
	hsa-miR-26a-5p	Up	-1.19068	#N/A	#N/A
	hsa-miR-377-5p	Up	1.94351	0.894306	#N/A
	hsa-miR-433-5p	Up	1.11229	0.564092	#N/A
	hsa-miR-134-5p	Up	1.71504	0.820862	hsa-miR-134-5p
	hsa-miR-329-5p	Up	1.95124	0.655846	hsa-miR-329-5p
	hsa-miR-337-5p	Up	0.576524	0.436039	#N/A
	hsa-miR-370-5p	Up	2.62681	1.02097	hsa-miR-370-5p
	hsa-miR-377-5p	Up	1.94351	0.894306	#N/A
	hsa-miR-380-5p	Up	2.21822	0.897291	hsa-miR-380-5p
	hsa-miR-410-5p	Up	1.73673	0.590626	#N/A
	hsa-miR-432-5p	Up	2.22518	0.931415	hsa-miR-432-5p
	hsa-miR-433-5p	Up	1.11229	0.564092	#N/A
	hsa-miR-744-5p	Up	1.44738	0.335237	hsa-miR-744-5p
	hsa-miR-96-5p	Up	0.853603	0.797283	hsa-miR-96-5p
	hsa-miR-516b-5p	Up	-0.42642	#N/A	hsa-miR-516b-5p
	hsa-miR-125b-5p	Up	0.610875	0.541864	hsa-miR-125b-5p
	hsa-miR-126-5p	Up	-2.70163	-0.391968	hsa-miR-126-5p
	hsa-miR-145-5p	Down	-2.43134	-0.510004	hsa-miR-145-5p
	hsa-miR-185-5p	Up	0.795162	#N/A	hsa-miR-185-5p
	hsa-miR-136-5p	Up	1.0605	1.15017	hsa-miR-136-5p
	hsa-miR-194-5p	Up	-0.377977	#N/A	hsa-miR-194-5p
	hsa-miR-29b-1-5p	Up	0.340054	#N/A	#N/A
	hsa-miR-32-5p	Up	-0.602027	0.315648	hsa-miR-32-5p
	hsa-miR-340-5p	Up	0.463482	0.376472	#N/A
