# Supplementary material for: SiCmiR Atlas: Single‐Cell miRNA Landscape Reveals Hub‐miRNA and Network Signatures in Human Cancers
Source: Adv Sci (Weinh). 2026 Feb 15;13(16):e14446. doi: 10.1002/advs.202514446 (PMC13042402; doi:10.1002/advs.202514446)
Supplement: Supplementary file 2 — Supporting File 2: advs73630‐sup‐0002‐Data.zip. [file ADVS-13-e14446-s001.zip › advs73630-sup-0002-Data/Table S4.xlsx]

## Sheet: FS5A
AA: African American EA: European American	AA_FC	AA_FDR	Reported Changed in HCC	Whether PCC >= 0.8	EA_FC	EA_FDR	Reported Changed in HCC
hsa-miR-1208	#N/A	#N/A	Down	Not predictable	#N/A	#N/A	/
hsa-miR-122-3p	-0.896301	0.150574	Down	YES	-0.0638319	0.947586	/
hsa-miR-378c	-0.913214	0.0446704	Down	YES	-0.387077	0.464844	/
hsa-miR-378d	-1.05115	0.0129376	Down	NO	-0.535562	0.157467	/
hsa-miR-139-3p	-1.2421	0.00303216	Down	YES	-0.777115	0.10719	/
hsa-miR-139-5p	-1.31473	0.00539448	Down	YES	-1.02352	0.0358677	/
hsa-miR-4686	#N/A	#N/A	Down	Not predictable	#N/A	#N/A	/
hsa-miR-511-5p	-0.617403	0.105783	Down	YES	-0.844906	0.0511592	/
hsa-miR-483-3p	-0.593833	0.0860918	Down	NO	-0.237279	0.52735	/
hsa-miR-483-5p	-0.566159	0.0837935	Down	YES	-0.272557	0.474693	/
hsa-miR-130b-3p	0.517702	0.250868	Up	YES	0.176129	0.722617	/
hsa-miR-10b-3p	0.178012	0.581234	Up	NO	0.43866	0.111054	/
hsa-miR-2277-5p	0.0797087	0.846328	Up	NO	-0.211925	0.589695	/
hsa-miR-15b-3p	0.593924	0.251503	Up	YES	0.150779	0.807249	/
hsa-miR-106b-5p	0.333398	0.512648	Up	YES	0.0122758	0.980029	/
hsa-miR-1306-5p	0.0384117	0.932229	Up	YES	-0.052777	0.910379	/
hsa-miR-589-5p	0.44682	0.360401	Up	NO	0.360704	0.455118	/
hsa-miR-93-5p	0.834363	0.0101125	Up	YES	0.297563	0.608869	/
hsa-miR-301a-5p	0.301902	0.557222	Up	NO	-0.324678	0.592279	/
hsa-miR-95-5p	0.0618088	0.843046	Up	NO	-0.056689	0.84289	/
hsa-miR-34c-5p	0.465762	0.29685	Up	NO	0.266015	0.486365	/
hsa-miR-188-5p	0.58167	0.240699	Up	NO	-0.047697	0.950085	/
hsa-miR-500b-5p	0.34311	0.569446	Up	NO	-0.397534	0.506646	/
hsa-miR-500a-3p	0.829446	0.0780005	Up	YES	-0.0482064	0.950085	/
hsa-miR-532-5p	0.469911	0.327793	Up	NO	-0.0111051	0.986171	/
hsa-miR-532-3p	0.131057	0.791305	Up	YES	-0.336067	0.553788	/
hsa-miR-139-3p	-1.2421	0.00303216	/	YES	-0.777115	0.10719	Down
hsa-miR-4686	#N/A	#N/A	/	Not predictable	#N/A	#N/A	Down
hsa-miR-511-5p	-0.617403	0.105783	/	YES	-0.844906	0.0511592	Down
hsa-miR-130b-3p	0.517702	0.250868	/	YES	0.176129	0.722617	Up
hsa-miR-106b-5p	0.333398	0.512648	/	YES	0.0122758	0.980029	Up
hsa-miR-589-5p	0.44682	0.360401	/	NO	0.360704	0.455118	Up
hsa-miR-550a-3p	0.193104	0.700208	/	NO	-0.031514	0.960715	Up

## Sheet: FS5B
	IC10_Ctrl	IC30_Ctrl	IC50_Ctrl	Pred_IC10_Ctrl	Pred_IC30_Ctrl	Pred_IC50_Ctrl
HSA-MIR-25-3P	1	NA	NA	-0.69659	0.617318	-0.500673
HSA-LET-7G-3P	-1	-1	-1	0.897373	-0.848051	-0.720691
HSA-MIR-183-5P	-1	-1	-1	-0.0897241	0.0911047	-0.113802
HSA-MIR-218-5P	-1	-1	-1	-0.501182	-0.361115	-0.469044
HSA-MIR-576-5P	-1	-1	-1	-1.61514	-1.50702	-1.72807
HSA-MIR-27A-3P	NA	-0.807355	-1.80735	-0.501182	-0.469044	-0.361115
HSA-MIR-24-3P	NA	NA	-1	0.629453	0.595539	0.462743
