# Supplementary material for: SiCmiR Atlas: Single‐Cell miRNA Landscape Reveals Hub‐miRNA and Network Signatures in Human Cancers
Source: Adv Sci (Weinh). 2026 Feb 15;13(16):e14446. doi: 10.1002/advs.202514446 (PMC13042402; doi:10.1002/advs.202514446)
Supplement: Supplementary file 2 — Supporting File 2: advs73630‐sup‐0002‐Data.zip. [file ADVS-13-e14446-s001.zip › advs73630-sup-0002-Data/Table S5.xlsx]

## Sheet: Table S5
	PCC_test	Average
hsa-miR-488-5p	0.901395	0.465681
hsa-miR-124-5p	0.89592
hsa-miR-133a-5p	0.879411
hsa-miR-488-3p	0.879146
hsa-miR-770-5p	0.875727
hsa-miR-219a-2-3p	0.873572
hsa-miR-214-5p	0.871995
hsa-miR-138-2-3p	0.866116
hsa-miR-944	0.864898
hsa-miR-145-3p	0.863349
hsa-miR-124-3p	0.859457
hsa-miR-346	0.858431
hsa-miR-143-3p	0.858362
hsa-miR-129-2-3p	0.856431
hsa-miR-128-3p	0.850931
hsa-miR-224-5p	0.850403
hsa-miR-199a-3p	0.848133
hsa-miR-935	0.846741
hsa-miR-122-3p	0.846396
hsa-miR-200a-5p	0.844079
hsa-miR-129-1-3p	0.843806
hsa-miR-138-1-3p	0.840358
hsa-miR-214-3p	0.837855
hsa-miR-1-3p	0.835978
hsa-miR-133b	0.834746
hsa-miR-141-3p	0.828903
hsa-miR-9-3p	0.827313
hsa-miR-138-5p	0.827057
hsa-miR-1298-3p	0.825705
hsa-miR-203a-3p	0.824869
hsa-miR-128-2-5p	0.824695
hsa-miR-199a-5p	0.824373
hsa-miR-330-3p	0.821902
hsa-miR-200c-3p	0.820914
hsa-miR-199b-5p	0.817341
hsa-miR-137-3p	0.816676
hsa-miR-27a-5p	0.816097
hsa-miR-200a-3p	0.815817
hsa-miR-200b-5p	0.815713
hsa-miR-141-5p	0.813221
hsa-miR-485-5p	0.812995
hsa-miR-429	0.812595
hsa-miR-323a-3p	0.809942
hsa-miR-323b-3p	0.809172
hsa-miR-145-5p	0.807439
hsa-miR-885-5p	0.80496
hsa-miR-129-5p	0.802123
hsa-miR-133a-3p	0.801198
hsa-miR-1251-5p	0.797709
hsa-miR-10b-5p	0.796902
hsa-miR-205-5p	0.791744
hsa-miR-153-3p	0.787238
hsa-miR-452-5p	0.784133
hsa-miR-380-3p	0.783567
hsa-miR-513a-5p	0.782671
hsa-miR-224-3p	0.782577
hsa-miR-433-3p	0.782423
hsa-miR-219a-5p	0.782198
hsa-miR-513c-5p	0.780876
hsa-miR-215-3p	0.77994
hsa-miR-329-3p	0.778454
hsa-miR-769-5p	0.777588
hsa-miR-1301-3p	0.775639
hsa-miR-769-3p	0.773115
hsa-miR-330-5p	0.772496
hsa-miR-592	0.772296
hsa-miR-194-3p	0.77107
hsa-miR-506-3p	0.77017
hsa-miR-425-5p	0.769706
hsa-miR-194-5p	0.768166
hsa-miR-7-5p	0.765896
hsa-miR-487a-3p	0.765268
hsa-miR-105-5p	0.764555
hsa-miR-514a-5p	0.764485
hsa-miR-3200-3p	0.764358
hsa-miR-378a-3p	0.763035
hsa-miR-143-5p	0.762592
hsa-miR-149-5p	0.761701
hsa-miR-508-5p	0.758232
hsa-miR-155-3p	0.75685
hsa-miR-9-5p	0.754664
hsa-miR-335-3p	0.754336
hsa-miR-23a-3p	0.754149
hsa-miR-513c-3p	0.754116
hsa-miR-873-3p	0.753772
hsa-miR-192-3p	0.752887
hsa-miR-509-3-5p	0.752635
hsa-miR-485-3p	0.751391
hsa-miR-487b-3p	0.750285
hsa-miR-155-5p	0.749938
hsa-miR-539-5p	0.749868
hsa-miR-876-3p	0.749687
hsa-miR-135a-5p	0.74951
hsa-miR-513a-3p	0.748158
hsa-miR-1298-5p	0.747932
hsa-miR-1249-3p	0.744978
hsa-miR-380-5p	0.744708
hsa-miR-181a-3p	0.744698
hsa-miR-513b-5p	0.744362
hsa-miR-508-3p	0.744188
hsa-miR-99a-5p	0.743652
hsa-miR-509-3p	0.742271
hsa-miR-132-5p	0.742194
hsa-miR-431-3p	0.741865
hsa-miR-514b-5p	0.740554
hsa-miR-153-5p	0.739175
hsa-miR-514b-3p	0.737697
hsa-miR-509-5p	0.73558
hsa-miR-433-5p	0.734702
hsa-miR-487b-5p	0.734104
hsa-miR-383-5p	0.733118
hsa-miR-7-2-3p	0.733066
hsa-miR-1197	0.732749
hsa-miR-34b-3p	0.732528
hsa-miR-495-3p	0.730983
hsa-miR-1912-3p	0.73002
hsa-miR-10b-3p	0.729371
hsa-miR-200c-5p	0.728637
hsa-miR-132-3p	0.727298
hsa-miR-598-3p	0.721912
hsa-miR-142-5p	0.72175
hsa-miR-487a-5p	0.721593
hsa-miR-382-5p	0.721227
hsa-miR-510-3p	0.720834
hsa-miR-3065-3p	0.720235
hsa-miR-185-5p	0.720144
hsa-miR-491-3p	0.719472
hsa-miR-507	0.716308
hsa-miR-216b-5p	0.714023
hsa-miR-656-5p	0.712593
hsa-miR-452-3p	0.711821
hsa-miR-539-3p	0.710484
hsa-miR-541-3p	0.708036
hsa-miR-410-3p	0.706881
hsa-miR-154-3p	0.705843
hsa-miR-382-3p	0.705629
hsa-miR-181c-3p	0.703974
hsa-miR-21-3p	0.703227
hsa-miR-432-5p	0.69883
hsa-miR-181b-5p	0.697687
hsa-miR-5586-5p	0.694369
hsa-miR-379-5p	0.690617
hsa-miR-656-3p	0.690611
hsa-miR-223-3p	0.69013
hsa-miR-873-5p	0.687283
hsa-miR-146b-3p	0.686211
hsa-miR-409-5p	0.68604
hsa-miR-329-5p	0.685894
hsa-miR-514a-3p	0.68575
hsa-miR-3200-5p	0.684643
hsa-miR-511-5p	0.68418
hsa-miR-127-5p	0.68226
hsa-miR-150-5p	0.682071
hsa-miR-148a-5p	0.681864
hsa-miR-125b-5p	0.680932
hsa-miR-369-3p	0.680743
hsa-miR-889-3p	0.680736
hsa-miR-128-1-5p	0.680135
hsa-miR-424-3p	0.679672
hsa-miR-758-3p	0.679349
hsa-miR-134-5p	0.67816
hsa-miR-370-3p	0.677678
hsa-miR-212-3p	0.677067
hsa-miR-92b-3p	0.676337
hsa-miR-30c-2-3p	0.675423
hsa-miR-543	0.673618
hsa-miR-338-3p	0.673412
hsa-miR-181c-5p	0.672958
hsa-miR-375-3p	0.671643
hsa-miR-99a-3p	0.670946
hsa-miR-99b-3p	0.66704
hsa-miR-1185-5p	0.664294
hsa-miR-212-5p	0.664035
hsa-miR-148a-3p	0.663124
hsa-miR-146a-5p	0.662137
hsa-miR-130b-5p	0.65997
hsa-miR-139-3p	0.657677
hsa-miR-378a-5p	0.656772
hsa-miR-31-5p	0.656056
hsa-miR-449b-3p	0.653521
hsa-miR-496	0.650608
hsa-miR-34c-5p	0.650506
hsa-miR-181d-5p	0.650279
hsa-miR-335-5p	0.64863
hsa-miR-652-3p	0.647334
hsa-miR-708-3p	0.646513
hsa-miR-216a-3p	0.645841
hsa-miR-218-5p	0.645151
hsa-miR-152-3p	0.6448
hsa-miR-34c-3p	0.644458
hsa-miR-655-3p	0.643822
hsa-miR-130b-3p	0.643347
hsa-miR-760	0.642189
hsa-miR-28-3p	0.641491
hsa-miR-196b-5p	0.639759
hsa-miR-127-3p	0.637376
hsa-miR-361-3p	0.634996
hsa-miR-216a-5p	0.634924
hsa-miR-23a-5p	0.634854
hsa-miR-30a-3p	0.634577
hsa-miR-134-3p	0.634485
hsa-miR-370-5p	0.632492
hsa-miR-499a-3p	0.632292
hsa-miR-204-5p	0.631651
hsa-miR-758-5p	0.631193
hsa-miR-191-5p	0.63111
hsa-miR-598-5p	0.629932
hsa-miR-501-3p	0.629359
hsa-miR-409-3p	0.628843
hsa-miR-1247-5p	0.626734
hsa-miR-3173-5p	0.626598
hsa-miR-150-3p	0.625992
hsa-miR-142-3p	0.624481
hsa-miR-206	0.623737
hsa-miR-195-3p	0.623298
hsa-miR-576-5p	0.622539
hsa-miR-584-5p	0.6199
hsa-miR-25-3p	0.619086
hsa-miR-493-5p	0.618819
hsa-miR-24-1-5p	0.618418
hsa-miR-193a-5p	0.617422
hsa-miR-342-5p	0.616233
hsa-let-7e-3p	0.614751
hsa-miR-494-3p	0.614337
hsa-miR-99b-5p	0.613983
hsa-miR-503-5p	0.61254
hsa-miR-885-3p	0.612053
hsa-miR-31-3p	0.610511
hsa-miR-338-5p	0.607481
hsa-miR-411-3p	0.607175
hsa-miR-95-3p	0.604662
hsa-miR-1247-3p	0.60438
hsa-miR-369-5p	0.602592
hsa-miR-196a-5p	0.599315
hsa-miR-379-3p	0.599216
hsa-miR-579-5p	0.599082
hsa-miR-27b-3p	0.598563
hsa-miR-377-5p	0.598271
hsa-miR-125a-5p	0.595903
hsa-miR-2115-5p	0.59434
hsa-miR-424-5p	0.593634
hsa-miR-215-5p	0.592682
hsa-miR-23b-3p	0.588586
hsa-miR-340-3p	0.586982
hsa-miR-376a-3p	0.582854
hsa-miR-154-5p	0.582067
hsa-miR-193b-3p	0.581692
hsa-miR-186-5p	0.57868
hsa-miR-5683	0.577482
hsa-miR-449a	0.574669
hsa-miR-371a-3p	0.571765
hsa-miR-197-3p	0.571418
hsa-miR-744-5p	0.570867
hsa-miR-15b-5p	0.570397
hsa-miR-552-5p	0.569419
hsa-miR-550a-3p	0.569145
hsa-miR-450a-5p	0.567947
hsa-miR-449c-5p	0.567558
hsa-miR-146b-5p	0.566893
hsa-miR-1296-5p	0.566667
hsa-miR-708-5p	0.566306
hsa-miR-589-5p	0.565966
hsa-miR-412-5p	0.565768
hsa-miR-92a-1-5p	0.565159
hsa-miR-421	0.564531
hsa-miR-18a-3p	0.563795
hsa-miR-654-3p	0.563793
hsa-miR-490-5p	0.563302
hsa-miR-486-3p	0.562438
hsa-miR-577	0.557607
hsa-miR-372-3p	0.557337
hsa-miR-345-5p	0.556286
hsa-miR-324-5p	0.554374
hsa-miR-15b-3p	0.552864
hsa-miR-552-3p	0.552426
hsa-miR-432-3p	0.551303
hsa-miR-100-5p	0.549363
hsa-miR-744-3p	0.549075
hsa-miR-411-5p	0.54538
hsa-miR-122-5p	0.542167
hsa-miR-381-3p	0.541492
hsa-miR-551b-3p	0.539847
hsa-miR-27b-5p	0.538581
hsa-miR-490-3p	0.535353
hsa-miR-323a-5p	0.53469
hsa-miR-181b-3p	0.534573
hsa-miR-210-3p	0.533866
hsa-miR-183-5p	0.528864
hsa-miR-504-5p	0.528772
hsa-miR-574-3p	0.527238
hsa-miR-766-3p	0.52516
hsa-miR-328-3p	0.523763
hsa-miR-27a-3p	0.522475
hsa-miR-135b-5p	0.522363
hsa-miR-136-5p	0.522231
hsa-miR-1911-5p	0.5218
hsa-miR-339-3p	0.521249
hsa-miR-299-5p	0.520714
hsa-miR-96-5p	0.520565
hsa-miR-10a-3p	0.519531
hsa-miR-373-3p	0.515877
hsa-let-7e-5p	0.514844
hsa-miR-193b-5p	0.513991
hsa-miR-1180-3p	0.512587
hsa-miR-7-1-3p	0.512235
hsa-miR-187-3p	0.511876
hsa-let-7i-5p	0.511553
hsa-let-7b-5p	0.510819
hsa-miR-195-5p	0.509949
hsa-miR-24-2-5p	0.508903
hsa-miR-450b-5p	0.508258
hsa-miR-222-5p	0.506202
hsa-miR-152-5p	0.501544
hsa-miR-105-3p	0.500643
hsa-miR-136-3p	0.500304
hsa-miR-629-3p	0.500231
hsa-miR-22-3p	0.500043
hsa-miR-363-3p	0.498849
hsa-miR-185-3p	0.498658
hsa-miR-20b-5p	0.49768
hsa-miR-520f-3p	0.497298
hsa-miR-654-5p	0.49627
hsa-miR-93-5p	0.495947
hsa-miR-339-5p	0.492238
hsa-miR-483-3p	0.491858
hsa-miR-542-3p	0.491739
hsa-miR-28-5p	0.491635
hsa-miR-628-3p	0.490698
hsa-miR-107	0.488554
hsa-miR-497-5p	0.486877
hsa-miR-550a-5p	0.486836
hsa-miR-1343-3p	0.485328
hsa-miR-337-3p	0.485087
hsa-miR-2115-3p	0.483891
hsa-miR-505-5p	0.483321
hsa-miR-21-5p	0.483266
hsa-miR-299-3p	0.480737
hsa-miR-331-5p	0.479384
hsa-miR-423-5p	0.478765
hsa-miR-204-3p	0.475826
hsa-miR-670-3p	0.475778
hsa-miR-371a-5p	0.475612
hsa-miR-520c-3p	0.475525
hsa-miR-1185-1-3p	0.475034
hsa-miR-92a-3p	0.4747
hsa-miR-147b-3p	0.473951
hsa-miR-100-3p	0.47374
hsa-miR-221-3p	0.472751
hsa-miR-7151-5p	0.471484
hsa-let-7a-2-3p	0.471129
hsa-miR-210-5p	0.470244
hsa-miR-501-5p	0.470012
hsa-miR-3690	0.469698
hsa-miR-1251-3p	0.466595
hsa-let-7c-3p	0.465388
hsa-miR-361-5p	0.46471
hsa-miR-495-5p	0.464459
hsa-miR-532-3p	0.464248
hsa-miR-532-5p	0.463846
hsa-miR-377-3p	0.463648
hsa-miR-135a-3p	0.463353
hsa-miR-503-3p	0.462959
hsa-miR-1185-2-3p	0.461683
hsa-miR-4662a-5p	0.461592
hsa-miR-431-5p	0.461097
hsa-miR-326	0.459992
hsa-miR-455-5p	0.458579
hsa-miR-365a-3p	0.458449
hsa-miR-181a-2-3p	0.458339
hsa-miR-493-3p	0.457504
hsa-miR-520a-5p	0.456869
hsa-miR-550a-3-5p	0.45242
hsa-miR-512-3p	0.450698
hsa-miR-628-5p	0.448882
hsa-miR-498-5p	0.447969
hsa-miR-4661-5p	0.444685
hsa-miR-6715a-3p	0.444037
hsa-miR-93-3p	0.442932
hsa-miR-130a-3p	0.442078
hsa-miR-193a-3p	0.441103
hsa-miR-376b-3p	0.441097
hsa-miR-92b-5p	0.440475
hsa-miR-191-3p	0.439175
hsa-miR-362-5p	0.438661
hsa-miR-22-5p	0.438296
hsa-miR-483-5p	0.437448
hsa-miR-541-5p	0.43733
hsa-miR-1307-3p	0.434994
hsa-miR-887-3p	0.431745
hsa-miR-2276-3p	0.429936
hsa-miR-376c-3p	0.426535
hsa-miR-126-5p	0.426028
hsa-miR-1323	0.425472
hsa-miR-29b-2-5p	0.424773
hsa-miR-542-5p	0.419355
hsa-miR-511-3p	0.419267
hsa-let-7i-3p	0.414656
hsa-miR-301a-5p	0.41354
hsa-miR-149-3p	0.412619
hsa-miR-526b-5p	0.410392
hsa-miR-29c-5p	0.40986
hsa-miR-522-3p	0.408613
hsa-miR-16-1-3p	0.407464
hsa-miR-95-5p	0.407366
hsa-miR-615-3p	0.406895
hsa-miR-500b-5p	0.402995
hsa-miR-515-5p	0.402039
hsa-miR-3934-5p	0.401322
hsa-miR-1307-5p	0.398234
hsa-miR-190a-5p	0.398123
hsa-miR-519d-5p	0.396081
hsa-miR-3619-3p	0.39499
hsa-miR-144-5p	0.392874
hsa-miR-1287-5p	0.392495
hsa-miR-3909	0.392493
hsa-miR-135b-3p	0.391008
hsa-miR-365b-5p	0.383868
hsa-miR-518e-3p	0.380025
hsa-miR-340-5p	0.378624
hsa-miR-148b-5p	0.377984
hsa-miR-518a-3p	0.377605
hsa-miR-671-5p	0.37607
hsa-miR-653-5p	0.375275
hsa-miR-651-5p	0.374675
hsa-miR-1266-5p	0.373639
hsa-miR-519c-3p	0.373536
hsa-miR-520e-3p	0.373487
hsa-miR-519b-3p	0.372918
hsa-miR-518c-3p	0.372598
hsa-miR-106b-3p	0.372325
hsa-miR-2114-5p	0.36824
hsa-miR-17-3p	0.367294
hsa-miR-518b	0.365403
hsa-miR-520g-3p	0.365093
hsa-miR-29c-3p	0.364044
hsa-miR-376b-5p	0.362858
hsa-miR-410-5p	0.361478
hsa-miR-517a-3p	0.359792
hsa-miR-365a-5p	0.359215
hsa-miR-29b-1-5p	0.358819
hsa-miR-218-2-3p	0.358508
hsa-miR-3140-3p	0.358184
hsa-miR-1294	0.357903
hsa-miR-526b-3p	0.357754
hsa-miR-519d-3p	0.355073
hsa-miR-520a-3p	0.355008
hsa-miR-125b-1-3p	0.353571
hsa-miR-190b-5p	0.350322
hsa-miR-29a-5p	0.349644
hsa-miR-29a-3p	0.34943
hsa-miR-454-5p	0.348464
hsa-miR-512-5p	0.348335
hsa-miR-505-3p	0.347315
hsa-miR-25-5p	0.345571
hsa-miR-4677-3p	0.345203
hsa-miR-489-3p	0.344323
hsa-miR-653-3p	0.344085
hsa-miR-223-5p	0.343931
hsa-miR-494-5p	0.343839
hsa-miR-30e-3p	0.34271
hsa-miR-585-3p	0.342185
hsa-miR-30d-3p	0.339187
hsa-miR-151a-5p	0.338819
hsa-miR-376c-5p	0.338685
hsa-miR-516a-5p	0.338532
hsa-miR-524-5p	0.334534
hsa-miR-184	0.334279
hsa-miR-518f-3p	0.332607
hsa-miR-126-3p	0.33224
hsa-miR-30c-5p	0.330619
hsa-miR-516b-5p	0.327369
hsa-miR-221-5p	0.327092
hsa-miR-33b-3p	0.324061
hsa-miR-515-3p	0.323686
hsa-miR-561-5p	0.323184
hsa-miR-211-5p	0.322616
hsa-miR-616-5p	0.322514
hsa-miR-629-5p	0.322227
hsa-miR-7854-3p	0.320998
hsa-miR-219b-5p	0.31454
hsa-miR-556-5p	0.3122
hsa-let-7b-3p	0.312156
hsa-miR-296-3p	0.312085
hsa-miR-551a	0.309487
hsa-miR-381-5p	0.306871
hsa-miR-455-3p	0.306716
hsa-miR-520g-5p	0.30628
hsa-miR-655-5p	0.305432
hsa-miR-337-5p	0.302689
hsa-miR-517c-3p	0.302518
hsa-miR-450a-2-3p	0.301737
hsa-miR-3194-3p	0.300904
hsa-miR-589-3p	0.298795
hsa-miR-2116-3p	0.298033
hsa-miR-20a-5p	0.295303
hsa-miR-1270	0.295152
hsa-miR-934	0.29049
hsa-miR-519a-3p	0.288193
hsa-miR-19b-1-5p	0.287289
hsa-miR-887-5p	0.286779
hsa-miR-363-5p	0.281328
hsa-miR-144-3p	0.27899
hsa-miR-518a-5p	0.273119
hsa-miR-502-3p	0.27304
hsa-miR-5581-3p	0.272984
hsa-miR-1301-5p	0.272951
hsa-miR-450a-1-3p	0.272381
hsa-miR-301b-3p	0.269502
hsa-miR-670-5p	0.267206
hsa-miR-1910-5p	0.266725
hsa-miR-1269a	0.264079
hsa-miR-148b-3p	0.263463
hsa-miR-219a-1-3p	0.263446
hsa-miR-556-3p	0.262369
hsa-miR-15a-5p	0.261525
hsa-miR-101-3p	0.259453
hsa-miR-301a-3p	0.259278
hsa-miR-30d-5p	0.258289
hsa-let-7g-3p	0.254004
hsa-miR-30b-5p	0.253962
hsa-let-7d-3p	0.253594
hsa-miR-140-3p	0.251455
hsa-miR-521	0.250887
hsa-miR-582-5p	0.250119
hsa-miR-524-3p	0.242911
hsa-miR-1276	0.242245
hsa-miR-296-5p	0.241365
hsa-miR-642a-5p	0.235804
hsa-miR-584-3p	0.235095
hsa-miR-2276-5p	0.234084
hsa-miR-520d-3p	0.232465
hsa-miR-504-3p	0.231039
hsa-miR-331-3p	0.226608
hsa-miR-4524a-3p	0.226398
hsa-miR-605-5p	0.2257
hsa-miR-30c-1-3p	0.225099
hsa-miR-20b-3p	0.221647
hsa-miR-502-5p	0.221362
hsa-miR-26b-3p	0.219981
hsa-miR-3136-5p	0.211895
hsa-miR-125a-3p	0.210894
hsa-miR-660-3p	0.210235
hsa-miR-1287-3p	0.209996
hsa-miR-766-5p	0.207663
hsa-miR-324-3p	0.203792
hsa-miR-182-3p	0.203586
hsa-miR-4677-5p	0.203327
hsa-miR-2114-3p	0.201628
hsa-miR-1271-5p	0.199454
hsa-miR-4664-3p	0.198679
hsa-miR-19b-3p	0.197923
hsa-miR-26a-1-3p	0.196892
hsa-miR-23b-5p	0.194848
hsa-miR-585-5p	0.193111
hsa-miR-183-3p	0.192844
hsa-miR-33b-5p	0.192597
hsa-miR-580-3p	0.191701
hsa-miR-3187-3p	0.191412
hsa-miR-1180-5p	0.189511
hsa-miR-130a-5p	0.189211
hsa-miR-33a-3p	0.188851
hsa-miR-30b-3p	0.188776
hsa-miR-3622a-3p	0.186527
hsa-miR-412-3p	0.185346
hsa-miR-1908-3p	0.182411
hsa-miR-616-3p	0.182043
hsa-miR-2355-5p	0.180715
hsa-miR-525-3p	0.180432
hsa-miR-624-5p	0.180313
hsa-miR-188-5p	0.177993
hsa-let-7f-1-3p	0.177941
hsa-miR-5579-3p	0.177885
hsa-miR-24-3p	0.177495
hsa-miR-3126-3p	0.176792
hsa-miR-106a-3p	0.174376
hsa-miR-3944-3p	0.172677
hsa-miR-151a-3p	0.171897
hsa-miR-20a-3p	0.170431
hsa-miR-98-3p	0.168658
hsa-miR-3127-5p	0.163162
hsa-miR-376a-5p	0.163091
hsa-miR-345-3p	0.161047
hsa-miR-4766-3p	0.158126
hsa-miR-671-3p	0.158062
hsa-miR-197-5p	0.155983
hsa-miR-19a-3p	0.15347
hsa-miR-342-3p	0.152617
hsa-miR-34a-3p	0.149963
hsa-miR-3619-5p	0.149946
hsa-miR-106a-5p	0.148736
hsa-miR-3146	0.143514
hsa-miR-196a-3p	0.142223
hsa-miR-876-5p	0.141073
hsa-miR-219b-3p	0.139086
hsa-miR-29b-3p	0.138497
hsa-miR-517-5p	0.138182
hsa-miR-3145-5p	0.136365
hsa-miR-660-5p	0.134101
hsa-let-7d-5p	0.133094
hsa-miR-30e-5p	0.128819
hsa-miR-652-5p	0.127558
hsa-miR-181d-3p	0.127201
hsa-miR-98-5p	0.125644
hsa-miR-101-5p	0.125206
hsa-miR-3187-5p	0.123384
hsa-miR-642a-3p	0.120032
hsa-miR-4766-5p	0.117392
hsa-miR-519e-3p	0.111551
hsa-miR-19a-5p	0.111091
hsa-miR-3934-3p	0.111013
hsa-miR-196b-3p	0.105938
hsa-miR-362-3p	0.103841
hsa-miR-26a-2-3p	0.0989641
hsa-miR-33a-5p	0.0987824
hsa-miR-92a-2-5p	0.0980007
hsa-miR-186-3p	0.0977477
hsa-miR-302b-3p	0.0970988
hsa-miR-519e-5p	0.096875
hsa-miR-1913	0.0908817
hsa-miR-3942-5p	0.0905738
hsa-miR-190a-3p	0.0867918
hsa-miR-2116-5p	0.0821732
hsa-miR-590-5p	0.0819131
hsa-miR-32-3p	0.0781918
hsa-miR-4664-5p	0.0770942
hsa-miR-454-3p	0.0713688
hsa-miR-3194-5p	0.066737
hsa-miR-328-5p	0.0653923
hsa-miR-3174	0.0647096
hsa-miR-3611	0.0626477
hsa-miR-676-3p	0.0619668
hsa-miR-1910-3p	0.0600212
hsa-miR-615-5p	0.0581605
hsa-miR-188-3p	0.0548306
hsa-miR-2355-3p	0.0545743
hsa-miR-497-3p	0.0539635
hsa-miR-3144-3p	0.0523516
hsa-miR-302a-5p	0.0492888
hsa-miR-302a-3p	0.0437595
hsa-miR-590-3p	0.0411835
hsa-miR-96-3p	0.0407362
hsa-miR-676-5p	0.0377769
hsa-miR-302d-3p	0.0367743
hsa-miR-580-5p	0.0353264
hsa-miR-3617-3p	0.0325805
hsa-miR-1278	0.0290375
hsa-miR-888-5p	0.0279885
hsa-miR-374a-3p	0.024795
hsa-miR-518c-5p	0.0215557
hsa-miR-15a-3p	0.0198249
hsa-miR-599	0.0151223
hsa-miR-373-5p	0.0135868
hsa-miR-32-5p	0.0108232
hsa-miR-892a	0.00540789
hsa-miR-374b-3p	0.0033147
hsa-miR-892c-3p	-0.00637524
hsa-miR-579-3p	-0.00836014
hsa-let-7a-3p	-0.00954227
hsa-miR-374b-5p	-0.0130192
hsa-miR-140-5p	-0.0141355
hsa-miR-486-5p	-0.0189898
hsa-let-7f-2-3p	-0.0222767
hsa-miR-3127-3p	-0.0305572
hsa-miR-892b	-0.0447785
hsa-miR-1914-5p	-0.0465365
hsa-miR-26a-5p	-0.0632339
hsa-miR-302c-3p	-0.0683737
hsa-let-7g-5p	-0.113792
hsa-miR-26b-5p	-0.174838
hsa-miR-374a-5p	-0.248605
