# Supplementary material for: SiCmiR Atlas: Single‐Cell miRNA Landscape Reveals Hub‐miRNA and Network Signatures in Human Cancers
Source: Adv Sci (Weinh). 2026 Feb 15;13(16):e14446. doi: 10.1002/advs.202514446 (PMC13042402; doi:10.1002/advs.202514446)
Supplement: Supplementary file 2 — Supporting File 2: advs73630‐sup‐0002‐Data.zip. [file ADVS-13-e14446-s001.zip › advs73630-sup-0002-Data/Table S6.xlsx]

## Sheet: Figure S9B
	Node					Edge
	Id	Label	prop	modularity_class		Source	Target	Type	Weight
	PTPN12	PTPN12	mRNA	3		PTPN12	hsa-miR-302d-3p	Directed	0.004934
	hsa-miR-302d-3p	hsa-miR-302d-3p	miRNA	3		PTPN12	hsa-miR-302a-3p	Directed	0.005187
	hsa-miR-302a-3p	hsa-miR-302a-3p	miRNA	3		C5	hsa-miR-122-3p	Directed	0.005754
	C5	C5	mRNA	5		SFN	hsa-miR-200c-3p	Directed	0.005762
	hsa-miR-122-3p	hsa-miR-122-3p	miRNA	5		PTPN12	hsa-miR-302b-3p	Directed	0.005104
	SFN	SFN	mRNA	1		PTPN12	hsa-miR-373-5p	Directed	0.005453
	hsa-miR-200c-3p	hsa-miR-200c-3p	miRNA	1		PTPN12	hsa-miR-302a-5p	Directed	0.005
	hsa-miR-302b-3p	hsa-miR-302b-3p	miRNA	3		SFN	hsa-miR-141-5p	Directed	0.00549
	hsa-miR-373-5p	hsa-miR-373-5p	miRNA	3		PTPN12	hsa-miR-302c-3p	Directed	0.004855
	hsa-miR-302a-5p	hsa-miR-302a-5p	miRNA	3		SFN	hsa-miR-141-3p	Directed	0.005066
	hsa-miR-141-5p	hsa-miR-141-5p	miRNA	1		COL1A1	hsa-miR-219a-2-3p	Directed	0.004137
	hsa-miR-302c-3p	hsa-miR-302c-3p	miRNA	3		PRR15L	hsa-miR-200b-3p	Directed	0.005565
	hsa-miR-141-3p	hsa-miR-141-3p	miRNA	1		PRR15L	hsa-miR-200a-5p	Directed	0.005101
	COL1A1	COL1A1	mRNA	11		SFN	hsa-miR-200c-5p	Directed	0.004604
	hsa-miR-219a-2-3p	hsa-miR-219a-2-3p	miRNA	10		C5	hsa-miR-122-5p	Directed	0.006218
	PRR15L	PRR15L	mRNA	1		CDK2	hsa-miR-211-5p	Directed	0.007885
	hsa-miR-200b-3p	hsa-miR-200b-3p	miRNA	1		PTPN12	hsa-miR-371a-3p	Directed	0.005032
	hsa-miR-200a-5p	hsa-miR-200a-5p	miRNA	1		PRR15L	hsa-miR-200a-3p	Directed	0.005566
	hsa-miR-200c-5p	hsa-miR-200c-5p	miRNA	1		PRR15L	hsa-miR-429	Directed	0.005702
	hsa-miR-122-5p	hsa-miR-122-5p	miRNA	5		FGFR4	hsa-miR-194-5p	Directed	0.005824
	CDK2	CDK2	mRNA	8		PTPN12	hsa-miR-371a-5p	Directed	0.005085
	hsa-miR-211-5p	hsa-miR-211-5p	miRNA	8		FGFR4	hsa-miR-192-5p	Directed	0.006023
	hsa-miR-371a-3p	hsa-miR-371a-3p	miRNA	3		GPC1	hsa-miR-944	Directed	0.004728
	hsa-miR-200a-3p	hsa-miR-200a-3p	miRNA	1		COL1A1	hsa-miR-21-5p	Directed	0.005532
	hsa-miR-429	hsa-miR-429	miRNA	1		TERF2IP	hsa-miR-373-3p	Directed	0.005126
	FGFR4	FGFR4	mRNA	9		FGFR4	hsa-miR-194-3p	Directed	0.005921
	hsa-miR-194-5p	hsa-miR-194-5p	miRNA	9		PRR15L	hsa-miR-200b-5p	Directed	0.004539
	hsa-miR-371a-5p	hsa-miR-371a-5p	miRNA	3		FGFR4	hsa-miR-192-3p	Directed	0.005911
	hsa-miR-192-5p	hsa-miR-192-5p	miRNA	9		KIF5C	hsa-miR-124-5p	Directed	0.004458
	GPC1	GPC1	mRNA	1		KIF5C	hsa-miR-488-5p	Directed	0.004936
	hsa-miR-944	hsa-miR-944	miRNA	1		PUF60	hsa-miR-142-5p	Directed	0.006502
	hsa-miR-21-5p	hsa-miR-21-5p	miRNA	10		SFN	hsa-miR-205-5p	Directed	0.00518
	TERF2IP	TERF2IP	mRNA	0		PTPRC	hsa-miR-142-3p	Directed	0.004607
	hsa-miR-373-3p	hsa-miR-373-3p	miRNA	3		SPDEF	hsa-miR-375-3p	Directed	0.005465
	hsa-miR-194-3p	hsa-miR-194-3p	miRNA	9		KIF5C	hsa-miR-124-3p	Directed	0.004455
	hsa-miR-200b-5p	hsa-miR-200b-5p	miRNA	1		COL1A1	hsa-miR-21-3p	Directed	0.007064
	hsa-miR-192-3p	hsa-miR-192-3p	miRNA	9		COL1A1	hsa-miR-199b-3p	Directed	0.013779
	KIF5C	KIF5C	mRNA	10		COL1A1	hsa-miR-199a-3p	Directed	0.013801
	hsa-miR-124-5p	hsa-miR-124-5p	miRNA	10		MYCBP2	hsa-miR-92a-3p	Directed	0.005034
	hsa-miR-488-5p	hsa-miR-488-5p	miRNA	10		APOE	hsa-miR-146b-3p	Directed	0.005033
	PUF60	PUF60	mRNA	4		PTPRC	hsa-miR-155-5p	Directed	0.00526
	hsa-miR-142-5p	hsa-miR-142-5p	miRNA	4		PTPRC	hsa-miR-146a-5p	Directed	0.004809
	hsa-miR-205-5p	hsa-miR-205-5p	miRNA	1		FGFR4	hsa-miR-215-5p	Directed	0.005778
	PTPRC	PTPRC	mRNA	4		COL1A1	hsa-miR-135a-5p	Directed	0.00487
	hsa-miR-142-3p	hsa-miR-142-3p	miRNA	4		COL1A1	hsa-miR-9-3p	Directed	0.004739
	SPDEF	SPDEF	mRNA	1		PSMD4	hsa-miR-219a-5p	Directed	0.004434
	hsa-miR-375-3p	hsa-miR-375-3p	miRNA	1		PSMD4	hsa-miR-18a-5p	Directed	0.005838
	hsa-miR-124-3p	hsa-miR-124-3p	miRNA	10		COL1A1	hsa-miR-199b-5p	Directed	0.0132
	hsa-miR-21-3p	hsa-miR-21-3p	miRNA	11		SFN	hsa-miR-203a-3p	Directed	0.006883
	hsa-miR-199b-3p	hsa-miR-199b-3p	miRNA	11		NUP62	hsa-miR-92b-3p	Directed	0.00425
	hsa-miR-199a-3p	hsa-miR-199a-3p	miRNA	11		TERF2IP	hsa-miR-372-3p	Directed	0.006547
	MYCBP2	MYCBP2	mRNA	2		MYL9	hsa-miR-145-3p	Directed	0.01149
	hsa-miR-92a-3p	hsa-miR-92a-3p	miRNA	2		COL1A1	hsa-miR-199a-5p	Directed	0.013039
	APOE	APOE	mRNA	5		BTK	hsa-miR-135b-5p	Directed	0.005412
	hsa-miR-146b-3p	hsa-miR-146b-3p	miRNA	5		STX1A	hsa-miR-7-2-3p	Directed	0.00479
	hsa-miR-155-5p	hsa-miR-155-5p	miRNA	4		HOXA5	hsa-miR-10a-5p	Directed	0.007019
	hsa-miR-146a-5p	hsa-miR-146a-5p	miRNA	4		KIF5C	hsa-miR-488-3p	Directed	0.004901
	hsa-miR-215-5p	hsa-miR-215-5p	miRNA	9		PSMD4	hsa-miR-19b-3p	Directed	0.006028
	hsa-miR-135a-5p	hsa-miR-135a-5p	miRNA	11		SPAG4	hsa-miR-148a-3p	Directed	0.004907
	hsa-miR-9-3p	hsa-miR-9-3p	miRNA	10		PSMD4	hsa-miR-126-5p	Directed	0.005348
	PSMD4	PSMD4	mRNA	0		PSMD4	hsa-miR-374a-3p	Directed	0.005219
	hsa-miR-219a-5p	hsa-miR-219a-5p	miRNA	2		CYCS	hsa-miR-378a-3p	Directed	0.004558
	hsa-miR-18a-5p	hsa-miR-18a-5p	miRNA	2		TERF2IP	hsa-miR-523-3p	Directed	0.009092
	hsa-miR-199b-5p	hsa-miR-199b-5p	miRNA	11		COL1A1	hsa-miR-22-3p	Directed	0.006592
	hsa-miR-203a-3p	hsa-miR-203a-3p	miRNA	1		COL1A1	hsa-miR-30a-5p	Directed	0.005233
	NUP62	NUP62	mRNA	7		IGF2BP2	hsa-miR-221-3p	Directed	0.004496
	hsa-miR-92b-3p	hsa-miR-92b-3p	miRNA	7		MYL9	hsa-miR-143-3p	Directed	0.009944
	hsa-miR-372-3p	hsa-miR-372-3p	miRNA	3		RAB27A	hsa-miR-222-3p	Directed	0.003952
	MYL9	MYL9	mRNA	2		HOXA10	hsa-miR-196b-5p	Directed	0.01293
	hsa-miR-145-3p	hsa-miR-145-3p	miRNA	2		NR1H2	hsa-miR-18a-3p	Directed	0.005592
	hsa-miR-199a-5p	hsa-miR-199a-5p	miRNA	11		GHR	hsa-miR-885-5p	Directed	0.00376
	BTK	BTK	mRNA	2		APOE	hsa-miR-146b-5p	Directed	0.004303
	hsa-miR-135b-5p	hsa-miR-135b-5p	miRNA	2		PYCR1	hsa-miR-5589-3p	Directed	0.004027
	STX1A	STX1A	mRNA	10		MYL9	hsa-miR-15b-5p	Directed	0.004492
	hsa-miR-7-2-3p	hsa-miR-7-2-3p	miRNA	10		NUP62	hsa-miR-378a-5p	Directed	0.004294
	HOXA5	HOXA5	mRNA	10		MAPK1IP1L	hsa-miR-9-5p	Directed	0.004041
	hsa-miR-10a-5p	hsa-miR-10a-5p	miRNA	10		GNA15	hsa-miR-30a-3p	Directed	0.004349
	hsa-miR-488-3p	hsa-miR-488-3p	miRNA	10		TERF2IP	hsa-miR-520f-3p	Directed	0.008537
	hsa-miR-19b-3p	hsa-miR-19b-3p	miRNA	2		TIMP2	hsa-miR-183-5p	Directed	0.004813
	SPAG4	SPAG4	mRNA	4		MYL9	hsa-miR-130b-3p	Directed	0.005158
	hsa-miR-148a-3p	hsa-miR-148a-3p	miRNA	4		PLP2	hsa-miR-1251-5p	Directed	0.003337
	hsa-miR-126-5p	hsa-miR-126-5p	miRNA	2		CALU	hsa-miR-222-5p	Directed	0.004104
	hsa-miR-374a-3p	hsa-miR-374a-3p	miRNA	4		MELK	hsa-miR-328-3p	Directed	0.00389
	CYCS	CYCS	mRNA	7		TERF2IP	hsa-miR-512-5p	Directed	0.008665
	hsa-miR-378a-3p	hsa-miR-378a-3p	miRNA	7		MYL9	hsa-miR-942-5p	Directed	0.00522
	hsa-miR-523-3p	hsa-miR-523-3p	miRNA	0		PUF60	hsa-miR-101-3p	Directed	0.005194
	hsa-miR-22-3p	hsa-miR-22-3p	miRNA	11		PUF60	hsa-miR-29c-3p	Directed	0.006255
	hsa-miR-30a-5p	hsa-miR-30a-5p	miRNA	5		TERF2IP	hsa-miR-519b-3p	Directed	0.008717
	IGF2BP2	IGF2BP2	mRNA	10		MYL9	hsa-miR-181a-5p	Directed	0.00488
	hsa-miR-221-3p	hsa-miR-221-3p	miRNA	8		TERF2IP	hsa-miR-520c-3p	Directed	0.008622
	hsa-miR-143-3p	hsa-miR-143-3p	miRNA	2		MYL9	hsa-miR-17-5p	Directed	0.005574
	RAB27A	RAB27A	mRNA	8		COL1A1	hsa-miR-214-5p	Directed	0.013913
	hsa-miR-222-3p	hsa-miR-222-3p	miRNA	8		TERF2IP	hsa-miR-520b-3p	Directed	0.008585
	HOXA10	HOXA10	mRNA	10		CXCL2	hsa-miR-223-3p	Directed	0.005195
	hsa-miR-196b-5p	hsa-miR-196b-5p	miRNA	10		FBXO7	hsa-miR-508-5p	Directed	0.004151
	NR1H2	NR1H2	mRNA	2		MYL9	hsa-miR-1301-3p	Directed	0.005604
	hsa-miR-18a-3p	hsa-miR-18a-3p	miRNA	2		PTPRC	hsa-miR-150-5p	Directed	0.00687
	GHR	GHR	mRNA	5		FBXO11	hsa-miR-29b-3p	Directed	0.005374
	hsa-miR-885-5p	hsa-miR-885-5p	miRNA	5		COL4A1	hsa-miR-125b-5p	Directed	0.007159
	hsa-miR-146b-5p	hsa-miR-146b-5p	miRNA	5		MUC1	hsa-miR-584-5p	Directed	0.004214
	PYCR1	PYCR1	mRNA	5		TM9SF2	hsa-miR-92a-1-5p	Directed	0.004906
	hsa-miR-5589-3p	hsa-miR-5589-3p	miRNA	5		PSMD4	hsa-miR-30e-5p	Directed	0.005244
	hsa-miR-15b-5p	hsa-miR-15b-5p	miRNA	2		MYL9	hsa-miR-4677-3p	Directed	0.006665
	hsa-miR-378a-5p	hsa-miR-378a-5p	miRNA	7		ICAM3	hsa-miR-148a-5p	Directed	0.005082
	MAPK1IP1L	MAPK1IP1L	mRNA	10		PSMD4	hsa-miR-106b-5p	Directed	0.005714
	hsa-miR-9-5p	hsa-miR-9-5p	miRNA	10		PUF60	hsa-miR-30d-5p	Directed	0.005492
	GNA15	GNA15	mRNA	5		MYL9	hsa-miR-181b-5p	Directed	0.00525
	hsa-miR-30a-3p	hsa-miR-30a-3p	miRNA	5		MYL9	hsa-miR-185-5p	Directed	0.005644
	hsa-miR-520f-3p	hsa-miR-520f-3p	miRNA	0		TERF2IP	hsa-miR-520e-3p	Directed	0.008879
	TIMP2	TIMP2	mRNA	2		NUP62	hsa-miR-99b-5p	Directed	0.004385
	hsa-miR-183-5p	hsa-miR-183-5p	miRNA	1		MYL9	hsa-miR-16-5p	Directed	0.004747
	hsa-miR-130b-3p	hsa-miR-130b-3p	miRNA	2		MYL9	hsa-miR-181a-2-3p	Directed	0.003779
	PLP2	PLP2	mRNA	3		TNIP1	hsa-miR-519d-5p	Directed	0.008506
	hsa-miR-1251-5p	hsa-miR-1251-5p	miRNA	11		COL1A1	hsa-miR-30c-2-3p	Directed	0.003846
	CALU	CALU	mRNA	7		MYL9	hsa-miR-1307-3p	Directed	0.005829
	hsa-miR-222-5p	hsa-miR-222-5p	miRNA	11		COL1A1	hsa-miR-181a-3p	Directed	0.005771
	MELK	MELK	mRNA	7		TERF2IP	hsa-miR-520a-5p	Directed	0.008824
	hsa-miR-328-3p	hsa-miR-328-3p	miRNA	7		COL1A1	hsa-miR-1251-3p	Directed	0.003693
	hsa-miR-512-5p	hsa-miR-512-5p	miRNA	0		NR1H2	hsa-miR-1179	Directed	0.004679
	hsa-miR-942-5p	hsa-miR-942-5p	miRNA	2		FOXO4	hsa-miR-506-3p	Directed	0.004045
	hsa-miR-101-3p	hsa-miR-101-3p	miRNA	4		FOXO4	hsa-miR-513b-5p	Directed	0.004658
	hsa-miR-29c-3p	hsa-miR-29c-3p	miRNA	4		MUC1	hsa-miR-513a-5p	Directed	0.004343
	hsa-miR-519b-3p	hsa-miR-519b-3p	miRNA	0		PUF60	hsa-miR-3200-3p	Directed	0.006116
	hsa-miR-181a-5p	hsa-miR-181a-5p	miRNA	2		FOXO4	hsa-miR-510-3p	Directed	0.00435
	hsa-miR-520c-3p	hsa-miR-520c-3p	miRNA	0		COL1A1	hsa-miR-23a-3p	Directed	0.004452
	hsa-miR-17-5p	hsa-miR-17-5p	miRNA	2		BMP4	hsa-miR-552-5p	Directed	0.004645
	hsa-miR-214-5p	hsa-miR-214-5p	miRNA	11		MYL9	hsa-miR-130b-5p	Directed	0.005071
	hsa-miR-520b-3p	hsa-miR-520b-3p	miRNA	0		ATP6V0B	hsa-miR-1180-3p	Directed	0.004173
	CXCL2	CXCL2	mRNA	5		MYL9	hsa-miR-15b-3p	Directed	0.004535
	hsa-miR-223-3p	hsa-miR-223-3p	miRNA	5		TERF2IP	hsa-miR-518f-5p	Directed	0.008945
	FBXO7	FBXO7	mRNA	8		TERF2IP	hsa-miR-519c-3p	Directed	0.008917
	hsa-miR-508-5p	hsa-miR-508-5p	miRNA	8		FBXO7	hsa-miR-25-3p	Directed	0.004548
	hsa-miR-1301-3p	hsa-miR-1301-3p	miRNA	2		TERF2IP	hsa-miR-668-3p	Directed	0.005123
	hsa-miR-150-5p	hsa-miR-150-5p	miRNA	4		FBXO7	hsa-miR-625-3p	Directed	0.004117
	FBXO11	FBXO11	mRNA	2		MUC1	hsa-let-7i-5p	Directed	0.004123
	hsa-miR-29b-3p	hsa-miR-29b-3p	miRNA	2		ST3GAL5	hsa-miR-138-5p	Directed	0.005024
	COL4A1	COL4A1	mRNA	2		SFN	hsa-miR-203b-3p	Directed	0.004205
	hsa-miR-125b-5p	hsa-miR-125b-5p	miRNA	11		MUC1	hsa-miR-1295b-5p	Directed	0.003789
	MUC1	MUC1	mRNA	8		PSMD4	hsa-miR-140-5p	Directed	0.005189
	hsa-miR-584-5p	hsa-miR-584-5p	miRNA	8		MYL9	hsa-miR-128-3p	Directed	0.004642
	TM9SF2	TM9SF2	mRNA	2		CYB561	hsa-miR-7-5p	Directed	0.004903
	hsa-miR-92a-1-5p	hsa-miR-92a-1-5p	miRNA	2		NUP62	hsa-miR-193a-5p	Directed	0.005117
	hsa-miR-30e-5p	hsa-miR-30e-5p	miRNA	2		NR1H2	hsa-miR-877-5p	Directed	0.005159
	hsa-miR-4677-3p	hsa-miR-4677-3p	miRNA	2		MLEC	hsa-miR-552-3p	Directed	0.004176
	ICAM3	ICAM3	mRNA	4		MYL9	hsa-miR-197-3p	Directed	0.004459
	hsa-miR-148a-5p	hsa-miR-148a-5p	miRNA	4		TNIP1	hsa-miR-519e-3p	Directed	0.009001
	hsa-miR-106b-5p	hsa-miR-106b-5p	miRNA	2		NFATC3	hsa-miR-20a-5p	Directed	0.005089
	hsa-miR-30d-5p	hsa-miR-30d-5p	miRNA	7		TERF2IP	hsa-miR-346	Directed	0.004331
	hsa-miR-181b-5p	hsa-miR-181b-5p	miRNA	2		TIMP2	hsa-miR-96-5p	Directed	0.005445
	hsa-miR-185-5p	hsa-miR-185-5p	miRNA	2		FBXO7	hsa-miR-509-3p	Directed	0.004567
	hsa-miR-520e-3p	hsa-miR-520e-3p	miRNA	0		MELK	hsa-miR-125a-5p	Directed	0.004014
	hsa-miR-99b-5p	hsa-miR-99b-5p	miRNA	7		TERF2IP	hsa-miR-498-5p	Directed	0.008808
	hsa-miR-16-5p	hsa-miR-16-5p	miRNA	2		MYL9	hsa-miR-181b-3p	Directed	0.005497
	hsa-miR-181a-2-3p	hsa-miR-181a-2-3p	miRNA	7		COL1A1	hsa-miR-542-3p	Directed	0.006677
	TNIP1	TNIP1	mRNA	0		SPDEF	hsa-miR-1266-5p	Directed	0.004807
	hsa-miR-519d-5p	hsa-miR-519d-5p	miRNA	0		PUF60	hsa-miR-27a-3p	Directed	0.005315
	hsa-miR-30c-2-3p	hsa-miR-30c-2-3p	miRNA	5		TERF2IP	hsa-miR-515-5p	Directed	0.008339
	hsa-miR-1307-3p	hsa-miR-1307-3p	miRNA	2		TNIP1	hsa-miR-517c-3p	Directed	0.009142
	hsa-miR-181a-3p	hsa-miR-181a-3p	miRNA	2		TERF2IP	hsa-miR-512-3p	Directed	0.008661
	hsa-miR-520a-5p	hsa-miR-520a-5p	miRNA	0		MYLK	hsa-miR-182-5p	Directed	0.005173
	hsa-miR-1251-3p	hsa-miR-1251-3p	miRNA	9		COL1A1	hsa-miR-539-3p	Directed	0.007903
	hsa-miR-1179	hsa-miR-1179	miRNA	10		GNA15	hsa-miR-1273h-3p	Directed	0.004302
	FOXO4	FOXO4	mRNA	8		PSMD4	hsa-miR-455-5p	Directed	0.004571
	hsa-miR-506-3p	hsa-miR-506-3p	miRNA	8		FOS	hsa-miR-27a-5p	Directed	0.006686
	hsa-miR-513b-5p	hsa-miR-513b-5p	miRNA	8		NUP62	hsa-miR-106b-3p	Directed	0.004588
	hsa-miR-513a-5p	hsa-miR-513a-5p	miRNA	8		TERF2IP	hsa-miR-526b-3p	Directed	0.009112
	hsa-miR-3200-3p	hsa-miR-3200-3p	miRNA	2		NUP62	hsa-miR-99b-3p	Directed	0.005577
	hsa-miR-510-3p	hsa-miR-510-3p	miRNA	8		PUF60	hsa-miR-1226-3p	Directed	0.005752
	hsa-miR-23a-3p	hsa-miR-23a-3p	miRNA	7		HMOX1	hsa-miR-16-2-3p	Directed	0.005245
	BMP4	BMP4	mRNA	9		TERF2IP	hsa-miR-515-3p	Directed	0.008901
	hsa-miR-552-5p	hsa-miR-552-5p	miRNA	9		BTK	hsa-miR-126-3p	Directed	0.005139
	hsa-miR-130b-5p	hsa-miR-130b-5p	miRNA	2		RELB	hsa-miR-128-2-5p	Directed	0.003476
	ATP6V0B	ATP6V0B	mRNA	7		PUF60	hsa-miR-937-3p	Directed	0.006497
	hsa-miR-1180-3p	hsa-miR-1180-3p	miRNA	7		FBXO7	hsa-let-7d-3p	Directed	0.004183
	hsa-miR-15b-3p	hsa-miR-15b-3p	miRNA	2		TERF2IP	hsa-miR-520d-5p	Directed	0.008948
	hsa-miR-518f-5p	hsa-miR-518f-5p	miRNA	0		MYL9	hsa-miR-15a-5p	Directed	0.005064
	hsa-miR-519c-3p	hsa-miR-519c-3p	miRNA	0		PSMD4	hsa-miR-19a-3p	Directed	0.005576
	hsa-miR-25-3p	hsa-miR-25-3p	miRNA	2		MAMLD1	hsa-miR-513c-5p	Directed	0.004174
	hsa-miR-668-3p	hsa-miR-668-3p	miRNA	11		COL4A1	hsa-let-7c-5p	Directed	0.007221
	hsa-miR-625-3p	hsa-miR-625-3p	miRNA	9		TERF2IP	hsa-miR-520a-3p	Directed	0.008887
	hsa-let-7i-5p	hsa-let-7i-5p	miRNA	8		ABCF3	hsa-miR-1224-5p	Directed	0.004285
	ST3GAL5	ST3GAL5	mRNA	8		PSMD4	hsa-miR-32-5p	Directed	0.006412
	hsa-miR-138-5p	hsa-miR-138-5p	miRNA	8		TM9SF2	hsa-miR-19b-1-5p	Directed	0.005285
	hsa-miR-203b-3p	hsa-miR-203b-3p	miRNA	1		FBXO11	hsa-miR-590-5p	Directed	0.00568
	hsa-miR-1295b-5p	hsa-miR-1295b-5p	miRNA	5		TERF2IP	hsa-miR-518f-3p	Directed	0.008891
	hsa-miR-140-5p	hsa-miR-140-5p	miRNA	2		GPC1	hsa-miR-149-5p	Directed	0.007713
	hsa-miR-128-3p	hsa-miR-128-3p	miRNA	2		MEF2C	hsa-miR-1-3p	Directed	0.013826
	CYB561	CYB561	mRNA	10		KIF5C	hsa-miR-129-5p	Directed	0.004123
	hsa-miR-7-5p	hsa-miR-7-5p	miRNA	10		COL4A1	hsa-miR-4746-5p	Directed	0.005663
	hsa-miR-193a-5p	hsa-miR-193a-5p	miRNA	7		FBXO7	hsa-miR-508-3p	Directed	0.004502
	hsa-miR-877-5p	hsa-miR-877-5p	miRNA	2		PSMD4	hsa-miR-374a-5p	Directed	0.007178
	MLEC	MLEC	mRNA	9		TERF2IP	hsa-miR-137-3p	Directed	0.004952
	hsa-miR-552-3p	hsa-miR-552-3p	miRNA	9		TERF2IP	hsa-miR-524-5p	Directed	0.009183
	hsa-miR-197-3p	hsa-miR-197-3p	miRNA	2		FBXO7	hsa-miR-509-3-5p	Directed	0.003886
	hsa-miR-519e-3p	hsa-miR-519e-3p	miRNA	0		COL1A1	hsa-miR-204-5p	Directed	0.004338
	NFATC3	NFATC3	mRNA	7		TERF2IP	hsa-miR-520h	Directed	0.009121
	hsa-miR-20a-5p	hsa-miR-20a-5p	miRNA	2		NR2F6	hsa-let-7e-3p	Directed	0.003686
	hsa-miR-346	hsa-miR-346	miRNA	7		MYL9	hsa-miR-190b-5p	Directed	0.005128
	hsa-miR-96-5p	hsa-miR-96-5p	miRNA	2		MYL9	hsa-miR-145-5p	Directed	0.009061
	hsa-miR-509-3p	hsa-miR-509-3p	miRNA	8		COL1A1	hsa-miR-433-3p	Directed	0.008452
	hsa-miR-125a-5p	hsa-miR-125a-5p	miRNA	7		EVL	hsa-miR-342-5p	Directed	0.007271
	hsa-miR-498-5p	hsa-miR-498-5p	miRNA	0		TERF2IP	hsa-miR-520d-3p	Directed	0.008984
	hsa-miR-181b-3p	hsa-miR-181b-3p	miRNA	7		TERF2IP	hsa-miR-518c-5p	Directed	0.00842
	hsa-miR-542-3p	hsa-miR-542-3p	miRNA	2		TERF2IP	hsa-miR-520g-3p	Directed	0.00878
	hsa-miR-1266-5p	hsa-miR-1266-5p	miRNA	1		MICALL1	hsa-miR-934	Directed	0.004594
	hsa-miR-27a-3p	hsa-miR-27a-3p	miRNA	11		PLSCR1	hsa-miR-3614-5p	Directed	0.006365
	hsa-miR-515-5p	hsa-miR-515-5p	miRNA	0		MEF2C	hsa-miR-133b	Directed	0.014955
	hsa-miR-517c-3p	hsa-miR-517c-3p	miRNA	0		TNIP1	hsa-miR-519e-5p	Directed	0.008477
	hsa-miR-512-3p	hsa-miR-512-3p	miRNA	0		COL4A1	hsa-miR-99a-5p	Directed	0.007624
	MYLK	MYLK	mRNA	2		TERF2IP	hsa-miR-524-3p	Directed	0.009161
	hsa-miR-182-5p	hsa-miR-182-5p	miRNA	2		REEP5	hsa-miR-181c-3p	Directed	0.003897
	hsa-miR-539-3p	hsa-miR-539-3p	miRNA	11		FOXO4	hsa-miR-509-5p	Directed	0.004321
	hsa-miR-1273h-3p	hsa-miR-1273h-3p	miRNA	5		MYL9	hsa-miR-128-1-5p	Directed	0.004041
	hsa-miR-455-5p	hsa-miR-455-5p	miRNA	1		PTPRC	hsa-miR-150-3p	Directed	0.005703
	FOS	FOS	mRNA	7		MEST	hsa-miR-335-3p	Directed	0.026263
	hsa-miR-27a-5p	hsa-miR-27a-5p	miRNA	5		COL1A1	hsa-miR-889-3p	Directed	0.011317
	hsa-miR-106b-3p	hsa-miR-106b-3p	miRNA	7		HOXA10	hsa-miR-196a-5p	Directed	0.007135
	hsa-miR-526b-3p	hsa-miR-526b-3p	miRNA	0		FBXO11	hsa-miR-30b-5p	Directed	0.005445
	hsa-miR-99b-3p	hsa-miR-99b-3p	miRNA	7		COL1A1	hsa-miR-487b-5p	Directed	0.005021
	hsa-miR-1226-3p	hsa-miR-1226-3p	miRNA	7		TERF2IP	hsa-miR-1323	Directed	0.009087
	HMOX1	HMOX1	mRNA	2		FBXO11	hsa-miR-20a-3p	Directed	0.005021
	hsa-miR-16-2-3p	hsa-miR-16-2-3p	miRNA	2		TERF2IP	hsa-miR-518a-3p	Directed	0.008991
	hsa-miR-515-3p	hsa-miR-515-3p	miRNA	0		TERF2IP	hsa-miR-519d-3p	Directed	0.008863
	hsa-miR-126-3p	hsa-miR-126-3p	miRNA	2		TERF2IP	hsa-miR-527	Directed	0.008936
	RELB	RELB	mRNA	6		CDC25A	hsa-miR-324-3p	Directed	0.004961
	hsa-miR-128-2-5p	hsa-miR-128-2-5p	miRNA	6		TERF2IP	hsa-miR-518a-5p	Directed	0.008956
	hsa-miR-937-3p	hsa-miR-937-3p	miRNA	7		COL4A1	hsa-miR-93-5p	Directed	0.005566
	hsa-let-7d-3p	hsa-let-7d-3p	miRNA	7		TERF2IP	hsa-miR-525-5p	Directed	0.008995
	hsa-miR-520d-5p	hsa-miR-520d-5p	miRNA	0		MEF2C	hsa-miR-133a-3p	Directed	0.014193
	hsa-miR-15a-5p	hsa-miR-15a-5p	miRNA	2		MYL9	hsa-miR-186-5p	Directed	0.004969
	hsa-miR-19a-3p	hsa-miR-19a-3p	miRNA	2		FBXO11	hsa-miR-153-3p	Directed	0.003793
	MAMLD1	MAMLD1	mRNA	8		NUP62	hsa-miR-3622a-3p	Directed	0.004112
	hsa-miR-513c-5p	hsa-miR-513c-5p	miRNA	8		MUC1	hsa-miR-514a-3p	Directed	0.003947
	hsa-let-7c-5p	hsa-let-7c-5p	miRNA	11		ICAM3	hsa-miR-4772-3p	Directed	0.006412
	hsa-miR-520a-3p	hsa-miR-520a-3p	miRNA	0		COL1A1	hsa-miR-452-5p	Directed	0.004319
	ABCF3	ABCF3	mRNA	0		COL1A1	hsa-miR-485-3p	Directed	0.010385
	hsa-miR-1224-5p	hsa-miR-1224-5p	miRNA	10		MYL9	hsa-miR-423-3p	Directed	0.005397
	hsa-miR-32-5p	hsa-miR-32-5p	miRNA	2		COL1A1	hsa-miR-487b-3p	Directed	0.011167
	hsa-miR-19b-1-5p	hsa-miR-19b-1-5p	miRNA	2		COL1A1	hsa-miR-431-3p	Directed	0.01021
	hsa-miR-590-5p	hsa-miR-590-5p	miRNA	2		FOXO4	hsa-miR-202-5p	Directed	0.004975
	hsa-miR-518f-3p	hsa-miR-518f-3p	miRNA	0		MYL9	hsa-miR-223-5p	Directed	0.004085
	hsa-miR-149-5p	hsa-miR-149-5p	miRNA	7		MYL9	hsa-miR-93-3p	Directed	0.005178
	MEF2C	MEF2C	mRNA	2		ERBB2	hsa-miR-4728-3p	Directed	0.009962
	hsa-miR-1-3p	hsa-miR-1-3p	miRNA	2		PLCB3	hsa-miR-215-3p	Directed	0.006513
	hsa-miR-129-5p	hsa-miR-129-5p	miRNA	10		CDC25A	hsa-miR-766-3p	Directed	0.004509
	hsa-miR-4746-5p	hsa-miR-4746-5p	miRNA	2		ADCK3	hsa-miR-378c	Directed	0.004755
	hsa-miR-508-3p	hsa-miR-508-3p	miRNA	8		HOOK2	hsa-miR-628-5p	Directed	0.004465
	hsa-miR-374a-5p	hsa-miR-374a-5p	miRNA	4		ST3GAL5	hsa-miR-4709-3p	Directed	0.005791
	hsa-miR-137-3p	hsa-miR-137-3p	miRNA	10		KIF5C	hsa-miR-129-2-3p	Directed	0.005435
	hsa-miR-524-5p	hsa-miR-524-5p	miRNA	0		COL1A1	hsa-miR-379-5p	Directed	0.013368
	hsa-miR-509-3-5p	hsa-miR-509-3-5p	miRNA	8		MYL9	hsa-miR-1293	Directed	0.004898
	hsa-miR-204-5p	hsa-miR-204-5p	miRNA	11		MYL9	hsa-miR-191-5p	Directed	0.005407
	hsa-miR-520h	hsa-miR-520h	miRNA	0		COL1A1	hsa-miR-323a-3p	Directed	0.009655
	NR2F6	NR2F6	mRNA	1		TIMM17B	hsa-miR-532-3p	Directed	0.004765
	hsa-let-7e-3p	hsa-let-7e-3p	miRNA	7		COL1A1	hsa-miR-214-3p	Directed	0.012497
	hsa-miR-190b-5p	hsa-miR-190b-5p	miRNA	2		FBXO11	hsa-miR-425-5p	Directed	0.005121
	hsa-miR-145-5p	hsa-miR-145-5p	miRNA	2		FOXO4	hsa-miR-514a-5p	Directed	0.004574
	hsa-miR-433-3p	hsa-miR-433-3p	miRNA	11		KIF5C	hsa-miR-202-3p	Directed	0.004942
	EVL	EVL	mRNA	2		FOXO4	hsa-miR-514b-3p	Directed	0.004169
	hsa-miR-342-5p	hsa-miR-342-5p	miRNA	2		KLHL9	hsa-miR-31-3p	Directed	0.006629
	hsa-miR-520d-3p	hsa-miR-520d-3p	miRNA	0		MEST	hsa-miR-335-5p	Directed	0.018091
	hsa-miR-518c-5p	hsa-miR-518c-5p	miRNA	0		COL1A1	hsa-miR-369-3p	Directed	0.011386
	hsa-miR-520g-3p	hsa-miR-520g-3p	miRNA	0		PMM2	hsa-miR-193b-3p	Directed	0.004595
	MICALL1	MICALL1	mRNA	10		COL1A1	hsa-miR-370-5p	Directed	0.011698
	hsa-miR-934	hsa-miR-934	miRNA	10		TERF2IP	hsa-miR-518e-3p	Directed	0.008943
	PLSCR1	PLSCR1	mRNA	5		COL1A1	hsa-miR-127-3p	Directed	0.01347
	hsa-miR-3614-5p	hsa-miR-3614-5p	miRNA	5		ST3GAL5	hsa-miR-138-1-3p	Directed	0.004584
	hsa-miR-133b	hsa-miR-133b	miRNA	2		COL1A1	hsa-miR-381-3p	Directed	0.012626
	hsa-miR-519e-5p	hsa-miR-519e-5p	miRNA	0		COL1A1	hsa-miR-136-3p	Directed	0.011052
	hsa-miR-99a-5p	hsa-miR-99a-5p	miRNA	11		TGFB3	hsa-miR-218-5p	Directed	0.004402
	hsa-miR-524-3p	hsa-miR-524-3p	miRNA	0		MYL9	hsa-miR-210-3p	Directed	0.005251
	REEP5	REEP5	mRNA	9		MYL9	hsa-miR-3127-5p	Directed	0.005032
	hsa-miR-181c-3p	hsa-miR-181c-3p	miRNA	9		FOXO4	hsa-miR-507	Directed	0.004694
	hsa-miR-509-5p	hsa-miR-509-5p	miRNA	8		TERF2IP	hsa-miR-517-5p	Directed	0.009225
	hsa-miR-128-1-5p	hsa-miR-128-1-5p	miRNA	2		COL1A1	hsa-miR-382-5p	Directed	0.013524
	hsa-miR-150-3p	hsa-miR-150-3p	miRNA	4		COL1A1	hsa-miR-329-3p	Directed	0.008611
	MEST	MEST	mRNA	6		PTK2	hsa-miR-151a-5p	Directed	0.007511
	hsa-miR-335-3p	hsa-miR-335-3p	miRNA	6		IQGAP1	hsa-miR-1295b-3p	Directed	0.003806
	hsa-miR-889-3p	hsa-miR-889-3p	miRNA	11		COL1A1	hsa-miR-758-5p	Directed	0.011578
	hsa-miR-196a-5p	hsa-miR-196a-5p	miRNA	10		ABL1	hsa-miR-885-3p	Directed	0.004041
	hsa-miR-30b-5p	hsa-miR-30b-5p	miRNA	2		MEF2C	hsa-miR-139-5p	Directed	0.005817
	hsa-miR-487b-5p	hsa-miR-487b-5p	miRNA	11		APPBP2	hsa-miR-24-3p	Directed	0.003875
	hsa-miR-1323	hsa-miR-1323	miRNA	0		TIMM17B	hsa-miR-501-3p	Directed	0.005883
	hsa-miR-20a-3p	hsa-miR-20a-3p	miRNA	2		BTK	hsa-miR-345-5p	Directed	0.004749
	hsa-miR-518a-3p	hsa-miR-518a-3p	miRNA	0		REEP5	hsa-miR-17-3p	Directed	0.00484
	hsa-miR-519d-3p	hsa-miR-519d-3p	miRNA	0		EXOSC4	hsa-miR-760	Directed	0.004948
	hsa-miR-527	hsa-miR-527	miRNA	0		TERF2IP	hsa-miR-518b	Directed	0.00883
	CDC25A	CDC25A	mRNA	11		COL1A1	hsa-miR-370-3p	Directed	0.011976
	hsa-miR-324-3p	hsa-miR-324-3p	miRNA	7		MYL9	hsa-miR-1976	Directed	0.005299
	hsa-miR-518a-5p	hsa-miR-518a-5p	miRNA	0		NSDHL	hsa-miR-224-5p	Directed	0.005107
	hsa-miR-93-5p	hsa-miR-93-5p	miRNA	2		NFATC3	hsa-miR-338-3p	Directed	0.004615
	hsa-miR-525-5p	hsa-miR-525-5p	miRNA	0		PTK2	hsa-miR-151a-3p	Directed	0.007377
	hsa-miR-133a-3p	hsa-miR-133a-3p	miRNA	2		COL1A1	hsa-miR-380-5p	Directed	0.008888
	hsa-miR-186-5p	hsa-miR-186-5p	miRNA	2		MEF2C	hsa-miR-139-3p	Directed	0.004752
	hsa-miR-153-3p	hsa-miR-153-3p	miRNA	2		FOXO4	hsa-miR-513c-3p	Directed	0.004967
	hsa-miR-3622a-3p	hsa-miR-3622a-3p	miRNA	7		COL1A1	hsa-miR-154-3p	Directed	0.01024
	hsa-miR-514a-3p	hsa-miR-514a-3p	miRNA	8		MYL9	hsa-miR-652-3p	Directed	0.005057
	hsa-miR-4772-3p	hsa-miR-4772-3p	miRNA	4		COL1A1	hsa-miR-424-5p	Directed	0.006371
	hsa-miR-452-5p	hsa-miR-452-5p	miRNA	1		TERF2IP	hsa-miR-516b-5p	Directed	0.008915
	hsa-miR-485-3p	hsa-miR-485-3p	miRNA	11		EXOSC4	hsa-miR-30b-3p	Directed	0.004753
	hsa-miR-423-3p	hsa-miR-423-3p	miRNA	2		EXOSC4	hsa-miR-330-5p	Directed	0.004856
	hsa-miR-487b-3p	hsa-miR-487b-3p	miRNA	11		CALU	hsa-miR-191-3p	Directed	0.004391
	hsa-miR-431-3p	hsa-miR-431-3p	miRNA	11		IPO13	hsa-miR-5584-5p	Directed	0.004588
	hsa-miR-202-5p	hsa-miR-202-5p	miRNA	8		MUC1	hsa-miR-106a-5p	Directed	0.004705
	hsa-miR-223-5p	hsa-miR-223-5p	miRNA	2		MYL9	hsa-miR-148b-3p	Directed	0.006382
	hsa-miR-93-3p	hsa-miR-93-3p	miRNA	2		MYL9	hsa-miR-361-3p	Directed	0.004858
	ERBB2	ERBB2	mRNA	1		SMARCD2	hsa-miR-6510-3p	Directed	0.00405
	hsa-miR-4728-3p	hsa-miR-4728-3p	miRNA	1		FBXO7	hsa-miR-1306-5p	Directed	0.005144
	PLCB3	PLCB3	mRNA	5		COL1A1	hsa-miR-410-3p	Directed	0.011205
	hsa-miR-215-3p	hsa-miR-215-3p	miRNA	9		POLR2I	hsa-miR-92b-5p	Directed	0.004115
	hsa-miR-766-3p	hsa-miR-766-3p	miRNA	8		COL1A1	hsa-miR-485-5p	Directed	0.007417
	ADCK3	ADCK3	mRNA	2		COL1A1	hsa-miR-708-3p	Directed	0.007902
	hsa-miR-378c	hsa-miR-378c	miRNA	7		TERF2IP	hsa-miR-525-3p	Directed	0.008972
	HOOK2	HOOK2	mRNA	1		PUF60	hsa-miR-4758-3p	Directed	0.004726
	hsa-miR-628-5p	hsa-miR-628-5p	miRNA	2		COL1A1	hsa-miR-495-3p	Directed	0.009948
	hsa-miR-4709-3p	hsa-miR-4709-3p	miRNA	8		COL1A1	hsa-miR-382-3p	Directed	0.011552
	hsa-miR-129-2-3p	hsa-miR-129-2-3p	miRNA	10		FBXO11	hsa-miR-22-5p	Directed	0.005776
	hsa-miR-379-5p	hsa-miR-379-5p	miRNA	11		COL1A1	hsa-miR-758-3p	Directed	0.01314
	hsa-miR-1293	hsa-miR-1293	miRNA	1		ST6GALNAC2	hsa-miR-6499-5p	Directed	0.004626
	hsa-miR-191-5p	hsa-miR-191-5p	miRNA	2		MYL9	hsa-miR-153-5p	Directed	0.003716
	hsa-miR-323a-3p	hsa-miR-323a-3p	miRNA	11		TERF2IP	hsa-miR-518d-3p	Directed	0.009095
	TIMM17B	TIMM17B	mRNA	2		PSMD4	hsa-miR-3613-5p	Directed	0.006183
	hsa-miR-532-3p	hsa-miR-532-3p	miRNA	2		TERF2IP	hsa-miR-518c-3p	Directed	0.008889
	hsa-miR-214-3p	hsa-miR-214-3p	miRNA	2		MYLK	hsa-miR-28-3p	Directed	0.00382
	hsa-miR-425-5p	hsa-miR-425-5p	miRNA	2		EVL	hsa-miR-342-3p	Directed	0.006327
	hsa-miR-514a-5p	hsa-miR-514a-5p	miRNA	8		MUC1	hsa-miR-514b-5p	Directed	0.004267
	hsa-miR-202-3p	hsa-miR-202-3p	miRNA	8		BCL2	hsa-miR-30d-3p	Directed	0.005714
	hsa-miR-514b-3p	hsa-miR-514b-3p	miRNA	8		COL1A1	hsa-miR-432-5p	Directed	0.011335
	KLHL9	KLHL9	mRNA	10		COL1A1	hsa-miR-495-5p	Directed	0.007714
	hsa-miR-31-3p	hsa-miR-31-3p	miRNA	10		FBXO7	hsa-let-7i-3p	Directed	0.004021
	hsa-miR-335-5p	hsa-miR-335-5p	miRNA	6		CCNB1	hsa-miR-29b-2-5p	Directed	0.003748
	hsa-miR-369-3p	hsa-miR-369-3p	miRNA	11		FOXO4	hsa-miR-513a-3p	Directed	0.004831
	PMM2	PMM2	mRNA	7		GAPDH	hsa-miR-193b-5p	Directed	0.005035
	hsa-miR-193b-3p	hsa-miR-193b-3p	miRNA	7		MYLK	hsa-miR-27b-3p	Directed	0.003854
	hsa-miR-370-5p	hsa-miR-370-5p	miRNA	11		TERF2IP	hsa-miR-519a-3p	Directed	0.008434
	hsa-miR-518e-3p	hsa-miR-518e-3p	miRNA	0		CDC25A	hsa-miR-483-5p	Directed	0.006012
	hsa-miR-127-3p	hsa-miR-127-3p	miRNA	11		KLHL9	hsa-miR-31-5p	Directed	0.00639
	hsa-miR-138-1-3p	hsa-miR-138-1-3p	miRNA	8		CCNB1	hsa-miR-301a-3p	Directed	0.004727
	hsa-miR-381-3p	hsa-miR-381-3p	miRNA	11		PUF60	hsa-miR-6511b-3p	Directed	0.005367
	hsa-miR-136-3p	hsa-miR-136-3p	miRNA	11		TMEM109	hsa-miR-135a-3p	Directed	0.00383
	TGFB3	TGFB3	mRNA	11		RUVBL1	hsa-miR-449c-5p	Directed	0.005674
	hsa-miR-218-5p	hsa-miR-218-5p	miRNA	11		COL4A1	hsa-miR-195-5p	Directed	0.005039
	hsa-miR-210-3p	hsa-miR-210-3p	miRNA	2		EXOSC4	hsa-miR-425-3p	Directed	0.004339
	hsa-miR-3127-5p	hsa-miR-3127-5p	miRNA	2		COL1A1	hsa-miR-127-5p	Directed	0.012781
	hsa-miR-507	hsa-miR-507	miRNA	8		FBXO11	hsa-miR-29c-5p	Directed	0.004149
	hsa-miR-517-5p	hsa-miR-517-5p	miRNA	0		FBXO7	hsa-miR-584-3p	Directed	0.00526
	hsa-miR-382-5p	hsa-miR-382-5p	miRNA	11		MUC1	hsa-miR-28-5p	Directed	0.004237
	hsa-miR-329-3p	hsa-miR-329-3p	miRNA	11		NR1H2	hsa-miR-1292-5p	Directed	0.005002
	PTK2	PTK2	mRNA	7		RPS6KA1	hsa-miR-181c-5p	Directed	0.003772
	hsa-miR-151a-5p	hsa-miR-151a-5p	miRNA	2		EPRS	hsa-let-7b-5p	Directed	0.00446
	IQGAP1	IQGAP1	mRNA	5		COL1A1	hsa-miR-574-3p	Directed	0.005203
	hsa-miR-1295b-3p	hsa-miR-1295b-3p	miRNA	5		COL1A1	hsa-miR-487a-5p	Directed	0.009237
	hsa-miR-758-5p	hsa-miR-758-5p	miRNA	11		COL1A1	hsa-miR-380-3p	Directed	0.007354
	ABL1	ABL1	mRNA	5		HOXA10	hsa-miR-10b-5p	Directed	0.006461
	hsa-miR-885-3p	hsa-miR-885-3p	miRNA	5		COL4A1	hsa-miR-100-5p	Directed	0.008261
	hsa-miR-139-5p	hsa-miR-139-5p	miRNA	5		COL1A1	hsa-miR-409-3p	Directed	0.01322
	APPBP2	APPBP2	mRNA	3		COL1A1	hsa-miR-136-5p	Directed	0.010716
	hsa-miR-24-3p	hsa-miR-24-3p	miRNA	7		COL1A1	hsa-miR-376c-3p	Directed	0.011367
	hsa-miR-501-3p	hsa-miR-501-3p	miRNA	2		COL1A1	hsa-miR-450b-5p	Directed	0.007145
	hsa-miR-345-5p	hsa-miR-345-5p	miRNA	2		COL1A1	hsa-miR-655-3p	Directed	0.010304
	hsa-miR-17-3p	hsa-miR-17-3p	miRNA	2		COL1A1	hsa-miR-134-5p	Directed	0.013589
	EXOSC4	EXOSC4	mRNA	7		NUP62	hsa-miR-744-5p	Directed	0.004855
	hsa-miR-760	hsa-miR-760	miRNA	7		PSMD4	hsa-let-7a-3p	Directed	0.005516
	hsa-miR-518b	hsa-miR-518b	miRNA	0		COL4A1	hsa-miR-125b-2-3p	Directed	0.006314
	hsa-miR-370-3p	hsa-miR-370-3p	miRNA	11		FBXO11	hsa-miR-24-2-5p	Directed	0.005884
	hsa-miR-1976	hsa-miR-1976	miRNA	2		COL1A1	hsa-miR-152-3p	Directed	0.00717
	NSDHL	NSDHL	mRNA	5		TERF2IP	hsa-miR-520g-5p	Directed	0.009031
	hsa-miR-224-5p	hsa-miR-224-5p	miRNA	5		TERF2IP	hsa-miR-519a-5p	Directed	0.008126
	hsa-miR-338-3p	hsa-miR-338-3p	miRNA	7		MMP2	hsa-miR-338-5p	Directed	0.003541
	hsa-miR-151a-3p	hsa-miR-151a-3p	miRNA	7		TIMP2	hsa-miR-96-3p	Directed	0.005434
	hsa-miR-380-5p	hsa-miR-380-5p	miRNA	11		NUP62	hsa-miR-671-3p	Directed	0.005142
	hsa-miR-139-3p	hsa-miR-139-3p	miRNA	2		COL1A1	hsa-miR-329-5p	Directed	0.005296
	hsa-miR-513c-3p	hsa-miR-513c-3p	miRNA	8		COL1A1	hsa-miR-411-5p	Directed	0.011942
	hsa-miR-154-3p	hsa-miR-154-3p	miRNA	11		TERF2IP	hsa-miR-1283	Directed	0.008863
	hsa-miR-652-3p	hsa-miR-652-3p	miRNA	7		E2F2	hsa-miR-484	Directed	0.004409
	hsa-miR-424-5p	hsa-miR-424-5p	miRNA	2		COL4A1	hsa-miR-99a-3p	Directed	0.005629
	hsa-miR-516b-5p	hsa-miR-516b-5p	miRNA	0		MYL9	hsa-miR-671-5p	Directed	0.005819
	hsa-miR-30b-3p	hsa-miR-30b-3p	miRNA	7		COL1A1	hsa-miR-511-5p	Directed	0.005588
	hsa-miR-330-5p	hsa-miR-330-5p	miRNA	7		COL1A1	hsa-miR-541-3p	Directed	0.007823
	hsa-miR-191-3p	hsa-miR-191-3p	miRNA	7		MYL9	hsa-miR-155-3p	Directed	0.004372
	IPO13	IPO13	mRNA	9		FBXO7	hsa-miR-125a-3p	Directed	0.004337
	hsa-miR-5584-5p	hsa-miR-5584-5p	miRNA	9		FBXO7	hsa-miR-874-3p	Directed	0.005009
	hsa-miR-106a-5p	hsa-miR-106a-5p	miRNA	2		PSMD4	hsa-miR-101-5p	Directed	0.005021
	hsa-miR-148b-3p	hsa-miR-148b-3p	miRNA	2		TERF2IP	hsa-miR-522-3p	Directed	0.008993
	hsa-miR-361-3p	hsa-miR-361-3p	miRNA	2		RUVBL1	hsa-miR-449b-5p	Directed	0.005522
	SMARCD2	SMARCD2	mRNA	1		MYL9	hsa-miR-340-3p	Directed	0.005423
	hsa-miR-6510-3p	hsa-miR-6510-3p	miRNA	1		COL1A1	hsa-miR-496	Directed	0.011405
	hsa-miR-1306-5p	hsa-miR-1306-5p	miRNA	7		TIMM17B	hsa-miR-500a-3p	Directed	0.00604
	hsa-miR-410-3p	hsa-miR-410-3p	miRNA	11		PSMD4	hsa-miR-590-3p	Directed	0.006213
	POLR2I	POLR2I	mRNA	9		MYL9	hsa-miR-629-5p	Directed	0.00614
	hsa-miR-92b-5p	hsa-miR-92b-5p	miRNA	9		MUC1	hsa-miR-664b-3p	Directed	0.003965
	hsa-miR-485-5p	hsa-miR-485-5p	miRNA	11		COL1A1	hsa-miR-487a-3p	Directed	0.007976
	hsa-miR-708-3p	hsa-miR-708-3p	miRNA	11		COL1A1	hsa-miR-543	Directed	0.008666
	hsa-miR-525-3p	hsa-miR-525-3p	miRNA	0		TRAPPC3	hsa-miR-7706	Directed	0.00502
	hsa-miR-4758-3p	hsa-miR-4758-3p	miRNA	7		COL1A1	hsa-miR-376a-3p	Directed	0.009941
	hsa-miR-495-3p	hsa-miR-495-3p	miRNA	11		TERF2IP	hsa-miR-770-5p	Directed	0.005233
	hsa-miR-382-3p	hsa-miR-382-3p	miRNA	11		MYL9	hsa-miR-219a-1-3p	Directed	0.004886
	hsa-miR-22-5p	hsa-miR-22-5p	miRNA	11		IGF2BP2	hsa-miR-135b-3p	Directed	0.004011
	hsa-miR-758-3p	hsa-miR-758-3p	miRNA	11		MYLK	hsa-miR-23b-3p	Directed	0.00485
	ST6GALNAC2	ST6GALNAC2	mRNA	1		GNA15	hsa-miR-3922-3p	Directed	0.005123
	hsa-miR-6499-5p	hsa-miR-6499-5p	miRNA	1		PLP2	hsa-miR-302d-3p	Directed	0.004461
	hsa-miR-153-5p	hsa-miR-153-5p	miRNA	2		PLP2	hsa-miR-302a-3p	Directed	0.004555
	hsa-miR-518d-3p	hsa-miR-518d-3p	miRNA	0		DDR1	hsa-miR-122-3p	Directed	0.003712
	hsa-miR-3613-5p	hsa-miR-3613-5p	miRNA	2		HOOK2	hsa-miR-200c-3p	Directed	0.005072
	hsa-miR-518c-3p	hsa-miR-518c-3p	miRNA	0		PLP2	hsa-miR-302b-3p	Directed	0.004503
	hsa-miR-28-3p	hsa-miR-28-3p	miRNA	8		PLP2	hsa-miR-373-5p	Directed	0.004453
	hsa-miR-342-3p	hsa-miR-342-3p	miRNA	2		PLP2	hsa-miR-302a-5p	Directed	0.004325
	hsa-miR-514b-5p	hsa-miR-514b-5p	miRNA	8		HOOK2	hsa-miR-141-5p	Directed	0.004686
	BCL2	BCL2	mRNA	2		PLP2	hsa-miR-302c-3p	Directed	0.00432
	hsa-miR-30d-3p	hsa-miR-30d-3p	miRNA	2		TIMP2	hsa-miR-141-3p	Directed	0.004711
	hsa-miR-432-5p	hsa-miR-432-5p	miRNA	11		PSRC1	hsa-miR-219a-2-3p	Directed	0.004121
	hsa-miR-495-5p	hsa-miR-495-5p	miRNA	11		SFN	hsa-miR-200b-3p	Directed	0.005016
	hsa-let-7i-3p	hsa-let-7i-3p	miRNA	7		SFN	hsa-miR-200a-5p	Directed	0.005049
	CCNB1	CCNB1	mRNA	2		TIMP2	hsa-miR-200c-5p	Directed	0.004336
	hsa-miR-29b-2-5p	hsa-miR-29b-2-5p	miRNA	7		DDR1	hsa-miR-122-5p	Directed	0.00392
	hsa-miR-513a-3p	hsa-miR-513a-3p	miRNA	8		TBX2	hsa-miR-211-5p	Directed	0.004802
	GAPDH	GAPDH	mRNA	7		TERF2IP	hsa-miR-371a-3p	Directed	0.004896
	hsa-miR-193b-5p	hsa-miR-193b-5p	miRNA	7		MYL9	hsa-miR-200a-3p	Directed	0.004215
	hsa-miR-27b-3p	hsa-miR-27b-3p	miRNA	2		TIMP2	hsa-miR-429	Directed	0.004305
	hsa-miR-519a-3p	hsa-miR-519a-3p	miRNA	0		REEP5	hsa-miR-194-5p	Directed	0.003376
	hsa-miR-483-5p	hsa-miR-483-5p	miRNA	11		TERF2IP	hsa-miR-371a-5p	Directed	0.004976
	hsa-miR-31-5p	hsa-miR-31-5p	miRNA	10		MYL9	hsa-miR-192-5p	Directed	0.003899
	hsa-miR-301a-3p	hsa-miR-301a-3p	miRNA	2		GNA15	hsa-miR-944	Directed	0.004307
	hsa-miR-6511b-3p	hsa-miR-6511b-3p	miRNA	7		CLTC	hsa-miR-21-5p	Directed	0.004657
	TMEM109	TMEM109	mRNA	10		PLP2	hsa-miR-373-3p	Directed	0.004933
	hsa-miR-135a-3p	hsa-miR-135a-3p	miRNA	10		PPOX	hsa-miR-194-3p	Directed	0.004097
	RUVBL1	RUVBL1	mRNA	9		NR2F6	hsa-miR-200b-5p	Directed	0.0045
	hsa-miR-449c-5p	hsa-miR-449c-5p	miRNA	9		CAMSAP2	hsa-miR-192-3p	Directed	0.00374
	hsa-miR-195-5p	hsa-miR-195-5p	miRNA	2		TMEM109	hsa-miR-124-5p	Directed	0.003714
	hsa-miR-425-3p	hsa-miR-425-3p	miRNA	7		PSRC1	hsa-miR-488-5p	Directed	0.003873
	hsa-miR-127-5p	hsa-miR-127-5p	miRNA	11		ICAM3	hsa-miR-142-5p	Directed	0.005819
	hsa-miR-29c-5p	hsa-miR-29c-5p	miRNA	2		ST6GALNAC2	hsa-miR-205-5p	Directed	0.003723
	hsa-miR-584-3p	hsa-miR-584-3p	miRNA	8		PSMD4	hsa-miR-142-3p	Directed	0.004244
	hsa-miR-28-5p	hsa-miR-28-5p	miRNA	2		CYB561	hsa-miR-375-3p	Directed	0.004049
	hsa-miR-1292-5p	hsa-miR-1292-5p	miRNA	2		MMP2	hsa-miR-124-3p	Directed	0.004014
	RPS6KA1	RPS6KA1	mRNA	4		BIRC5	hsa-miR-21-3p	Directed	0.004214
	hsa-miR-181c-5p	hsa-miR-181c-5p	miRNA	4		EPHA3	hsa-miR-199b-3p	Directed	0.005083
	EPRS	EPRS	mRNA	7		EPHA3	hsa-miR-199a-3p	Directed	0.004993
	hsa-let-7b-5p	hsa-let-7b-5p	miRNA	7		FBXO7	hsa-miR-92a-3p	Directed	0.004527
	hsa-miR-574-3p	hsa-miR-574-3p	miRNA	7		FBXO7	hsa-miR-146b-3p	Directed	0.003974
	hsa-miR-487a-5p	hsa-miR-487a-5p	miRNA	11		IKZF1	hsa-miR-155-5p	Directed	0.005007
	hsa-miR-380-3p	hsa-miR-380-3p	miRNA	11		ICAM3	hsa-miR-146a-5p	Directed	0.004766
	hsa-miR-10b-5p	hsa-miR-10b-5p	miRNA	10		TSPAN3	hsa-miR-215-5p	Directed	0.004603
	hsa-miR-100-5p	hsa-miR-100-5p	miRNA	11		FOXO3	hsa-miR-135a-5p	Directed	0.003522
	hsa-miR-409-3p	hsa-miR-409-3p	miRNA	11		TPM1	hsa-miR-9-3p	Directed	0.003885
	hsa-miR-136-5p	hsa-miR-136-5p	miRNA	11		MYL9	hsa-miR-219a-5p	Directed	0.004247
	hsa-miR-376c-3p	hsa-miR-376c-3p	miRNA	11		FBXO11	hsa-miR-18a-5p	Directed	0.005144
	hsa-miR-450b-5p	hsa-miR-450b-5p	miRNA	2		MMP2	hsa-miR-199b-5p	Directed	0.006203
	hsa-miR-655-3p	hsa-miR-655-3p	miRNA	11		ERBB3	hsa-miR-203a-3p	Directed	0.004797
	hsa-miR-134-5p	hsa-miR-134-5p	miRNA	11		TMEM109	hsa-miR-92b-3p	Directed	0.004154
	hsa-miR-744-5p	hsa-miR-744-5p	miRNA	7		PLP2	hsa-miR-372-3p	Directed	0.00477
	hsa-let-7a-3p	hsa-let-7a-3p	miRNA	2		MYLK	hsa-miR-145-3p	Directed	0.010453
	hsa-miR-125b-2-3p	hsa-miR-125b-2-3p	miRNA	11		MMP2	hsa-miR-199a-5p	Directed	0.0059
	hsa-miR-24-2-5p	hsa-miR-24-2-5p	miRNA	2		FBXO11	hsa-miR-135b-5p	Directed	0.004371
	hsa-miR-152-3p	hsa-miR-152-3p	miRNA	7		CYB561	hsa-miR-7-2-3p	Directed	0.004091
	hsa-miR-520g-5p	hsa-miR-520g-5p	miRNA	0		HOXA10	hsa-miR-10a-5p	Directed	0.004858
	hsa-miR-519a-5p	hsa-miR-519a-5p	miRNA	0		SMARCC1	hsa-miR-488-3p	Directed	0.003516
	MMP2	MMP2	mRNA	11		FBXO11	hsa-miR-19b-3p	Directed	0.005333
	hsa-miR-338-5p	hsa-miR-338-5p	miRNA	9		ICAM3	hsa-miR-148a-3p	Directed	0.00483
	hsa-miR-96-3p	hsa-miR-96-3p	miRNA	3		TBXA2R	hsa-miR-126-5p	Directed	0.004197
	hsa-miR-671-3p	hsa-miR-671-3p	miRNA	7		RHEB	hsa-miR-374a-3p	Directed	0.004379
	hsa-miR-329-5p	hsa-miR-329-5p	miRNA	11		SLC35A3	hsa-miR-378a-3p	Directed	0.003371
	hsa-miR-411-5p	hsa-miR-411-5p	miRNA	11		TNIP1	hsa-miR-523-3p	Directed	0.008598
	hsa-miR-1283	hsa-miR-1283	miRNA	0		PUF60	hsa-miR-22-3p	Directed	0.004359
	E2F2	E2F2	mRNA	2		GNA15	hsa-miR-30a-5p	Directed	0.004153
	hsa-miR-484	hsa-miR-484	miRNA	2		FBXO7	hsa-miR-221-3p	Directed	0.004154
	hsa-miR-99a-3p	hsa-miR-99a-3p	miRNA	11		MYLK	hsa-miR-143-3p	Directed	0.008736
	hsa-miR-671-5p	hsa-miR-671-5p	miRNA	2		FBXO7	hsa-miR-222-3p	Directed	0.003894
	hsa-miR-511-5p	hsa-miR-511-5p	miRNA	11		HOXA5	hsa-miR-196b-5p	Directed	0.005448
	hsa-miR-541-3p	hsa-miR-541-3p	miRNA	11		MYL9	hsa-miR-18a-3p	Directed	0.005217
	hsa-miR-155-3p	hsa-miR-155-3p	miRNA	2		PUF60	hsa-miR-885-5p	Directed	0.003599
	hsa-miR-125a-3p	hsa-miR-125a-3p	miRNA	7		PROS1	hsa-miR-146b-5p	Directed	0.003893
	hsa-miR-874-3p	hsa-miR-874-3p	miRNA	7		KIAA0100	hsa-miR-5589-3p	Directed	0.003544
	hsa-miR-101-5p	hsa-miR-101-5p	miRNA	2		FBXO7	hsa-miR-15b-5p	Directed	0.004488
	hsa-miR-522-3p	hsa-miR-522-3p	miRNA	0		FBXO7	hsa-miR-378a-5p	Directed	0.004142
	hsa-miR-449b-5p	hsa-miR-449b-5p	miRNA	9		ALDOC	hsa-miR-9-5p	Directed	0.003787
	hsa-miR-340-3p	hsa-miR-340-3p	miRNA	2		COL1A1	hsa-miR-30a-3p	Directed	0.003859
	hsa-miR-496	hsa-miR-496	miRNA	11		TNIP1	hsa-miR-520f-3p	Directed	0.008038
	hsa-miR-500a-3p	hsa-miR-500a-3p	miRNA	2		MYLK	hsa-miR-183-5p	Directed	0.004727
	hsa-miR-590-3p	hsa-miR-590-3p	miRNA	2		NR1H2	hsa-miR-130b-3p	Directed	0.005131
	hsa-miR-629-5p	hsa-miR-629-5p	miRNA	2		CHERP	hsa-miR-1251-5p	Directed	0.003264
	hsa-miR-664b-3p	hsa-miR-664b-3p	miRNA	2		CDC25A	hsa-miR-222-5p	Directed	0.003632
	hsa-miR-487a-3p	hsa-miR-487a-3p	miRNA	11		ITFG1	hsa-miR-328-3p	Directed	0.003825
	hsa-miR-543	hsa-miR-543	miRNA	11		TNIP1	hsa-miR-512-5p	Directed	0.008364
	TRAPPC3	TRAPPC3	mRNA	7		HMOX1	hsa-miR-942-5p	Directed	0.00476
	hsa-miR-7706	hsa-miR-7706	miRNA	7		PSMD4	hsa-miR-101-3p	Directed	0.004731
	hsa-miR-376a-3p	hsa-miR-376a-3p	miRNA	11		PSMD4	hsa-miR-29c-3p	Directed	0.004516
	hsa-miR-770-5p	hsa-miR-770-5p	miRNA	11		TNIP1	hsa-miR-519b-3p	Directed	0.008528
	hsa-miR-219a-1-3p	hsa-miR-219a-1-3p	miRNA	2		ARHGEF2	hsa-miR-181a-5p	Directed	0.003743
	hsa-miR-135b-3p	hsa-miR-135b-3p	miRNA	3		TNIP1	hsa-miR-520c-3p	Directed	0.008068
	hsa-miR-23b-3p	hsa-miR-23b-3p	miRNA	9		COL4A1	hsa-miR-17-5p	Directed	0.004533
	hsa-miR-3922-3p	hsa-miR-3922-3p	miRNA	5		MMP2	hsa-miR-214-5p	Directed	0.004694
	DDR1	DDR1	mRNA	5		TNIP1	hsa-miR-520b-3p	Directed	0.008086
	PSRC1	PSRC1	mRNA	10		HMOX1	hsa-miR-223-3p	Directed	0.004393
	TBX2	TBX2	mRNA	8		MAMLD1	hsa-miR-508-5p	Directed	0.00397
	CLTC	CLTC	mRNA	10		TIMELESS	hsa-miR-1301-3p	Directed	0.004344
	PPOX	PPOX	mRNA	9		IKZF1	hsa-miR-150-5p	Directed	0.005532
	CAMSAP2	CAMSAP2	mRNA	9		PSMD4	hsa-miR-29b-3p	Directed	0.005306
	BIRC5	BIRC5	mRNA	7		DPH2	hsa-miR-125b-5p	Directed	0.004706
	EPHA3	EPHA3	mRNA	11		PLOD3	hsa-miR-584-5p	Directed	0.004069
	IKZF1	IKZF1	mRNA	4		MYL9	hsa-miR-92a-1-5p	Directed	0.004069
	TSPAN3	TSPAN3	mRNA	9		MYL9	hsa-miR-30e-5p	Directed	0.004668
	FOXO3	FOXO3	mRNA	11		CRKL	hsa-miR-4677-3p	Directed	0.005432
	TPM1	TPM1	mRNA	8		PUF60	hsa-miR-148a-5p	Directed	0.004856
	ERBB3	ERBB3	mRNA	1		MYL9	hsa-miR-106b-5p	Directed	0.00473
	SMARCC1	SMARCC1	mRNA	4		COL1A1	hsa-miR-30d-5p	Directed	0.005433
	TBXA2R	TBXA2R	mRNA	2		PCMT1	hsa-miR-181b-5p	Directed	0.003692
	RHEB	RHEB	mRNA	4		CRKL	hsa-miR-185-5p	Directed	0.004704
	SLC35A3	SLC35A3	mRNA	7		TNIP1	hsa-miR-520e-3p	Directed	0.008253
	PROS1	PROS1	mRNA	5		MELK	hsa-miR-99b-5p	Directed	0.004336
	KIAA0100	KIAA0100	mRNA	5		BTK	hsa-miR-16-5p	Directed	0.004448
	ALDOC	ALDOC	mRNA	10		FBXO7	hsa-miR-181a-2-3p	Directed	0.003647
	CHERP	CHERP	mRNA	11		TERF2IP	hsa-miR-519d-5p	Directed	0.008314
	ITFG1	ITFG1	mRNA	7		ARNT2	hsa-miR-30c-2-3p	Directed	0.003546
	ARHGEF2	ARHGEF2	mRNA	2		COL4A1	hsa-miR-1307-3p	Directed	0.005143
	TIMELESS	TIMELESS	mRNA	2		MYL9	hsa-miR-181a-3p	Directed	0.005439
	DPH2	DPH2	mRNA	11		TNIP1	hsa-miR-520a-5p	Directed	0.008151
	PLOD3	PLOD3	mRNA	10		ID2	hsa-miR-1251-3p	Directed	0.003362
	CRKL	CRKL	mRNA	2		STX1A	hsa-miR-1179	Directed	0.004484
	PCMT1	PCMT1	mRNA	2		FBXO7	hsa-miR-506-3p	Directed	0.004015
	ARNT2	ARNT2	mRNA	5		MUC1	hsa-miR-513b-5p	Directed	0.004449
	ID2	ID2	mRNA	9		FOXO4	hsa-miR-513a-5p	Directed	0.004306
	PTPRF	PTPRF	mRNA	8		TM9SF2	hsa-miR-3200-3p	Directed	0.004739
	ISOC1	ISOC1	mRNA	8		PTPRF	hsa-miR-510-3p	Directed	0.004296
	ACD	ACD	mRNA	10		NR2F6	hsa-miR-23a-3p	Directed	0.004215
	ANKRD10	ANKRD10	mRNA	2		MLEC	hsa-miR-552-5p	Directed	0.004196
	LOXL1	LOXL1	mRNA	11		BTK	hsa-miR-130b-5p	Directed	0.004445
	HPRT1	HPRT1	mRNA	2		MYL9	hsa-miR-1180-3p	Directed	0.003973
	CDC45	CDC45	mRNA	0		E2F2	hsa-miR-15b-3p	Directed	0.004401
	HADH	HADH	mRNA	5		TNIP1	hsa-miR-518f-5p	Directed	0.008373
	CSRP1	CSRP1	mRNA	2		TNIP1	hsa-miR-519c-3p	Directed	0.008523
	SERPINE1	SERPINE1	mRNA	5		MYLK	hsa-miR-25-3p	Directed	0.004483
	PAFAH1B1	PAFAH1B1	mRNA	7		COL1A1	hsa-miR-668-3p	Directed	0.004669
	ATF6	ATF6	mRNA	2		MYL9	hsa-miR-625-3p	Directed	0.004086
	SSBP2	SSBP2	mRNA	11		COL1A1	hsa-let-7i-5p	Directed	0.003838
	PTGS2	PTGS2	mRNA	10		ISOC1	hsa-miR-138-5p	Directed	0.003482
	HERC6	HERC6	mRNA	5		PRR15L	hsa-miR-203b-3p	Directed	0.003517
	STMN1	STMN1	mRNA	2		DDR1	hsa-miR-1295b-5p	Directed	0.003754
	PRKX	PRKX	mRNA	7		FBXO11	hsa-miR-140-5p	Directed	0.00458
	PLS1	PLS1	mRNA	1		TM9SF2	hsa-miR-128-3p	Directed	0.004297
	IGFBP3	IGFBP3	mRNA	11		ACD	hsa-miR-7-5p	Directed	0.004245
	MSH6	MSH6	mRNA	2		ATP6V0B	hsa-miR-193a-5p	Directed	0.00419
	STAT5B	STAT5B	mRNA	11		CDC25A	hsa-miR-877-5p	Directed	0.00442
	PRKACA	PRKACA	mRNA	8		BMP4	hsa-miR-552-3p	Directed	0.004007
	IL1B	IL1B	mRNA	11		NUP62	hsa-miR-197-3p	Directed	0.003905
	EXT1	EXT1	mRNA	1		TERF2IP	hsa-miR-519e-3p	Directed	0.008889
	TRAK2	TRAK2	mRNA	11		ANKRD10	hsa-miR-20a-5p	Directed	0.004674
	CXCR4	CXCR4	mRNA	8		HOXA10	hsa-miR-346	Directed	0.0037
	ATF1	ATF1	mRNA	7		MYLK	hsa-miR-96-5p	Directed	0.00534
	SUV39H1	SUV39H1	mRNA	2		MUC1	hsa-miR-509-3p	Directed	0.003767
	SCP2	SCP2	mRNA	7		LOXL1	hsa-miR-125a-5p	Directed	0.00395
	CYTH1	CYTH1	mRNA	2		TNIP1	hsa-miR-498-5p	Directed	0.008642
	PKIG	PKIG	mRNA	2		CALU	hsa-miR-181b-3p	Directed	0.004769
	PRR7	PRR7	mRNA	9		HPRT1	hsa-miR-542-3p	Directed	0.005073
	GNAI2	GNAI2	mRNA	5		CDC45	hsa-miR-1266-5p	Directed	0.004519
	MVP	MVP	mRNA	10		COL1A1	hsa-miR-27a-3p	Directed	0.004684
	GLI2	GLI2	mRNA	11		TNIP1	hsa-miR-515-5p	Directed	0.008198
	FOSL1	FOSL1	mRNA	7		TERF2IP	hsa-miR-517c-3p	Directed	0.008921
	CHEK2	CHEK2	mRNA	7		TNIP1	hsa-miR-512-3p	Directed	0.007834
	ICAM1	ICAM1	mRNA	10		TIMP2	hsa-miR-182-5p	Directed	0.004787
	SUPV3L1	SUPV3L1	mRNA	11		TERF2IP	hsa-miR-539-3p	Directed	0.004034
	FZD1	FZD1	mRNA	11		HADH	hsa-miR-1273h-3p	Directed	0.003532
	ILK	ILK	mRNA	2		CSRP1	hsa-miR-455-5p	Directed	0.004152
	GATA2	GATA2	mRNA	2		SERPINE1	hsa-miR-27a-5p	Directed	0.004814
	FAH	FAH	mRNA	7		NFATC3	hsa-miR-106b-3p	Directed	0.004517
	RPS6	RPS6	mRNA	11		TNIP1	hsa-miR-526b-3p	Directed	0.008947
	PRUNE	PRUNE	mRNA	0		PAFAH1B1	hsa-miR-99b-3p	Directed	0.003647
	CPSF4	CPSF4	mRNA	11		CDC25A	hsa-miR-1226-3p	Directed	0.005509
	FBXL12	FBXL12	mRNA	3		E2F2	hsa-miR-16-2-3p	Directed	0.005149
	MBNL1	MBNL1	mRNA	3		TNIP1	hsa-miR-515-3p	Directed	0.008621
	TMEM110	TMEM110	mRNA	5		MUC1	hsa-miR-126-3p	Directed	0.004278
	AGL	AGL	mRNA	3		RAB27A	hsa-miR-128-2-5p	Directed	0.00323
	CLIC4	CLIC4	mRNA	0		EXOSC4	hsa-miR-937-3p	Directed	0.005531
	KCNK1	KCNK1	mRNA	8		CDC25A	hsa-let-7d-3p	Directed	0.004118
	B3GNT1	B3GNT1	mRNA	0		TNIP1	hsa-miR-520d-5p	Directed	0.008948
	SNAP25	SNAP25	mRNA	10		ATF6	hsa-miR-15a-5p	Directed	0.004799
	EML3	EML3	mRNA	1		FBXO11	hsa-miR-19a-3p	Directed	0.005254
	CENPE	CENPE	mRNA	11		FOXO4	hsa-miR-513c-5p	Directed	0.004146
	HERPUD1	HERPUD1	mRNA	4		SSBP2	hsa-let-7c-5p	Directed	0.004298
	DUSP11	DUSP11	mRNA	4		TNIP1	hsa-miR-520a-3p	Directed	0.008222
	KDM5B	KDM5B	mRNA	11		STX1A	hsa-miR-1224-5p	Directed	0.004178
	HSD17B10	HSD17B10	mRNA	5		PUF60	hsa-miR-32-5p	Directed	0.004558
	SMC4	SMC4	mRNA	2		MYL9	hsa-miR-19b-1-5p	Directed	0.004754
	SLC37A4	SLC37A4	mRNA	9		PSMD4	hsa-miR-590-5p	Directed	0.005611
	TUBB6	TUBB6	mRNA	11		TNIP1	hsa-miR-518f-3p	Directed	0.008789
	SQSTM1	SQSTM1	mRNA	2		BIRC5	hsa-miR-149-5p	Directed	0.003863
	CDC42	CDC42	mRNA	2		MYL9	hsa-miR-1-3p	Directed	0.010237
	PSMF1	PSMF1	mRNA	8		STX1A	hsa-miR-129-5p	Directed	0.00409
	SMNDC1	SMNDC1	mRNA	7		MYL9	hsa-miR-4746-5p	Directed	0.005235
	DLD	DLD	mRNA	9		MUC1	hsa-miR-508-3p	Directed	0.003967
	CCNF	CCNF	mRNA	7		PUF60	hsa-miR-374a-5p	Directed	0.00438
	DUSP4	DUSP4	mRNA	9		STX1A	hsa-miR-137-3p	Directed	0.00408
	S100A13	S100A13	mRNA	8		TNIP1	hsa-miR-524-5p	Directed	0.009038
	RALB	RALB	mRNA	5		FOXO4	hsa-miR-509-3-5p	Directed	0.003871
	HOMER2	HOMER2	mRNA	9		COL4A1	hsa-miR-204-5p	Directed	0.004021
	SNX7	SNX7	mRNA	5		TNIP1	hsa-miR-520h	Directed	0.008833
	HMG20B	HMG20B	mRNA	6		NUP62	hsa-let-7e-3p	Directed	0.003662
	IDE	IDE	mRNA	10		EVL	hsa-miR-190b-5p	Directed	0.004744
	KIAA1033	KIAA1033	mRNA	8		MYLK	hsa-miR-145-5p	Directed	0.008586
	BRCA1	BRCA1	mRNA	7		TERF2IP	hsa-miR-433-3p	Directed	0.004371
	LAGE3	LAGE3	mRNA	2		MYL9	hsa-miR-342-5p	Directed	0.005594
	SPP1	SPP1	mRNA	4		TNIP1	hsa-miR-520d-3p	Directed	0.008703
	RRP12	RRP12	mRNA	10		TNIP1	hsa-miR-518c-5p	Directed	0.007874
	RB1	RB1	mRNA	2		TNIP1	hsa-miR-520g-3p	Directed	0.008471
	KIAA0907	KIAA0907	mRNA	5		PTGS2	hsa-miR-934	Directed	0.003751
	CASC3	CASC3	mRNA	1		HERC6	hsa-miR-3614-5p	Directed	0.005065
	GNA11	GNA11	mRNA	9		MYL9	hsa-miR-133b	Directed	0.008754
	PGAM1	PGAM1	mRNA	2		TERF2IP	hsa-miR-519e-5p	Directed	0.008188
	DUSP6	DUSP6	mRNA	2		SSBP2	hsa-miR-99a-5p	Directed	0.004091
	PAN2	PAN2	mRNA	4		TNIP1	hsa-miR-524-3p	Directed	0.00916
	LRRC16A	LRRC16A	mRNA	8		BCL2	hsa-miR-181c-3p	Directed	0.003432
	SCAND1	SCAND1	mRNA	2		MUC1	hsa-miR-509-5p	Directed	0.004069
	TFDP1	TFDP1	mRNA	8		NR1H2	hsa-miR-128-1-5p	Directed	0.003935
	NCAPD2	NCAPD2	mRNA	5		ICAM3	hsa-miR-150-3p	Directed	0.005188
	ASAH1	ASAH1	mRNA	11		MYLK	hsa-miR-335-3p	Directed	0.004455
	BACE2	BACE2	mRNA	2		TGFB3	hsa-miR-889-3p	Directed	0.004722
	INTS3	INTS3	mRNA	9		HOXA5	hsa-miR-196a-5p	Directed	0.004847
	SLC25A14	SLC25A14	mRNA	9		PSMD4	hsa-miR-30b-5p	Directed	0.00441
	MKNK1	MKNK1	mRNA	4		TERF2IP	hsa-miR-487b-5p	Directed	0.004995
	ENOSF1	ENOSF1	mRNA	2		TNIP1	hsa-miR-1323	Directed	0.008721
	KIAA0494	KIAA0494	mRNA	11		BTK	hsa-miR-20a-3p	Directed	0.004969
	RPS5	RPS5	mRNA	8		TNIP1	hsa-miR-518a-3p	Directed	0.008675
	MAPKAPK2	MAPKAPK2	mRNA	2		TNIP1	hsa-miR-519d-3p	Directed	0.008435
	MYBL2	MYBL2	mRNA	3		TNIP1	hsa-miR-527	Directed	0.00827
	TEX10	TEX10	mRNA	9		NUP62	hsa-miR-324-3p	Directed	0.004264
	MAP7	MAP7	mRNA	1		TNIP1	hsa-miR-518a-5p	Directed	0.008293
	PECR	PECR	mRNA	5		MYL9	hsa-miR-93-5p	Directed	0.005482
	TFAP2A	TFAP2A	mRNA	8		TNIP1	hsa-miR-525-5p	Directed	0.00855
	CRTAP	CRTAP	mRNA	1		MYL9	hsa-miR-133a-3p	Directed	0.009452
	NPDC1	NPDC1	mRNA	1		MUC1	hsa-miR-186-5p	Directed	0.004967
	HTRA1	HTRA1	mRNA	4		STMN1	hsa-miR-153-3p	Directed	0.003528
	INPP1	INPP1	mRNA	1		PRKX	hsa-miR-3622a-3p	Directed	0.003806
	SOX4	SOX4	mRNA	7		FOXO4	hsa-miR-514a-3p	Directed	0.003931
	CASP2	CASP2	mRNA	7		PTPRC	hsa-miR-4772-3p	Directed	0.005838
	HYOU1	HYOU1	mRNA	10		PLS1	hsa-miR-452-5p	Directed	0.00428
	MCM3	MCM3	mRNA	10		IGFBP3	hsa-miR-485-3p	Directed	0.003923
	COPB2	COPB2	mRNA	2		MSH6	hsa-miR-423-3p	Directed	0.004563
	SKP1	SKP1	mRNA	4		TGFB3	hsa-miR-487b-3p	Directed	0.004093
	APP	APP	mRNA	5		STAT5B	hsa-miR-431-3p	Directed	0.003792
	TSPAN4	TSPAN4	mRNA	8		PRKACA	hsa-miR-202-5p	Directed	0.004468
	ATF5	ATF5	mRNA	5		IL1B	hsa-miR-223-5p	Directed	0.004037
	MACF1	MACF1	mRNA	10		NR1H2	hsa-miR-93-3p	Directed	0.004628
	LSR	LSR	mRNA	1		PUF60	hsa-miR-4728-3p	Directed	0.004036
	RAC2	RAC2	mRNA	7		TSPAN3	hsa-miR-215-3p	Directed	0.004845
	YKT6	YKT6	mRNA	5		MUC1	hsa-miR-766-3p	Directed	0.004337
	FPGS	FPGS	mRNA	8		MEF2C	hsa-miR-378c	Directed	0.004591
	CAPN1	CAPN1	mRNA	2		MYL9	hsa-miR-628-5p	Directed	0.004367
	PLA2G15	PLA2G15	mRNA	4		APOE	hsa-miR-4709-3p	Directed	0.004428
	VPS28	VPS28	mRNA	7		STX1A	hsa-miR-129-2-3p	Directed	0.004808
	SACM1L	SACM1L	mRNA	7		TGFB3	hsa-miR-379-5p	Directed	0.004703
	EPB41L2	EPB41L2	mRNA	9		EXT1	hsa-miR-1293	Directed	0.003895
	TWF2	TWF2	mRNA	2		FBXO11	hsa-miR-191-5p	Directed	0.004803
	LBR	LBR	mRNA	8		CDC25A	hsa-miR-323a-3p	Directed	0.004384
	MIF	MIF	mRNA	2		MYL9	hsa-miR-532-3p	Directed	0.004485
	SYNGR3	SYNGR3	mRNA	10		COL4A1	hsa-miR-214-3p	Directed	0.004644
	ARFIP2	ARFIP2	mRNA	4		NR1H2	hsa-miR-425-5p	Directed	0.004988
	BID	BID	mRNA	10		MUC1	hsa-miR-514a-5p	Directed	0.004224
	BECN1	BECN1	mRNA	6		FOXO4	hsa-miR-202-3p	Directed	0.004409
	FBXO21	FBXO21	mRNA	10		MUC1	hsa-miR-514b-3p	Directed	0.003979
	PDLIM1	PDLIM1	mRNA	1		BTK	hsa-miR-31-3p	Directed	0.004643
	PIP4K2B	PIP4K2B	mRNA	1		PSMD4	hsa-miR-335-5p	Directed	0.004172
	ANXA7	ANXA7	mRNA	9		TRAK2	hsa-miR-369-3p	Directed	0.00407
	GPATCH8	GPATCH8	mRNA	11		NUP62	hsa-miR-193b-3p	Directed	0.004162
	PRKCH	PRKCH	mRNA	5		TNIP1	hsa-miR-370-5p	Directed	0.0042
	HMGCS1	HMGCS1	mRNA	7		TNIP1	hsa-miR-518e-3p	Directed	0.008573
	SYNE2	SYNE2	mRNA	7		TNIP1	hsa-miR-127-3p	Directed	0.004628
	HLA-DRA	HLA-DRA	mRNA	2		CXCR4	hsa-miR-138-1-3p	Directed	0.003783
	DUSP3	DUSP3	mRNA	10		TGFB3	hsa-miR-381-3p	Directed	0.004781
	ABHD6	ABHD6	mRNA	9		TGFB3	hsa-miR-136-3p	Directed	0.004593
	PPP2R5E	PPP2R5E	mRNA	10		COL1A1	hsa-miR-218-5p	Directed	0.003962
	KIF14	KIF14	mRNA	11		BTK	hsa-miR-210-3p	Directed	0.005228
	KEAP1	KEAP1	mRNA	2		TIMELESS	hsa-miR-3127-5p	Directed	0.004168
	SYK	SYK	mRNA	9		MUC1	hsa-miR-507	Directed	0.004357
	PCBD1	PCBD1	mRNA	5		TNIP1	hsa-miR-517-5p	Directed	0.008615
	PARP1	PARP1	mRNA	10		TGFB3	hsa-miR-382-5p	Directed	0.004422
	ARID5B	ARID5B	mRNA	5		TERF2IP	hsa-miR-329-3p	Directed	0.003897
	LYRM1	LYRM1	mRNA	8		MYL9	hsa-miR-151a-5p	Directed	0.00532
	KIAA0355	KIAA0355	mRNA	1		DDR1	hsa-miR-1295b-3p	Directed	0.003792
	CDCA4	CDCA4	mRNA	9		TNIP1	hsa-miR-758-5p	Directed	0.00471
	RALGDS	RALGDS	mRNA	10		GHR	hsa-miR-885-3p	Directed	0.003588
	RRS1	RRS1	mRNA	5		MUC1	hsa-miR-139-5p	Directed	0.004407
	CIAPIN1	CIAPIN1	mRNA	11		ATF1	hsa-miR-24-3p	Directed	0.003638
	CASP10	CASP10	mRNA	10		SUV39H1	hsa-miR-501-3p	Directed	0.005486
	GFPT1	GFPT1	mRNA	7		MSH6	hsa-miR-345-5p	Directed	0.004643
	GATA3	GATA3	mRNA	10		MYL9	hsa-miR-17-3p	Directed	0.00426
	STUB1	STUB1	mRNA	0		SCP2	hsa-miR-760	Directed	0.004947
	RRP1B	RRP1B	mRNA	8		TNIP1	hsa-miR-518b	Directed	0.008293
	HDAC2	HDAC2	mRNA	3		CDC25A	hsa-miR-370-3p	Directed	0.004499
	RAB31	RAB31	mRNA	2		RPS6KA1	hsa-miR-1976	Directed	0.00408
	VGLL4	VGLL4	mRNA	0		GNA15	hsa-miR-224-5p	Directed	0.004926
	ADI1	ADI1	mRNA	8		EPRS	hsa-miR-338-3p	Directed	0.003835
	CDH3	CDH3	mRNA	1		EXOSC4	hsa-miR-151a-3p	Directed	0.004115
	STXBP1	STXBP1	mRNA	9		TGFB3	hsa-miR-380-5p	Directed	0.004186
	CISD1	CISD1	mRNA	2		CYTH1	hsa-miR-139-3p	Directed	0.003705
	SMC1A	SMC1A	mRNA	1		MUC1	hsa-miR-513c-3p	Directed	0.004327
	EBNA1BP2	EBNA1BP2	mRNA	2		TRAK2	hsa-miR-154-3p	Directed	0.004094
	EPHB2	EPHB2	mRNA	1		CDC25A	hsa-miR-652-3p	Directed	0.004592
	ETFB	ETFB	mRNA	1		HPRT1	hsa-miR-424-5p	Directed	0.004934
	CRELD2	CRELD2	mRNA	7		TNIP1	hsa-miR-516b-5p	Directed	0.008515
	CALM3	CALM3	mRNA	6		FBXO7	hsa-miR-30b-3p	Directed	0.004736
	STAT1	STAT1	mRNA	11		TIMELESS	hsa-miR-330-5p	Directed	0.004449
	P4HTM	P4HTM	mRNA	10		EXOSC4	hsa-miR-191-3p	Directed	0.00426
	ATMIN	ATMIN	mRNA	2		CAMSAP2	hsa-miR-5584-5p	Directed	0.004063
	RPIA	RPIA	mRNA	10		COL1A1	hsa-miR-106a-5p	Directed	0.00367
	HTATSF1	HTATSF1	mRNA	10		CDC25A	hsa-miR-148b-3p	Directed	0.004748
	ASCC3	ASCC3	mRNA	9		FBXO7	hsa-miR-361-3p	Directed	0.004222
	IKBKE	IKBKE	mRNA	1		PKIG	hsa-miR-6510-3p	Directed	0.003885
	HSPA4	HSPA4	mRNA	2		NUP62	hsa-miR-1306-5p	Directed	0.004667
	TCEAL4	TCEAL4	mRNA	9		TGFB3	hsa-miR-410-3p	Directed	0.004696
	BAG3	BAG3	mRNA	7		PRR7	hsa-miR-92b-5p	Directed	0.003883
	PCNA	PCNA	mRNA	5		TERF2IP	hsa-miR-485-5p	Directed	0.003799
	VDAC1	VDAC1	mRNA	10		CSRP1	hsa-miR-708-3p	Directed	0.004712
	PPIC	PPIC	mRNA	9		TNIP1	hsa-miR-525-3p	Directed	0.008888
	BHLHE40	BHLHE40	mRNA	2		EXOSC4	hsa-miR-4758-3p	Directed	0.004312
	KIF2C	KIF2C	mRNA	11		TRAK2	hsa-miR-495-3p	Directed	0.003882
	CANT1	CANT1	mRNA	11		TGFB3	hsa-miR-382-3p	Directed	0.004205
	PSME1	PSME1	mRNA	11		COL1A1	hsa-miR-22-5p	Directed	0.005717
	SPAG7	SPAG7	mRNA	1		TGFB3	hsa-miR-758-3p	Directed	0.004283
	NT5DC2	NT5DC2	mRNA	5		PKIG	hsa-miR-6499-5p	Directed	0.004545
	TMEM97	TMEM97	mRNA	10		CSRP1	hsa-miR-153-5p	Directed	0.003633
	COG4	COG4	mRNA	2		TNIP1	hsa-miR-518d-3p	Directed	0.009078
	IGF1R	IGF1R	mRNA	11		FBXO11	hsa-miR-3613-5p	Directed	0.005135
	CDK5R1	CDK5R1	mRNA	8		TNIP1	hsa-miR-518c-3p	Directed	0.008601
	WDR67	WDR67	mRNA	9		TIMELESS	hsa-miR-28-3p	Directed	0.003744
	SNX6	SNX6	mRNA	2		FBXO11	hsa-miR-342-3p	Directed	0.004374
	TIMM9	TIMM9	mRNA	2		PTPRF	hsa-miR-514b-5p	Directed	0.00415
	NFKBIE	NFKBIE	mRNA	3		MYL9	hsa-miR-30d-3p	Directed	0.004725
	TGFBR2	TGFBR2	mRNA	5		TGFB3	hsa-miR-432-5p	Directed	0.004163
	CD40	CD40	mRNA	10		TERF2IP	hsa-miR-495-5p	Directed	0.004499
	GRB7	GRB7	mRNA	1		GNAI2	hsa-let-7i-3p	Directed	0.003726
	BLCAP	BLCAP	mRNA	1		FBXO11	hsa-miR-29b-2-5p	Directed	0.003743
	PNKP	PNKP	mRNA	5		MUC1	hsa-miR-513a-3p	Directed	0.004327
	STXBP2	STXBP2	mRNA	2		NUP62	hsa-miR-193b-5p	Directed	0.004312
	HK1	HK1	mRNA	9		APPBP2	hsa-miR-27b-3p	Directed	0.003559
	DUSP14	DUSP14	mRNA	3		TNIP1	hsa-miR-519a-3p	Directed	0.00793
	PPP2R5A	PPP2R5A	mRNA	10		COL1A1	hsa-miR-483-5p	Directed	0.005681
	GTF2A2	GTF2A2	mRNA	8		BTK	hsa-miR-31-5p	Directed	0.005288
	HSPD1	HSPD1	mRNA	4		FBXO11	hsa-miR-301a-3p	Directed	0.004648
	AKAP8L	AKAP8L	mRNA	11		MELK	hsa-miR-6511b-3p	Directed	0.00436
	PIGB	PIGB	mRNA	5		MVP	hsa-miR-135a-3p	Directed	0.003507
	CASP3	CASP3	mRNA	5		PPOX	hsa-miR-449c-5p	Directed	0.005464
	GLRX	GLRX	mRNA	7		PUF60	hsa-miR-195-5p	Directed	0.004925
	UBE3C	UBE3C	mRNA	9		NFATC3	hsa-miR-425-3p	Directed	0.004237
	RFNG	RFNG	mRNA	5		GLI2	hsa-miR-127-5p	Directed	0.003853
	GNAS	GNAS	mRNA	10		FOSL1	hsa-miR-29c-5p	Directed	0.003901
	KIT	KIT	mRNA	8		PLOD3	hsa-miR-584-3p	Directed	0.00428
	PRSS23	PRSS23	mRNA	8		BCL2	hsa-miR-28-5p	Directed	0.004197
	YTHDF1	YTHDF1	mRNA	11		PUF60	hsa-miR-1292-5p	Directed	0.004348
	EIF4G1	EIF4G1	mRNA	2		CHEK2	hsa-miR-181c-5p	Directed	0.003322
	CTNNAL1	CTNNAL1	mRNA	8		ATP6V0B	hsa-let-7b-5p	Directed	0.003792
	PPP1R13B	PPP1R13B	mRNA	1		PMM2	hsa-miR-574-3p	Directed	0.004038
	CCP110	CCP110	mRNA	11		CDC25A	hsa-miR-487a-5p	Directed	0.004421
	NPRL2	NPRL2	mRNA	2		STAT5B	hsa-miR-380-3p	Directed	0.003834
	XPO7	XPO7	mRNA	1		ICAM1	hsa-miR-10b-5p	Directed	0.004748
	ZFP36	ZFP36	mRNA	2		MYLK	hsa-miR-100-5p	Directed	0.004672
	BAMBI	BAMBI	mRNA	8		CDC25A	hsa-miR-409-3p	Directed	0.003994
	TOPBP1	TOPBP1	mRNA	11		TRAK2	hsa-miR-136-5p	Directed	0.003986
	H2AFV	H2AFV	mRNA	11		SUPV3L1	hsa-miR-376c-3p	Directed	0.004005
	DNAJB6	DNAJB6	mRNA	0		HPRT1	hsa-miR-450b-5p	Directed	0.005752
	USP1	USP1	mRNA	7		SUPV3L1	hsa-miR-655-3p	Directed	0.004007
	MAP4K4	MAP4K4	mRNA	10		CDC25A	hsa-miR-134-5p	Directed	0.003959
	CDK7	CDK7	mRNA	9		MYL9	hsa-miR-744-5p	Directed	0.004433
	MPZL1	MPZL1	mRNA	2		FBXO11	hsa-let-7a-3p	Directed	0.004856
	WFS1	WFS1	mRNA	7		SSBP2	hsa-miR-125b-2-3p	Directed	0.004351
	FASTKD5	FASTKD5	mRNA	2		BTK	hsa-miR-24-2-5p	Directed	0.005225
	AMDHD2	AMDHD2	mRNA	4		PUF60	hsa-miR-152-3p	Directed	0.00469
	NUSAP1	NUSAP1	mRNA	11		TNIP1	hsa-miR-520g-5p	Directed	0.008913
	EDEM1	EDEM1	mRNA	0		TNIP1	hsa-miR-519a-5p	Directed	0.007206
	MFSD10	MFSD10	mRNA	11		TSPAN3	hsa-miR-338-5p	Directed	0.003528
	CIRBP	CIRBP	mRNA	11		FBXO11	hsa-miR-96-3p	Directed	0.004225
	PRAF2	PRAF2	mRNA	8		CALU	hsa-miR-671-3p	Directed	0.004057
	LRP10	LRP10	mRNA	11		TERF2IP	hsa-miR-329-5p	Directed	0.004053
	CORO1A	CORO1A	mRNA	4		TGFB3	hsa-miR-411-5p	Directed	0.004378
	ITGAE	ITGAE	mRNA	7		TNIP1	hsa-miR-1283	Directed	0.008225
	SLC25A13	SLC25A13	mRNA	1		MYL9	hsa-miR-484	Directed	0.004405
	MBNL2	MBNL2	mRNA	3		FZD1	hsa-miR-99a-3p	Directed	0.004231
	STK10	STK10	mRNA	8		FBXO11	hsa-miR-671-5p	Directed	0.004568
	PIK3C3	PIK3C3	mRNA	9		ILK	hsa-miR-511-5p	Directed	0.004832
	IL4R	IL4R	mRNA	10		CDC25A	hsa-miR-541-3p	Directed	0.004291
	PXMP2	PXMP2	mRNA	5		GATA2	hsa-miR-155-3p	Directed	0.004023
	NGRN	NGRN	mRNA	2		NUP62	hsa-miR-125a-3p	Directed	0.004251
	UTP14A	UTP14A	mRNA	10		FAH	hsa-miR-874-3p	Directed	0.004406
	TMEM50A	TMEM50A	mRNA	11		CCNB1	hsa-miR-101-5p	Directed	0.0046
	RAD9A	RAD9A	mRNA	2		TNIP1	hsa-miR-522-3p	Directed	0.008288
	CEBPD	CEBPD	mRNA	5		PPOX	hsa-miR-449b-5p	Directed	0.005147
	ZMIZ1	ZMIZ1	mRNA	8		FBXO11	hsa-miR-340-3p	Directed	0.005135
	CHEK1	CHEK1	mRNA	9		CDC25A	hsa-miR-496	Directed	0.004112
	DRAP1	DRAP1	mRNA	7		SUV39H1	hsa-miR-500a-3p	Directed	0.00537
	KIAA1279	KIAA1279	mRNA	7		FBXO11	hsa-miR-590-3p	Directed	0.005075
	MYC	MYC	mRNA	1		PKIG	hsa-miR-629-5p	Directed	0.005257
	TSTA3	TSTA3	mRNA	7		ILK	hsa-miR-664b-3p	Directed	0.003805
	EED	EED	mRNA	4		RPS6	hsa-miR-487a-3p	Directed	0.003836
	DENND2D	DENND2D	mRNA	10		TRAK2	hsa-miR-543	Directed	0.003842
	TRIM2	TRIM2	mRNA	2		PUF60	hsa-miR-7706	Directed	0.00495
	TNFRSF21	TNFRSF21	mRNA	10		PRUNE	hsa-miR-376a-3p	Directed	0.003988
	RNH1	RNH1	mRNA	0		COL1A1	hsa-miR-770-5p	Directed	0.003926
	MRPL12	MRPL12	mRNA	2		MYLK	hsa-miR-219a-1-3p	Directed	0.004452
	HAT1	HAT1	mRNA	8		APPBP2	hsa-miR-135b-3p	Directed	0.003738
	GALE	GALE	mRNA	7		CPSF4	hsa-miR-23b-3p	Directed	0.00401
	XPNPEP1	XPNPEP1	mRNA	9		MYL9	hsa-miR-3922-3p	Directed	0.004747
	POLR1C	POLR1C	mRNA	10		FBXL12	hsa-miR-302d-3p	Directed	0.003663
	TCTA	TCTA	mRNA	7		MBNL1	hsa-miR-302a-3p	Directed	0.003671
	PAX8	PAX8	mRNA	1		TMEM110	hsa-miR-122-3p	Directed	0.003619
	ADAM10	ADAM10	mRNA	1		SPDEF	hsa-miR-200c-3p	Directed	0.004455
	CREG1	CREG1	mRNA	2		AGL	hsa-miR-302b-3p	Directed	0.003649
	PIK3R3	PIK3R3	mRNA	10		TERF2IP	hsa-miR-373-5p	Directed	0.003988
	DAG1	DAG1	mRNA	0		FBXL12	hsa-miR-302a-5p	Directed	0.003529
	TBC1D9B	TBC1D9B	mRNA	9		CLIC4	hsa-miR-141-5p	Directed	0.004104
	LIPA	LIPA	mRNA	11		MBNL1	hsa-miR-302c-3p	Directed	0.00375
	VPS72	VPS72	mRNA	9		PRR15L	hsa-miR-141-3p	Directed	0.00432
	TES	TES	mRNA	10		TMEM109	hsa-miR-219a-2-3p	Directed	0.004022
	PTPN6	PTPN6	mRNA	10		HOOK2	hsa-miR-200b-3p	Directed	0.004244
	MAPK13	MAPK13	mRNA	11		ERBB3	hsa-miR-200a-5p	Directed	0.004138
	PRKCQ	PRKCQ	mRNA	2		SPDEF	hsa-miR-200c-5p	Directed	0.004333
	FOXJ3	FOXJ3	mRNA	0		MUC1	hsa-miR-122-5p	Directed	0.003582
	PDIA5	PDIA5	mRNA	5		KCNK1	hsa-miR-211-5p	Directed	0.00402
	GNPDA1	GNPDA1	mRNA	8		PLP2	hsa-miR-371a-3p	Directed	0.004549
	TM9SF3	TM9SF3	mRNA	5		SFN	hsa-miR-200a-3p	Directed	0.004089
	ATG3	ATG3	mRNA	5		SFN	hsa-miR-429	Directed	0.004003
	TMEM2	TMEM2	mRNA	2		MSH6	hsa-miR-194-5p	Directed	0.003328
	CDK1	CDK1	mRNA	2		PLP2	hsa-miR-371a-5p	Directed	0.004531
	TP53BP1	TP53BP1	mRNA	0		MSH6	hsa-miR-192-5p	Directed	0.003717
	FYN	FYN	mRNA	9		TIMP2	hsa-miR-944	Directed	0.004262
	PSMB10	PSMB10	mRNA	8		PUF60	hsa-miR-21-5p	Directed	0.004576
	SYPL1	SYPL1	mRNA	10		PTPN12	hsa-miR-373-3p	Directed	0.004851
	CAB39	CAB39	mRNA	7		CAMSAP2	hsa-miR-194-3p	Directed	0.004048
	PTPRK	PTPRK	mRNA	8		B3GNT1	hsa-miR-200b-5p	Directed	0.003982
	TRAP1	TRAP1	mRNA	2		PPOX	hsa-miR-192-3p	Directed	0.003457
	MTF2	MTF2	mRNA	7		SNAP25	hsa-miR-124-5p	Directed	0.003401
	MYCBP	MYCBP	mRNA	10		TMEM109	hsa-miR-488-5p	Directed	0.003778
	CHN1	CHN1	mRNA	2		PTPRC	hsa-miR-142-5p	Directed	0.005448
	PIK3C2B	PIK3C2B	mRNA	10		GNA15	hsa-miR-205-5p	Directed	0.003646
	DNMT1	DNMT1	mRNA	5		ICAM3	hsa-miR-142-3p	Directed	0.004183
	TCERG1	TCERG1	mRNA	2		EML3	hsa-miR-375-3p	Directed	0.003847
	MOK	MOK	mRNA	6		PSRC1	hsa-miR-124-3p	Directed	0.003922
	NARFL	NARFL	mRNA	2		CENPE	hsa-miR-21-3p	Directed	0.003789
	TIMM22	TIMM22	mRNA	7		COL4A1	hsa-miR-199b-3p	Directed	0.004491
	GADD45B	GADD45B	mRNA	9		COL4A1	hsa-miR-199a-3p	Directed	0.004516
	GLOD4	GLOD4	mRNA	7		TM9SF2	hsa-miR-92a-3p	Directed	0.004479
	TXLNA	TXLNA	mRNA	2		COL1A1	hsa-miR-146b-3p	Directed	0.003846
	DNAJC15	DNAJC15	mRNA	1		ILK	hsa-miR-155-5p	Directed	0.004678
	DYNLT3	DYNLT3	mRNA	8		IKZF1	hsa-miR-146a-5p	Directed	0.004281
	SPR	SPR	mRNA	10		PLCB3	hsa-miR-215-5p	Directed	0.003639
	DFFB	DFFB	mRNA	7		PLP2	hsa-miR-135a-5p	Directed	0.003385
	CDKN1B	CDKN1B	mRNA	5		MAPK1IP1L	hsa-miR-9-3p	Directed	0.003865
	ENOPH1	ENOPH1	mRNA	5		CCNB1	hsa-miR-219a-5p	Directed	0.003697
	NENF	NENF	mRNA	10		NR1H2	hsa-miR-18a-5p	Directed	0.004806
	GOLT1B	GOLT1B	mRNA	7		TGFB3	hsa-miR-199b-5p	Directed	0.005175
	SNCA	SNCA	mRNA	10		EML3	hsa-miR-203a-3p	Directed	0.003951
	SMC3	SMC3	mRNA	7		MUC1	hsa-miR-92b-3p	Directed	0.003826
	MCOLN1	MCOLN1	mRNA	11		TNIP1	hsa-miR-372-3p	Directed	0.004586
	KAT6B	KAT6B	mRNA	2		COL4A1	hsa-miR-145-3p	Directed	0.004854
	NUP93	NUP93	mRNA	9		GLI2	hsa-miR-199a-5p	Directed	0.004916
	PAK4	PAK4	mRNA	10		PRR15L	hsa-miR-135b-5p	Directed	0.004289
	ADRB2	ADRB2	mRNA	1		BTK	hsa-miR-7-2-3p	Directed	0.003851
	NFATC4	NFATC4	mRNA	5		COL1A1	hsa-miR-10a-5p	Directed	0.004546
	USP14	USP14	mRNA	2		TMEM109	hsa-miR-488-3p	Directed	0.003342
	METRN	METRN	mRNA	7		ANKRD10	hsa-miR-19b-3p	Directed	0.004608
	COPS7A	COPS7A	mRNA	10		HERPUD1	hsa-miR-148a-3p	Directed	0.004301
	EDN1	EDN1	mRNA	10		PUF60	hsa-miR-126-5p	Directed	0.004053
	CBR1	CBR1	mRNA	8		PUF60	hsa-miR-374a-3p	Directed	0.004059
	UBE2A	UBE2A	mRNA	5		FOS	hsa-miR-378a-3p	Directed	0.003368
	PLK1	PLK1	mRNA	5		PRUNE	hsa-miR-523-3p	Directed	0.005639
	TMED10	TMED10	mRNA	4		DUSP11	hsa-miR-22-3p	Directed	0.004048
	CRK	CRK	mRNA	2		KDM5B	hsa-miR-30a-5p	Directed	0.003721
	UBR7	UBR7	mRNA	9		PRUNE	hsa-miR-221-3p	Directed	0.004064
	KCTD5	KCTD5	mRNA	7		PUF60	hsa-miR-143-3p	Directed	0.005908
	BAX	BAX	mRNA	2		MSH6	hsa-miR-222-3p	Directed	0.003749
	PTPLAD1	PTPLAD1	mRNA	11		ST3GAL5	hsa-miR-196b-5p	Directed	0.004496
	HDAC6	HDAC6	mRNA	11		MYCBP2	hsa-miR-18a-3p	Directed	0.004811
	UBE2C	UBE2C	mRNA	11		ABL1	hsa-miR-885-5p	Directed	0.003496
	PPARG	PPARG	mRNA	1		HSD17B10	hsa-miR-146b-5p	Directed	0.003436
	MRPS2	MRPS2	mRNA	11		TMEM110	hsa-miR-5589-3p	Directed	0.00348
	MAST2	MAST2	mRNA	5		SMC4	hsa-miR-15b-5p	Directed	0.004211
	TRAPPC6A	TRAPPC6A	mRNA	1		CYCS	hsa-miR-378a-5p	Directed	0.00409
	TOP2A	TOP2A	mRNA	7		TPM1	hsa-miR-9-5p	Directed	0.003412
	SLC11A2	SLC11A2	mRNA	9		KDM5B	hsa-miR-30a-3p	Directed	0.003833
	SLC5A6	SLC5A6	mRNA	1		PRUNE	hsa-miR-520f-3p	Directed	0.005217
	PRPF4	PRPF4	mRNA	2		MYL9	hsa-miR-183-5p	Directed	0.004413
	CDKN2A	CDKN2A	mRNA	10		TIMP2	hsa-miR-130b-3p	Directed	0.00472
	TCTN1	TCTN1	mRNA	9		SLC37A4	hsa-miR-1251-5p	Directed	0.003235
	SMARCA4	SMARCA4	mRNA	7		TUBB6	hsa-miR-222-5p	Directed	0.003596
	NFE2L2	NFE2L2	mRNA	2		GAPDH	hsa-miR-328-3p	Directed	0.003751
	PCM1	PCM1	mRNA	9		PRUNE	hsa-miR-512-5p	Directed	0.005586
	G3BP1	G3BP1	mRNA	3		FBXO7	hsa-miR-942-5p	Directed	0.004675
	KIAA0528	KIAA0528	mRNA	3		SMARCC1	hsa-miR-101-3p	Directed	0.004017
	EAPP	EAPP	mRNA	10		ICAM3	hsa-miR-29c-3p	Directed	0.004053
	ITGB1BP1	ITGB1BP1	mRNA	11		PRUNE	hsa-miR-519b-3p	Directed	0.005614
	NMT1	NMT1	mRNA	10		MYLK	hsa-miR-181a-5p	Directed	0.003694
	TICAM1	TICAM1	mRNA	4		PRUNE	hsa-miR-520c-3p	Directed	0.005351
	CSK	CSK	mRNA	10		SQSTM1	hsa-miR-17-5p	Directed	0.004261
	FSD1	FSD1	mRNA	5		EPHA3	hsa-miR-214-5p	Directed	0.00455
	AKR7A2	AKR7A2	mRNA	0		PRUNE	hsa-miR-520b-3p	Directed	0.005291
	KTN1	KTN1	mRNA	4		FBXO11	hsa-miR-223-3p	Directed	0.003881
	WDR7	WDR7	mRNA	10		MUC1	hsa-miR-508-5p	Directed	0.003682
	BRP44	BRP44	mRNA	7		NR1H2	hsa-miR-1301-3p	Directed	0.004075
	DHX29	DHX29	mRNA	1		ICAM3	hsa-miR-150-5p	Directed	0.005246
	TIPARP	TIPARP	mRNA	5		CDC42	hsa-miR-29b-3p	Directed	0.00424
	POLE2	POLE2	mRNA	2		FBXO7	hsa-miR-125b-5p	Directed	0.004019
	RALA	RALA	mRNA	2		PSMF1	hsa-miR-584-5p	Directed	0.003709
	CCL2	CCL2	mRNA	11		MYCBP2	hsa-miR-92a-1-5p	Directed	0.003992
	S100A4	S100A4	mRNA	10		CSRP1	hsa-miR-30e-5p	Directed	0.004136
	SLC25A4	SLC25A4	mRNA	2		MUC1	hsa-miR-4677-3p	Directed	0.00459
	THAP11	THAP11	mRNA	2		HERPUD1	hsa-miR-148a-5p	Directed	0.004489
	ATP6V1D	ATP6V1D	mRNA	8		TIMP2	hsa-miR-106b-5p	Directed	0.004415
	PLEKHJ1	PLEKHJ1	mRNA	11		PTK2	hsa-miR-30d-5p	Directed	0.00535
	NFIL3	NFIL3	mRNA	5		MYLK	hsa-miR-181b-5p	Directed	0.003553
	CCND1	CCND1	mRNA	1		PKIG	hsa-miR-185-5p	Directed	0.004666
	GRN	GRN	mRNA	10		PRUNE	hsa-miR-520e-3p	Directed	0.00531
	CCNA1	CCNA1	mRNA	9		SMNDC1	hsa-miR-99b-5p	Directed	0.004029
	PXN	PXN	mRNA	8		FBXO11	hsa-miR-16-5p	Directed	0.00431
	KDM5A	KDM5A	mRNA	7		SMNDC1	hsa-miR-181a-2-3p	Directed	0.003469
	NOLC1	NOLC1	mRNA	7		PRUNE	hsa-miR-519d-5p	Directed	0.005887
	SLC25A46	SLC25A46	mRNA	2		GNA15	hsa-miR-30c-2-3p	Directed	0.003546
	RASA1	RASA1	mRNA	7		MYLK	hsa-miR-1307-3p	Directed	0.003897
						FZD1	hsa-miR-181a-3p	Directed	0.003637
						PRUNE	hsa-miR-520a-5p	Directed	0.005209
						DLD	hsa-miR-1251-3p	Directed	0.003332
						BTK	hsa-miR-1179	Directed	0.003911
						MUC1	hsa-miR-506-3p	Directed	0.003953
						PTPRF	hsa-miR-513b-5p	Directed	0.004246
						PTPRF	hsa-miR-513a-5p	Directed	0.004102
						NR1H2	hsa-miR-3200-3p	Directed	0.004709
						MUC1	hsa-miR-510-3p	Directed	0.004251
						BCL2	hsa-miR-23a-3p	Directed	0.003979
						FGFR4	hsa-miR-552-5p	Directed	0.003873
						NR1H2	hsa-miR-130b-5p	Directed	0.004363
						CCNF	hsa-miR-1180-3p	Directed	0.003702
						BCL2	hsa-miR-15b-3p	Directed	0.004354
						PRUNE	hsa-miR-518f-5p	Directed	0.005344
						PRUNE	hsa-miR-519c-3p	Directed	0.00545
						TIMP2	hsa-miR-25-3p	Directed	0.004284
						STAT5B	hsa-miR-668-3p	Directed	0.003886
						DUSP4	hsa-miR-625-3p	Directed	0.003804
						FBXO7	hsa-let-7i-5p	Directed	0.003457
						S100A13	hsa-miR-138-5p	Directed	0.003258
						MYL9	hsa-miR-203b-3p	Directed	0.003412
						RALB	hsa-miR-1295b-5p	Directed	0.003551
						HOOK2	hsa-miR-140-5p	Directed	0.004374
						CCNF	hsa-miR-128-3p	Directed	0.004262
						PLCB3	hsa-miR-7-5p	Directed	0.004129
						DPH2	hsa-miR-193a-5p	Directed	0.003953
						PUF60	hsa-miR-877-5p	Directed	0.004177
						HOMER2	hsa-miR-552-3p	Directed	0.004002
						FBXO7	hsa-miR-197-3p	Directed	0.003863
						PRUNE	hsa-miR-519e-3p	Directed	0.006014
						MYL9	hsa-miR-20a-5p	Directed	0.004546
						PUF60	hsa-miR-346	Directed	0.003669
						FBXO11	hsa-miR-96-5p	Directed	0.005033
						MAMLD1	hsa-miR-509-3p	Directed	0.003732
						PUF60	hsa-miR-125a-5p	Directed	0.003595
						PRUNE	hsa-miR-498-5p	Directed	0.005697
						FAH	hsa-miR-181b-3p	Directed	0.003836
						TBXA2R	hsa-miR-542-3p	Directed	0.004554
						TIMELESS	hsa-miR-1266-5p	Directed	0.003768
						NR2F6	hsa-miR-27a-3p	Directed	0.004314
						PRUNE	hsa-miR-515-5p	Directed	0.005832
						PRUNE	hsa-miR-517c-3p	Directed	0.006025
						PRUNE	hsa-miR-512-3p	Directed	0.004943
						MYL9	hsa-miR-182-5p	Directed	0.004548
						TRAK2	hsa-miR-539-3p	Directed	0.00383
						SNX7	hsa-miR-1273h-3p	Directed	0.003247
						BTK	hsa-miR-455-5p	Directed	0.003656
						KIAA0100	hsa-miR-27a-5p	Directed	0.004533
						EXOSC4	hsa-miR-106b-3p	Directed	0.004021
						PRUNE	hsa-miR-526b-3p	Directed	0.005996
						ATP6V0B	hsa-miR-99b-3p	Directed	0.003565
						TRAPPC3	hsa-miR-1226-3p	Directed	0.004317
						FBXO11	hsa-miR-16-2-3p	Directed	0.004796
						PRUNE	hsa-miR-515-3p	Directed	0.005489
						FBXO11	hsa-miR-126-3p	Directed	0.004257
						HMG20B	hsa-miR-128-2-5p	Directed	0.00318
						PTK2	hsa-miR-937-3p	Directed	0.005084
						EPRS	hsa-let-7d-3p	Directed	0.003617
						PRUNE	hsa-miR-520d-5p	Directed	0.005934
						PSMD4	hsa-miR-15a-5p	Directed	0.004619
						NFATC3	hsa-miR-19a-3p	Directed	0.004437
						FBXO7	hsa-miR-513c-5p	Directed	0.004145
						TGFB3	hsa-let-7c-5p	Directed	0.00396
						PRUNE	hsa-miR-520a-3p	Directed	0.005616
						PAFAH1B1	hsa-miR-1224-5p	Directed	0.004033
						APPBP2	hsa-miR-32-5p	Directed	0.00406
						MYCBP2	hsa-miR-19b-1-5p	Directed	0.00414
						MYL9	hsa-miR-590-5p	Directed	0.004684
						PRUNE	hsa-miR-518f-3p	Directed	0.005583
						BTK	hsa-miR-149-5p	Directed	0.003631
						MYLK	hsa-miR-1-3p	Directed	0.00835
						SNAP25	hsa-miR-129-5p	Directed	0.003649
						TM9SF2	hsa-miR-4746-5p	Directed	0.004656
						MAMLD1	hsa-miR-508-3p	Directed	0.003933
						SMARCC1	hsa-miR-374a-5p	Directed	0.003995
						IDE	hsa-miR-137-3p	Directed	0.003965
						PRUNE	hsa-miR-524-5p	Directed	0.005889
						KIAA1033	hsa-miR-509-3-5p	Directed	0.003753
						HOOK2	hsa-miR-204-5p	Directed	0.003739
						PRUNE	hsa-miR-520h	Directed	0.005613
						BRCA1	hsa-let-7e-3p	Directed	0.003582
						LAGE3	hsa-miR-190b-5p	Directed	0.004495
						FBXO7	hsa-miR-145-5p	Directed	0.003887
						CDC25A	hsa-miR-433-3p	Directed	0.004288
						MUC1	hsa-miR-342-5p	Directed	0.004541
						PRUNE	hsa-miR-520d-3p	Directed	0.00565
						PRUNE	hsa-miR-518c-5p	Directed	0.005203
						PRUNE	hsa-miR-520g-3p	Directed	0.005541
						APOE	hsa-miR-934	Directed	0.003502
						TSPAN3	hsa-miR-3614-5p	Directed	0.004081
						MYLK	hsa-miR-133b	Directed	0.008385
						PRUNE	hsa-miR-519e-5p	Directed	0.005852
						TGFB3	hsa-miR-99a-5p	Directed	0.00376
						PRUNE	hsa-miR-524-3p	Directed	0.005942
						TRAPPC3	hsa-miR-181c-3p	Directed	0.003429
						PTPRF	hsa-miR-509-5p	Directed	0.004016
						FBXO7	hsa-miR-128-1-5p	Directed	0.003667
						SPP1	hsa-miR-150-3p	Directed	0.004653
						TM9SF2	hsa-miR-335-3p	Directed	0.003696
						PRUNE	hsa-miR-889-3p	Directed	0.004129
						FGFR4	hsa-miR-196a-5p	Directed	0.004437
						CCNB1	hsa-miR-30b-5p	Directed	0.003952
						CDC25A	hsa-miR-487b-5p	Directed	0.003903
						PRUNE	hsa-miR-1323	Directed	0.005728
						MYL9	hsa-miR-20a-3p	Directed	0.004389
						PRUNE	hsa-miR-518a-3p	Directed	0.005818
						PRUNE	hsa-miR-519d-3p	Directed	0.005521
						PRUNE	hsa-miR-527	Directed	0.005194
						CCNF	hsa-miR-324-3p	Directed	0.004115
						PRUNE	hsa-miR-518a-5p	Directed	0.005178
						MYLK	hsa-miR-93-5p	Directed	0.00482
						PRUNE	hsa-miR-525-5p	Directed	0.005505
						MYLK	hsa-miR-133a-3p	Directed	0.008302
						FBXO11	hsa-miR-186-5p	Directed	0.004658
						RRP12	hsa-miR-153-3p	Directed	0.003396
						ATP6V0B	hsa-miR-3622a-3p	Directed	0.003705
						MAMLD1	hsa-miR-514a-3p	Directed	0.003906
						CXCL2	hsa-miR-4772-3p	Directed	0.004984
						GNA15	hsa-miR-452-5p	Directed	0.003725
						STAT5B	hsa-miR-485-3p	Directed	0.003809
						RB1	hsa-miR-423-3p	Directed	0.003875
						TERF2IP	hsa-miR-487b-3p	Directed	0.003824
						RPS6	hsa-miR-431-3p	Directed	0.003761
						KIF5C	hsa-miR-202-5p	Directed	0.003994
						KIAA0907	hsa-miR-223-5p	Directed	0.003982
						FBXO11	hsa-miR-93-3p	Directed	0.004404
						CASC3	hsa-miR-4728-3p	Directed	0.003995
						GNA11	hsa-miR-215-3p	Directed	0.004115
						FBXO7	hsa-miR-766-3p	Directed	0.00419
						CYCS	hsa-miR-378c	Directed	0.004422
						PGAM1	hsa-miR-628-5p	Directed	0.00414
						TIMELESS	hsa-miR-4709-3p	Directed	0.003892
						TERF2IP	hsa-miR-129-2-3p	Directed	0.004482
						TNIP1	hsa-miR-379-5p	Directed	0.004553
						PKIG	hsa-miR-1293	Directed	0.003799
						MYLK	hsa-miR-191-5p	Directed	0.003691
						STAT5B	hsa-miR-323a-3p	Directed	0.003825
						DUSP6	hsa-miR-532-3p	Directed	0.004356
						PAN2	hsa-miR-214-3p	Directed	0.004526
						MYL9	hsa-miR-425-5p	Directed	0.004576
						LRRC16A	hsa-miR-514a-5p	Directed	0.00376
						PRKACA	hsa-miR-202-3p	Directed	0.004209
						PTPRF	hsa-miR-514b-3p	Directed	0.003881
						FBXO11	hsa-miR-31-3p	Directed	0.004018
						SCAND1	hsa-miR-335-5p	Directed	0.003743
						TGFB3	hsa-miR-369-3p	Directed	0.003933
						BTK	hsa-miR-193b-3p	Directed	0.004117
						TGFB3	hsa-miR-370-5p	Directed	0.004176
						PRUNE	hsa-miR-518e-3p	Directed	0.005611
						TGFB3	hsa-miR-127-3p	Directed	0.004451
						FBXO7	hsa-miR-138-1-3p	Directed	0.003427
						TNIP1	hsa-miR-381-3p	Directed	0.004077
						TRAK2	hsa-miR-136-3p	Directed	0.004055
						COL4A1	hsa-miR-218-5p	Directed	0.003665
						FBXO11	hsa-miR-210-3p	Directed	0.003873
						PUF60	hsa-miR-3127-5p	Directed	0.004095
						PTPRF	hsa-miR-507	Directed	0.003939
						PRUNE	hsa-miR-517-5p	Directed	0.005489
						CDC25A	hsa-miR-382-5p	Directed	0.003988
						SUPV3L1	hsa-miR-329-3p	Directed	0.00372
						PUF60	hsa-miR-151a-5p	Directed	0.004655
						TMEM110	hsa-miR-1295b-3p	Directed	0.003604
						TGFB3	hsa-miR-758-5p	Directed	0.004075
						NR2F6	hsa-miR-885-3p	Directed	0.003492
						HMOX1	hsa-miR-139-5p	Directed	0.003785
						NR2F6	hsa-miR-24-3p	Directed	0.003398
						MYL9	hsa-miR-501-3p	Directed	0.005386
						FBXO7	hsa-miR-345-5p	Directed	0.004065
						TFDP1	hsa-miR-17-3p	Directed	0.00399
						NFATC3	hsa-miR-760	Directed	0.00471
						PRUNE	hsa-miR-518b	Directed	0.005586
						STAT5B	hsa-miR-370-3p	Directed	0.003719
						SERPINE1	hsa-miR-1976	Directed	0.003801
						BTK	hsa-miR-224-5p	Directed	0.00394
						NCAPD2	hsa-miR-338-3p	Directed	0.003803
						TERF2IP	hsa-miR-151a-3p	Directed	0.004014
						ASAH1	hsa-miR-380-5p	Directed	0.003898
						KIAA1033	hsa-miR-139-3p	Directed	0.003447
						PTPRF	hsa-miR-513c-3p	Directed	0.003983
						PRUNE	hsa-miR-154-3p	Directed	0.003995
						ATP6V0B	hsa-miR-652-3p	Directed	0.004068
						BTK	hsa-miR-424-5p	Directed	0.004661
						PRUNE	hsa-miR-516b-5p	Directed	0.00578
						BCL2	hsa-miR-30b-3p	Directed	0.003833
						NUP62	hsa-miR-330-5p	Directed	0.004094
						CDC25A	hsa-miR-191-3p	Directed	0.004252
						PTPRF	hsa-miR-5584-5p	Directed	0.003851
						HMOX1	hsa-miR-106a-5p	Directed	0.003648
						MUC1	hsa-miR-148b-3p	Directed	0.003909
						BACE2	hsa-miR-361-3p	Directed	0.003783
						GPC1	hsa-miR-6510-3p	Directed	0.003861
						CRKL	hsa-miR-1306-5p	Directed	0.004225
						TNIP1	hsa-miR-410-3p	Directed	0.004459
						INTS3	hsa-miR-92b-5p	Directed	0.003797
						CDC25A	hsa-miR-485-5p	Directed	0.003791
						FZD1	hsa-miR-708-3p	Directed	0.004153
						PRUNE	hsa-miR-525-3p	Directed	0.005634
						TRAPPC3	hsa-miR-4758-3p	Directed	0.003841
						TGFB3	hsa-miR-495-3p	Directed	0.003798
						TRAK2	hsa-miR-382-3p	Directed	0.004132
						PSMD4	hsa-miR-22-5p	Directed	0.004494
						TNIP1	hsa-miR-758-3p	Directed	0.003977
						GPC1	hsa-miR-6499-5p	Directed	0.004022
						PGAM1	hsa-miR-153-5p	Directed	0.003624
						PRUNE	hsa-miR-518d-3p	Directed	0.006296
						BTK	hsa-miR-3613-5p	Directed	0.004997
						PRUNE	hsa-miR-518c-3p	Directed	0.005436
						FBXO7	hsa-miR-28-3p	Directed	0.003674
						MUC1	hsa-miR-342-3p	Directed	0.004358
						FOXO4	hsa-miR-514b-5p	Directed	0.004118
						PTK2	hsa-miR-30d-3p	Directed	0.00452
						CDC25A	hsa-miR-432-5p	Directed	0.00406
						CDC25A	hsa-miR-495-5p	Directed	0.004
						ATF1	hsa-let-7i-3p	Directed	0.003626
						COL1A1	hsa-miR-29b-2-5p	Directed	0.003732
						PTPRF	hsa-miR-513a-3p	Directed	0.004034
						ATP6V0B	hsa-miR-193b-5p	Directed	0.00402
						PSMD4	hsa-miR-27b-3p	Directed	0.00343
						B3GNT1	hsa-miR-519a-3p	Directed	0.005114
						MEST	hsa-miR-483-5p	Directed	0.004185
						FBXO11	hsa-miR-31-5p	Directed	0.003921
						BTK	hsa-miR-301a-3p	Directed	0.004503
						MUC1	hsa-miR-6511b-3p	Directed	0.003819
						PSRC1	hsa-miR-135a-3p	Directed	0.003309
						SLC25A14	hsa-miR-449c-5p	Directed	0.004777
						MYLK	hsa-miR-195-5p	Directed	0.004062
						CDC25A	hsa-miR-425-3p	Directed	0.004224
						BTK	hsa-miR-127-5p	Directed	0.003728
						CCNB1	hsa-miR-29c-5p	Directed	0.003737
						ERBB3	hsa-miR-584-3p	Directed	0.004018
						PSMD4	hsa-miR-28-5p	Directed	0.004065
						TIMM17B	hsa-miR-1292-5p	Directed	0.004313
						MKNK1	hsa-miR-181c-5p	Directed	0.003204
						PKIG	hsa-let-7b-5p	Directed	0.003488
						NUP62	hsa-miR-574-3p	Directed	0.00383
						TERF2IP	hsa-miR-487a-5p	Directed	0.004142
						TERF2IP	hsa-miR-380-3p	Directed	0.00375
						HOXA5	hsa-miR-10b-5p	Directed	0.004588
						TGFB3	hsa-miR-100-5p	Directed	0.0046
						TGFB3	hsa-miR-409-3p	Directed	0.003918
						CSRP1	hsa-miR-136-5p	Directed	0.003834
						PSMD4	hsa-miR-376c-3p	Directed	0.003924
						TBXA2R	hsa-miR-450b-5p	Directed	0.004547
						TRAK2	hsa-miR-655-3p	Directed	0.003903
						TNIP1	hsa-miR-134-5p	Directed	0.003796
						ATP6V0B	hsa-miR-744-5p	Directed	0.003671
						BTK	hsa-let-7a-3p	Directed	0.004612
						DPH2	hsa-miR-125b-2-3p	Directed	0.003851
						CCNB1	hsa-miR-24-2-5p	Directed	0.004121
						NFATC3	hsa-miR-152-3p	Directed	0.003619
						PRUNE	hsa-miR-520g-5p	Directed	0.006052
						B3GNT1	hsa-miR-519a-5p	Directed	0.004322
						ENOSF1	hsa-miR-338-5p	Directed	0.003345
						PLP2	hsa-miR-96-3p	Directed	0.00404
						EPRS	hsa-miR-671-3p	Directed	0.004046
						KIAA0494	hsa-miR-329-5p	Directed	0.003914
						TNIP1	hsa-miR-411-5p	Directed	0.004274
						B3GNT1	hsa-miR-1283	Directed	0.00523
						PMM2	hsa-miR-484	Directed	0.004001
						SSBP2	hsa-miR-99a-3p	Directed	0.003698
						RPS5	hsa-miR-671-5p	Directed	0.003821
						FBXO7	hsa-miR-511-5p	Directed	0.003848
						STAT5B	hsa-miR-541-3p	Directed	0.003815
						MAPKAPK2	hsa-miR-155-3p	Directed	0.003528
						NR2F6	hsa-miR-125a-3p	Directed	0.004233
						RB1	hsa-miR-874-3p	Directed	0.00371
						FBXO11	hsa-miR-101-5p	Directed	0.004292
						B3GNT1	hsa-miR-522-3p	Directed	0.005074
						SLC25A14	hsa-miR-449b-5p	Directed	0.004619
						SCAND1	hsa-miR-340-3p	Directed	0.004084
						STAT5B	hsa-miR-496	Directed	0.004028
						MYL9	hsa-miR-500a-3p	Directed	0.005271
						CSRP1	hsa-miR-590-3p	Directed	0.004938
						CSRP1	hsa-miR-629-5p	Directed	0.004306
						MYL9	hsa-miR-664b-3p	Directed	0.003604
						TERF2IP	hsa-miR-487a-3p	Directed	0.003793
						STAT5B	hsa-miR-543	Directed	0.003789
						COL4A1	hsa-miR-7706	Directed	0.004576
						CDC25A	hsa-miR-376a-3p	Directed	0.003627
						MYBL2	hsa-miR-770-5p	Directed	0.003739
						PKIG	hsa-miR-219a-1-3p	Directed	0.003831
						BTK	hsa-miR-135b-3p	Directed	0.003689
						TEX10	hsa-miR-23b-3p	Directed	0.003749
						COL1A1	hsa-miR-3922-3p	Directed	0.004545
						AGL	hsa-miR-302d-3p	Directed	0.003611
						AGL	hsa-miR-302a-3p	Directed	0.003537
						MUC1	hsa-miR-122-3p	Directed	0.003235
						CLIC4	hsa-miR-200c-3p	Directed	0.003973
						FBXL12	hsa-miR-302b-3p	Directed	0.00354
						MBNL1	hsa-miR-373-5p	Directed	0.003841
						AGL	hsa-miR-302a-5p	Directed	0.003496
						PRR15L	hsa-miR-141-5p	Directed	0.004041
						AGL	hsa-miR-302c-3p	Directed	0.003541
						HOOK2	hsa-miR-141-3p	Directed	0.004051
						PUF60	hsa-miR-219a-2-3p	Directed	0.003763
						ERBB3	hsa-miR-200b-3p	Directed	0.004023
						MAP7	hsa-miR-200a-5p	Directed	0.003929
						HOOK2	hsa-miR-200c-5p	Directed	0.004249
						PECR	hsa-miR-122-5p	Directed	0.003473
						TFAP2A	hsa-miR-211-5p	Directed	0.003928
						MYBL2	hsa-miR-371a-3p	Directed	0.003924
						CRTAP	hsa-miR-200a-3p	Directed	0.003995
						CRTAP	hsa-miR-429	Directed	0.003949
						COL4A1	hsa-miR-194-5p	Directed	0.003294
						MYBL2	hsa-miR-371a-5p	Directed	0.003808
						SLC37A4	hsa-miR-192-5p	Directed	0.003512
						NPDC1	hsa-miR-944	Directed	0.004106
						PSMD4	hsa-miR-21-5p	Directed	0.004117
						MYBL2	hsa-miR-373-3p	Directed	0.003896
						ERBB3	hsa-miR-194-3p	Directed	0.003852
						TGFB3	hsa-miR-200b-5p	Directed	0.0039
						TNIP1	hsa-miR-192-3p	Directed	0.003249
						COL1A1	hsa-miR-124-5p	Directed	0.003351
						SNAP25	hsa-miR-488-5p	Directed	0.003615
						PSMD4	hsa-miR-142-5p	Directed	0.004521
						GPC1	hsa-miR-205-5p	Directed	0.003587
						HTRA1	hsa-miR-142-3p	Directed	0.004068
						MAP7	hsa-miR-375-3p	Directed	0.003839
						TMEM109	hsa-miR-124-3p	Directed	0.003829
						MYL9	hsa-miR-21-3p	Directed	0.003728
						GLI2	hsa-miR-199b-3p	Directed	0.004485
						GLI2	hsa-miR-199a-3p	Directed	0.004484
						MYL9	hsa-miR-92a-3p	Directed	0.004436
						S100A13	hsa-miR-146b-3p	Directed	0.003517
						ICAM3	hsa-miR-155-5p	Directed	0.004413
						PUF60	hsa-miR-146a-5p	Directed	0.004267
						INPP1	hsa-miR-215-5p	Directed	0.003382
						FZD1	hsa-miR-135a-5p	Directed	0.003267
						PSRC1	hsa-miR-9-3p	Directed	0.003739
						SOX4	hsa-miR-219a-5p	Directed	0.003498
						BTK	hsa-miR-18a-5p	Directed	0.004444
						COL4A1	hsa-miR-199b-5p	Directed	0.005038
						NR2F6	hsa-miR-203a-3p	Directed	0.003758
						CASP2	hsa-miR-92b-3p	Directed	0.003384
						PTPN12	hsa-miR-372-3p	Directed	0.003936
						MEF2C	hsa-miR-145-3p	Directed	0.004759
						EPHA3	hsa-miR-199a-5p	Directed	0.004856
						IGF2BP2	hsa-miR-135b-5p	Directed	0.003671
						HYOU1	hsa-miR-7-2-3p	Directed	0.003699
						MCM3	hsa-miR-10a-5p	Directed	0.003844
						PSMD4	hsa-miR-488-3p	Directed	0.003307
						BTK	hsa-miR-19b-3p	Directed	0.004082
						COPB2	hsa-miR-148a-3p	Directed	0.003713
						BTK	hsa-miR-126-5p	Directed	0.004044
						SKP1	hsa-miR-374a-3p	Directed	0.004029
						MEF2C	hsa-miR-378a-3p	Directed	0.003366
						B3GNT1	hsa-miR-523-3p	Directed	0.005101
						CSRP1	hsa-miR-22-3p	Directed	0.004005
						APP	hsa-miR-30a-5p	Directed	0.003314
						PLS1	hsa-miR-221-3p	Directed	0.003511
						ATF1	hsa-miR-143-3p	Directed	0.003857
						S100A13	hsa-miR-222-3p	Directed	0.003672
						BTK	hsa-miR-196b-5p	Directed	0.004251
						TIMM17B	hsa-miR-18a-3p	Directed	0.004222
						MYL9	hsa-miR-885-5p	Directed	0.003216
						TSPAN4	hsa-miR-146b-5p	Directed	0.003182
						ATF5	hsa-miR-5589-3p	Directed	0.00344
						E2F2	hsa-miR-15b-5p	Directed	0.004171
						FOS	hsa-miR-378a-5p	Directed	0.0039
						MACF1	hsa-miR-9-5p	Directed	0.00339
						KIAA0494	hsa-miR-30a-3p	Directed	0.003384
						B3GNT1	hsa-miR-520f-3p	Directed	0.004584
						LSR	hsa-miR-183-5p	Directed	0.004384
						BTK	hsa-miR-130b-3p	Directed	0.004465
						FZD1	hsa-miR-1251-5p	Directed	0.003226
						MYL9	hsa-miR-222-5p	Directed	0.003511
						RAC2	hsa-miR-328-3p	Directed	0.003623
						B3GNT1	hsa-miR-512-5p	Directed	0.004928
						PKIG	hsa-miR-942-5p	Directed	0.004569
						RPS6KA1	hsa-miR-101-3p	Directed	0.003967
						SPAG4	hsa-miR-29c-3p	Directed	0.003902
						B3GNT1	hsa-miR-519b-3p	Directed	0.004982
						CHEK2	hsa-miR-181a-5p	Directed	0.003379
						B3GNT1	hsa-miR-520c-3p	Directed	0.004594
						FBXO11	hsa-miR-17-5p	Directed	0.004076
						BTK	hsa-miR-214-5p	Directed	0.004533
						B3GNT1	hsa-miR-520b-3p	Directed	0.004666
						YKT6	hsa-miR-223-3p	Directed	0.003877
						FOXO4	hsa-miR-508-5p	Directed	0.003641
						MUC1	hsa-miR-1301-3p	Directed	0.004061
						SPP1	hsa-miR-150-5p	Directed	0.004623
						CCNB1	hsa-miR-29b-3p	Directed	0.00421
						COL1A1	hsa-miR-125b-5p	Directed	0.003859
						FPGS	hsa-miR-584-5p	Directed	0.003692
						CAPN1	hsa-miR-92a-1-5p	Directed	0.003949
						BCL2	hsa-miR-30e-5p	Directed	0.004031
						CSRP1	hsa-miR-4677-3p	Directed	0.004395
						PLA2G15	hsa-miR-148a-5p	Directed	0.003506
						CSRP1	hsa-miR-106b-5p	Directed	0.004262
						VPS28	hsa-miR-30d-5p	Directed	0.004653
						ADCK3	hsa-miR-181b-5p	Directed	0.003457
						HMOX1	hsa-miR-185-5p	Directed	0.004466
						B3GNT1	hsa-miR-520e-3p	Directed	0.004502
						BRCA1	hsa-miR-99b-5p	Directed	0.00379
						PSMD4	hsa-miR-16-5p	Directed	0.004281
						SERPINE1	hsa-miR-181a-2-3p	Directed	0.003454
						B3GNT1	hsa-miR-519d-5p	Directed	0.004567
						SACM1L	hsa-miR-30c-2-3p	Directed	0.003449
						SMNDC1	hsa-miR-1307-3p	Directed	0.00384
						ADCK3	hsa-miR-181a-3p	Directed	0.003614
						B3GNT1	hsa-miR-520a-5p	Directed	0.004908
						APOE	hsa-miR-1251-3p	Directed	0.00329
						HYOU1	hsa-miR-1179	Directed	0.00378
						MAMLD1	hsa-miR-506-3p	Directed	0.003707
						MAMLD1	hsa-miR-513b-5p	Directed	0.003799
						MAMLD1	hsa-miR-513a-5p	Directed	0.003994
						SOX4	hsa-miR-3200-3p	Directed	0.00393
						MAMLD1	hsa-miR-510-3p	Directed	0.003735
						APPBP2	hsa-miR-23a-3p	Directed	0.003741
						EPB41L2	hsa-miR-552-5p	Directed	0.003728
						FBXO7	hsa-miR-130b-5p	Directed	0.003892
						NUP62	hsa-miR-1180-3p	Directed	0.003675
						HMOX1	hsa-miR-15b-3p	Directed	0.004235
						B3GNT1	hsa-miR-518f-5p	Directed	0.005032
						B3GNT1	hsa-miR-519c-3p	Directed	0.005072
						E2F2	hsa-miR-25-3p	Directed	0.004202
						CDC25A	hsa-miR-668-3p	Directed	0.003884
						NUP62	hsa-miR-625-3p	Directed	0.003436
						TSPAN4	hsa-let-7i-5p	Directed	0.003402
						COL1A1	hsa-miR-138-5p	Directed	0.003214
						TWF2	hsa-miR-203b-3p	Directed	0.003311
						TMEM110	hsa-miR-1295b-5p	Directed	0.003445
						MEF2C	hsa-miR-140-5p	Directed	0.004142
						ATP6V0B	hsa-miR-128-3p	Directed	0.003907
						STX1A	hsa-miR-7-5p	Directed	0.004008
						GAPDH	hsa-miR-193a-5p	Directed	0.003462
						TIMM17B	hsa-miR-877-5p	Directed	0.004147
						EPB41L2	hsa-miR-552-3p	Directed	0.003554
						E2F2	hsa-miR-197-3p	Directed	0.003679
						B3GNT1	hsa-miR-519e-3p	Directed	0.00528
						CDC42	hsa-miR-20a-5p	Directed	0.004267
						IPO13	hsa-miR-346	Directed	0.003302
						MYL9	hsa-miR-96-5p	Directed	0.004915
						LBR	hsa-miR-509-3p	Directed	0.003709
						BRCA1	hsa-miR-125a-5p	Directed	0.003371
						B3GNT1	hsa-miR-498-5p	Directed	0.004829
						COL1A1	hsa-miR-181b-3p	Directed	0.003801
						MUC1	hsa-miR-542-3p	Directed	0.004295
						EXOSC4	hsa-miR-1266-5p	Directed	0.003562
						APPBP2	hsa-miR-27a-3p	Directed	0.004019
						B3GNT1	hsa-miR-515-5p	Directed	0.00493
						B3GNT1	hsa-miR-517c-3p	Directed	0.005174
						B3GNT1	hsa-miR-512-3p	Directed	0.004471
						LSR	hsa-miR-182-5p	Directed	0.004032
						MYLK	hsa-miR-539-3p	Directed	0.003627
						GNA11	hsa-miR-1273h-3p	Directed	0.003242
						FGFR4	hsa-miR-455-5p	Directed	0.003634
						FBXO7	hsa-miR-27a-5p	Directed	0.003569
						ATP6V0B	hsa-miR-106b-3p	Directed	0.003794
						B3GNT1	hsa-miR-526b-3p	Directed	0.004839
						CDC25A	hsa-miR-99b-3p	Directed	0.003553
						NR1H2	hsa-miR-1226-3p	Directed	0.004214
						BTK	hsa-miR-16-2-3p	Directed	0.004614
						B3GNT1	hsa-miR-515-3p	Directed	0.004793
						MIF	hsa-miR-126-3p	Directed	0.003608
						FBXL12	hsa-miR-128-2-5p	Directed	0.003138
						TRAPPC3	hsa-miR-937-3p	Directed	0.004266
						RB1	hsa-let-7d-3p	Directed	0.00347
						B3GNT1	hsa-miR-520d-5p	Directed	0.005262
						MYLK	hsa-miR-15a-5p	Directed	0.004386
						MYL9	hsa-miR-19a-3p	Directed	0.004385
						MUC1	hsa-miR-513c-5p	Directed	0.004098
						DPH2	hsa-let-7c-5p	Directed	0.003758
						B3GNT1	hsa-miR-520a-3p	Directed	0.004903
						HOMER2	hsa-miR-1224-5p	Directed	0.003772
						CSRP1	hsa-miR-32-5p	Directed	0.003806
						PKIG	hsa-miR-19b-1-5p	Directed	0.003765
						BTK	hsa-miR-590-5p	Directed	0.004474
						B3GNT1	hsa-miR-518f-3p	Directed	0.004898
						FOSL1	hsa-miR-149-5p	Directed	0.003555
						ADCK3	hsa-miR-1-3p	Directed	0.006099
						SYNGR3	hsa-miR-129-5p	Directed	0.003272
						MYLK	hsa-miR-4746-5p	Directed	0.004136
						COL4A1	hsa-miR-508-3p	Directed	0.003782
						TIMP2	hsa-miR-374a-5p	Directed	0.003982
						CYB561	hsa-miR-137-3p	Directed	0.003739
						B3GNT1	hsa-miR-524-5p	Directed	0.00515
						COL4A1	hsa-miR-509-3-5p	Directed	0.00372
						KIF5C	hsa-miR-204-5p	Directed	0.003349
						B3GNT1	hsa-miR-520h	Directed	0.004972
						FOSL1	hsa-let-7e-3p	Directed	0.003473
						ARFIP2	hsa-miR-190b-5p	Directed	0.00407
						COL1A1	hsa-miR-145-5p	Directed	0.003781
						STAT5B	hsa-miR-433-3p	Directed	0.004057
						PTPRC	hsa-miR-342-5p	Directed	0.003999
						B3GNT1	hsa-miR-520d-3p	Directed	0.004815
						B3GNT1	hsa-miR-518c-5p	Directed	0.004575
						B3GNT1	hsa-miR-520g-3p	Directed	0.004745
						BID	hsa-miR-934	Directed	0.003455
						GNAI2	hsa-miR-3614-5p	Directed	0.003875
						ADCK3	hsa-miR-133b	Directed	0.007272
						B3GNT1	hsa-miR-519e-5p	Directed	0.004426
						SMARCC1	hsa-miR-99a-5p	Directed	0.003734
						B3GNT1	hsa-miR-524-3p	Directed	0.005256
						CHEK2	hsa-miR-181c-3p	Directed	0.003414
						MAMLD1	hsa-miR-509-5p	Directed	0.0037
						BIRC5	hsa-miR-128-1-5p	Directed	0.003601
						IKZF1	hsa-miR-150-3p	Directed	0.004538
						TIMP2	hsa-miR-335-3p	Directed	0.003332
						TRAK2	hsa-miR-889-3p	Directed	0.003923
						MYL9	hsa-miR-196a-5p	Directed	0.004343
						ATP6V0B	hsa-miR-30b-5p	Directed	0.003693
						STAT5B	hsa-miR-487b-5p	Directed	0.003589
						B3GNT1	hsa-miR-1323	Directed	0.004809
						PSMD4	hsa-miR-20a-3p	Directed	0.003901
						B3GNT1	hsa-miR-518a-3p	Directed	0.004764
						B3GNT1	hsa-miR-519d-3p	Directed	0.005051
						B3GNT1	hsa-miR-527	Directed	0.005054
						MYL9	hsa-miR-324-3p	Directed	0.00378
						B3GNT1	hsa-miR-518a-5p	Directed	0.005019
						NR1H2	hsa-miR-93-5p	Directed	0.004698
						B3GNT1	hsa-miR-525-5p	Directed	0.004801
						ADCK3	hsa-miR-133a-3p	Directed	0.006504
						TIMELESS	hsa-miR-186-5p	Directed	0.004102
						BECN1	hsa-miR-153-3p	Directed	0.003296
						FBXO21	hsa-miR-3622a-3p	Directed	0.003512
						FBXO7	hsa-miR-514a-3p	Directed	0.003801
						PUF60	hsa-miR-4772-3p	Directed	0.004689
						PDLIM1	hsa-miR-452-5p	Directed	0.003525
						CDC25A	hsa-miR-485-3p	Directed	0.003736
						BTK	hsa-miR-423-3p	Directed	0.003574
						CDC25A	hsa-miR-487b-3p	Directed	0.003813
						TGFB3	hsa-miR-431-3p	Directed	0.003707
						MAMLD1	hsa-miR-202-5p	Directed	0.003895
						ILK	hsa-miR-223-5p	Directed	0.003886
						BTK	hsa-miR-93-3p	Directed	0.004307
						PIP4K2B	hsa-miR-4728-3p	Directed	0.00399
						ANXA7	hsa-miR-215-3p	Directed	0.00373
						NUP62	hsa-miR-766-3p	Directed	0.004021
						NFATC3	hsa-miR-378c	Directed	0.003757
						MIF	hsa-miR-628-5p	Directed	0.004132
						MUC1	hsa-miR-4709-3p	Directed	0.003279
						SNAP25	hsa-miR-129-2-3p	Directed	0.00427
						GPATCH8	hsa-miR-379-5p	Directed	0.003506
						EPB41L2	hsa-miR-1293	Directed	0.00356
						BTK	hsa-miR-191-5p	Directed	0.003427
						RPS6	hsa-miR-323a-3p	Directed	0.003711
						MSH6	hsa-miR-532-3p	Directed	0.004234
						FBXO7	hsa-miR-214-3p	Directed	0.004359
						LAGE3	hsa-miR-425-5p	Directed	0.004516
						PTPRF	hsa-miR-514a-5p	Directed	0.003643
						MAMLD1	hsa-miR-202-3p	Directed	0.004064
						FBXO7	hsa-miR-514b-3p	Directed	0.00362
						TMEM109	hsa-miR-31-3p	Directed	0.003916
						BECN1	hsa-miR-335-5p	Directed	0.003332
						SUPV3L1	hsa-miR-369-3p	Directed	0.0039
						GAPDH	hsa-miR-193b-3p	Directed	0.004116
						GLI2	hsa-miR-370-5p	Directed	0.003881
						B3GNT1	hsa-miR-518e-3p	Directed	0.004858
						GPATCH8	hsa-miR-127-3p	Directed	0.003649
						MMP2	hsa-miR-138-1-3p	Directed	0.00332
						PRUNE	hsa-miR-381-3p	Directed	0.003937
						PSMD4	hsa-miR-136-3p	Directed	0.003864
						PUF60	hsa-miR-218-5p	Directed	0.003587
						GAPDH	hsa-miR-210-3p	Directed	0.003682
						NR1H2	hsa-miR-3127-5p	Directed	0.003943
						LRRC16A	hsa-miR-507	Directed	0.003706
						B3GNT1	hsa-miR-517-5p	Directed	0.005092
						STAT5B	hsa-miR-382-5p	Directed	0.003734
						TRAK2	hsa-miR-329-3p	Directed	0.003689
						NR1H2	hsa-miR-151a-5p	Directed	0.004334
						RALB	hsa-miR-1295b-3p	Directed	0.003445
						GPATCH8	hsa-miR-758-5p	Directed	0.003828
						PRKCH	hsa-miR-885-3p	Directed	0.003366
						SOX4	hsa-miR-139-5p	Directed	0.003642
						BTK	hsa-miR-24-3p	Directed	0.003343
						NR1H2	hsa-miR-501-3p	Directed	0.004869
						CALU	hsa-miR-345-5p	Directed	0.003925
						MYLK	hsa-miR-17-3p	Directed	0.003823
						CCNF	hsa-miR-760	Directed	0.004128
						B3GNT1	hsa-miR-518b	Directed	0.004762
						GLI2	hsa-miR-370-3p	Directed	0.00369
						NUP62	hsa-miR-1976	Directed	0.003792
						GHR	hsa-miR-224-5p	Directed	0.003938
						HMGCS1	hsa-miR-338-3p	Directed	0.003285
						CDC42	hsa-miR-151a-3p	Directed	0.00393
						PRUNE	hsa-miR-380-5p	Directed	0.003661
						CDC42	hsa-miR-139-3p	Directed	0.003425
						MAMLD1	hsa-miR-513c-3p	Directed	0.003797
						TGFB3	hsa-miR-154-3p	Directed	0.003877
						PKIG	hsa-miR-652-3p	Directed	0.004014
						TBXA2R	hsa-miR-424-5p	Directed	0.004146
						B3GNT1	hsa-miR-516b-5p	Directed	0.004956
						TGFB3	hsa-miR-30b-3p	Directed	0.003565
						MYL9	hsa-miR-330-5p	Directed	0.003968
						SYNE2	hsa-miR-191-3p	Directed	0.003848
						GNA11	hsa-miR-5584-5p	Directed	0.003402
						HLA-DRA	hsa-miR-106a-5p	Directed	0.003624
						SCP2	hsa-miR-148b-3p	Directed	0.003899
						MUC1	hsa-miR-361-3p	Directed	0.003719
						INPP1	hsa-miR-6510-3p	Directed	0.003828
						CALU	hsa-miR-1306-5p	Directed	0.003985
						CCNF	hsa-miR-410-3p	Directed	0.004023
						CASP2	hsa-miR-92b-5p	Directed	0.003669
						MYLK	hsa-miR-485-5p	Directed	0.003759
						BTK	hsa-miR-708-3p	Directed	0.003524
						B3GNT1	hsa-miR-525-3p	Directed	0.004963
						CLTC	hsa-miR-4758-3p	Directed	0.003703
						PRUNE	hsa-miR-495-3p	Directed	0.003667
						TERF2IP	hsa-miR-382-3p	Directed	0.003764
						BTK	hsa-miR-22-5p	Directed	0.004415
						STAT5B	hsa-miR-758-3p	Directed	0.003812
						GNA15	hsa-miR-6499-5p	Directed	0.003849
						FBXO11	hsa-miR-153-5p	Directed	0.003325
						B3GNT1	hsa-miR-518d-3p	Directed	0.005071
						SCAND1	hsa-miR-3613-5p	Directed	0.004166
						B3GNT1	hsa-miR-518c-3p	Directed	0.004782
						MUC1	hsa-miR-28-3p	Directed	0.003491
						ILK	hsa-miR-342-3p	Directed	0.004246
						FBXO7	hsa-miR-514b-5p	Directed	0.003913
						VPS28	hsa-miR-30d-3p	Directed	0.004414
						STAT5B	hsa-miR-432-5p	Directed	0.00393
						STAT5B	hsa-miR-495-5p	Directed	0.003725
						EXOSC4	hsa-let-7i-3p	Directed	0.003622
						TERF2IP	hsa-miR-29b-2-5p	Directed	0.003678
						MAMLD1	hsa-miR-513a-3p	Directed	0.003766
						PMM2	hsa-miR-193b-5p	Directed	0.003529
						CXCR4	hsa-miR-27b-3p	Directed	0.003389
						PRUNE	hsa-miR-519a-3p	Directed	0.00494
						MUC1	hsa-miR-483-5p	Directed	0.00374
						IGF2BP2	hsa-miR-31-5p	Directed	0.003904
						PSMD4	hsa-miR-301a-3p	Directed	0.004155
						RAC2	hsa-miR-6511b-3p	Directed	0.003789
						DUSP3	hsa-miR-135a-3p	Directed	0.003266
						ABHD6	hsa-miR-449c-5p	Directed	0.004566
						MYL9	hsa-miR-195-5p	Directed	0.003839
						MSH6	hsa-miR-425-3p	Directed	0.003975
						CSRP1	hsa-miR-127-5p	Directed	0.003702
						MAPKAPK2	hsa-miR-29c-5p	Directed	0.003516
						CDK2	hsa-miR-584-3p	Directed	0.003992
						PUF60	hsa-miR-28-5p	Directed	0.004011
						MYL9	hsa-miR-1292-5p	Directed	0.004153
						TRAPPC3	hsa-miR-181c-5p	Directed	0.003115
						FBXO7	hsa-let-7b-5p	Directed	0.00341
						FBXO7	hsa-miR-574-3p	Directed	0.003819
						STAT5B	hsa-miR-487a-5p	Directed	0.003799
						CDC25A	hsa-miR-380-3p	Directed	0.003714
						PPP2R5E	hsa-miR-10b-5p	Directed	0.004458
						DPH2	hsa-miR-100-5p	Directed	0.004391
						STAT5B	hsa-miR-409-3p	Directed	0.003841
						GLI2	hsa-miR-136-5p	Directed	0.003782
						KIF14	hsa-miR-376c-3p	Directed	0.003815
						FZD1	hsa-miR-450b-5p	Directed	0.003996
						TERF2IP	hsa-miR-655-3p	Directed	0.003893
						GLI2	hsa-miR-134-5p	Directed	0.00371
						CDC25A	hsa-miR-744-5p	Directed	0.003581
						SMC4	hsa-let-7a-3p	Directed	0.004179
						TNIP1	hsa-miR-125b-2-3p	Directed	0.003456
						ILK	hsa-miR-24-2-5p	Directed	0.004102
						ATF1	hsa-miR-152-3p	Directed	0.00358
						B3GNT1	hsa-miR-520g-5p	Directed	0.004946
						PRUNE	hsa-miR-519a-5p	Directed	0.003823
						RPS6KA1	hsa-miR-338-5p	Directed	0.003327
						CSRP1	hsa-miR-96-3p	Directed	0.003951
						FBXO7	hsa-miR-671-3p	Directed	0.003981
						STAT5B	hsa-miR-329-5p	Directed	0.003281
						PRUNE	hsa-miR-411-5p	Directed	0.00353
						PRUNE	hsa-miR-1283	Directed	0.005171
						ILK	hsa-miR-484	Directed	0.003781
						ST3GAL5	hsa-miR-99a-3p	Directed	0.003324
						CDC42	hsa-miR-671-5p	Directed	0.003659
						PUF60	hsa-miR-511-5p	Directed	0.003737
						RPS6	hsa-miR-541-3p	Directed	0.003455
						GLI2	hsa-miR-155-3p	Directed	0.003458
						NFATC3	hsa-miR-125a-3p	Directed	0.004009
						GAPDH	hsa-miR-874-3p	Directed	0.003643
						SMARCC1	hsa-miR-101-5p	Directed	0.004005
						PRUNE	hsa-miR-522-3p	Directed	0.004943
						ABHD6	hsa-miR-449b-5p	Directed	0.004598
						MUC1	hsa-miR-340-3p	Directed	0.003853
						TGFB3	hsa-miR-496	Directed	0.004018
						NR1H2	hsa-miR-500a-3p	Directed	0.004597
						MYL9	hsa-miR-590-3p	Directed	0.004819
						KEAP1	hsa-miR-629-5p	Directed	0.004148
						FBXO7	hsa-miR-664b-3p	Directed	0.003597
						CDC25A	hsa-miR-487a-3p	Directed	0.003749
						GLI2	hsa-miR-543	Directed	0.003706
						CCNF	hsa-miR-7706	Directed	0.004056
						SUPV3L1	hsa-miR-376a-3p	Directed	0.003619
						CPSF4	hsa-miR-770-5p	Directed	0.003731
						ATP6V0B	hsa-miR-219a-1-3p	Directed	0.003741
						MYL9	hsa-miR-135b-3p	Directed	0.003634
						SYK	hsa-miR-23b-3p	Directed	0.003355
						SERPINE1	hsa-miR-3922-3p	Directed	0.004058
						MBNL1	hsa-miR-302d-3p	Directed	0.003606
						FBXL12	hsa-miR-302a-3p	Directed	0.003486
						PCBD1	hsa-miR-122-3p	Directed	0.00322
						ERBB3	hsa-miR-200c-3p	Directed	0.003939
						MBNL1	hsa-miR-302b-3p	Directed	0.003445
						MYBL2	hsa-miR-373-5p	Directed	0.003728
						MBNL1	hsa-miR-302a-5p	Directed	0.003426
						TIMP2	hsa-miR-141-5p	Directed	0.004032
						FBXL12	hsa-miR-302c-3p	Directed	0.003472
						LSR	hsa-miR-141-3p	Directed	0.003799
						PARP1	hsa-miR-219a-2-3p	Directed	0.003447
						MAP7	hsa-miR-200b-3p	Directed	0.003944
						NR2F6	hsa-miR-200a-5p	Directed	0.003806
						NR2F6	hsa-miR-200c-5p	Directed	0.003793
						ARID5B	hsa-miR-122-5p	Directed	0.003317
						LYRM1	hsa-miR-211-5p	Directed	0.003855
						FBXL12	hsa-miR-371a-3p	Directed	0.003633
						MSH6	hsa-miR-200a-3p	Directed	0.003931
						KIAA0355	hsa-miR-429	Directed	0.00392
						CDCA4	hsa-miR-194-5p	Directed	0.003285
						FBXL12	hsa-miR-371a-5p	Directed	0.003498
						TNIP1	hsa-miR-192-5p	Directed	0.003482
						MICALL1	hsa-miR-944	Directed	0.003607
						FBXO21	hsa-miR-21-5p	Directed	0.003737
						FBXL12	hsa-miR-373-3p	Directed	0.003447
						PLOD3	hsa-miR-194-3p	Directed	0.003346
						MYLK	hsa-miR-200b-5p	Directed	0.003773
						MSH6	hsa-miR-192-3p	Directed	0.003228
						PLOD3	hsa-miR-124-5p	Directed	0.003272
						RALGDS	hsa-miR-488-5p	Directed	0.003465
						IKZF1	hsa-miR-142-5p	Directed	0.004359
						SMARCD2	hsa-miR-205-5p	Directed	0.003576
						MYL9	hsa-miR-142-3p	Directed	0.003976
						ERBB3	hsa-miR-375-3p	Directed	0.003809
						COL1A1	hsa-miR-124-3p	Directed	0.003828
						FOS	hsa-miR-21-3p	Directed	0.003668
						PUF60	hsa-miR-199b-3p	Directed	0.004429
						PUF60	hsa-miR-199a-3p	Directed	0.004467
						MYLK	hsa-miR-92a-3p	Directed	0.003676
						RRS1	hsa-miR-146b-3p	Directed	0.003471
						PUF60	hsa-miR-155-5p	Directed	0.003975
						CDK2	hsa-miR-146a-5p	Directed	0.004147
						DUSP4	hsa-miR-215-5p	Directed	0.003299
						CIAPIN1	hsa-miR-135a-5p	Directed	0.003187
						CASP10	hsa-miR-9-3p	Directed	0.003722
						STMN1	hsa-miR-219a-5p	Directed	0.003374
						ANKRD10	hsa-miR-18a-5p	Directed	0.004425
						EPHA3	hsa-miR-199b-5p	Directed	0.004566
						PRR15L	hsa-miR-203a-3p	Directed	0.003272
						GFPT1	hsa-miR-92b-3p	Directed	0.003281
						MYBL2	hsa-miR-372-3p	Directed	0.003831
						EPHA3	hsa-miR-145-3p	Directed	0.004307
						LOXL1	hsa-miR-199a-5p	Directed	0.004487
						TGFB3	hsa-miR-135b-5p	Directed	0.003595
						GATA3	hsa-miR-7-2-3p	Directed	0.003637
						MEF2C	hsa-miR-10a-5p	Directed	0.003704
						SFN	hsa-miR-488-3p	Directed	0.003267
						CDC42	hsa-miR-19b-3p	Directed	0.004075
						TIMP2	hsa-miR-148a-3p	Directed	0.003711
						PDLIM1	hsa-miR-126-5p	Directed	0.003549
						TIMP2	hsa-miR-374a-3p	Directed	0.003613
						FBXO7	hsa-miR-378a-3p	Directed	0.003335
						STUB1	hsa-miR-523-3p	Directed	0.004498
						MUC1	hsa-miR-22-3p	Directed	0.003393
						STX1A	hsa-miR-30a-5p	Directed	0.003093
						RAB27A	hsa-miR-221-3p	Directed	0.003249
						GATA2	hsa-miR-143-3p	Directed	0.003757
						IGF2BP2	hsa-miR-222-3p	Directed	0.003613
						FBXO21	hsa-miR-196b-5p	Directed	0.00364
						FBXO7	hsa-miR-18a-3p	Directed	0.00376
						SOX4	hsa-miR-885-5p	Directed	0.00312
						RRS1	hsa-miR-146b-5p	Directed	0.003163
						DDR1	hsa-miR-5589-3p	Directed	0.003194
						HMOX1	hsa-miR-15b-5p	Directed	0.003786
						NFATC3	hsa-miR-378a-5p	Directed	0.003628
						SPAG4	hsa-miR-9-5p	Directed	0.003364
						APP	hsa-miR-30a-3p	Directed	0.003195
						CLIC4	hsa-miR-520f-3p	Directed	0.004337
						COL4A1	hsa-miR-183-5p	Directed	0.00396
						FBXO7	hsa-miR-130b-3p	Directed	0.004203
						RRP1B	hsa-miR-1251-5p	Directed	0.003176
						IGF2BP2	hsa-miR-222-5p	Directed	0.003453
						FAH	hsa-miR-328-3p	Directed	0.003622
						STUB1	hsa-miR-512-5p	Directed	0.004574
						KEAP1	hsa-miR-942-5p	Directed	0.004086
						BCL2	hsa-miR-101-3p	Directed	0.003669
						ATF1	hsa-miR-29c-3p	Directed	0.003742
						CLIC4	hsa-miR-519b-3p	Directed	0.004562
						SMC4	hsa-miR-181a-5p	Directed	0.003311
						STUB1	hsa-miR-520c-3p	Directed	0.004207
						ANKRD10	hsa-miR-17-5p	Directed	0.004015
						GLI2	hsa-miR-214-5p	Directed	0.004413
						STUB1	hsa-miR-520b-3p	Directed	0.004291
						GNA15	hsa-miR-223-3p	Directed	0.003772
						KIAA1033	hsa-miR-508-5p	Directed	0.003558
						HDAC2	hsa-miR-1301-3p	Directed	0.003782
						COL4A1	hsa-miR-150-5p	Directed	0.00422
						MAPKAPK2	hsa-miR-29b-3p	Directed	0.003416
						DUSP3	hsa-miR-125b-5p	Directed	0.003399
						HMOX1	hsa-miR-584-5p	Directed	0.003377
						FBXO7	hsa-miR-92a-1-5p	Directed	0.003885
						PGAM1	hsa-miR-30e-5p	Directed	0.003747
						TIMP2	hsa-miR-4677-3p	Directed	0.003942
						NUP62	hsa-miR-148a-5p	Directed	0.003448
						FBXO11	hsa-miR-106b-5p	Directed	0.003947
						RAB31	hsa-miR-30d-5p	Directed	0.0044
						ARHGEF2	hsa-miR-181b-5p	Directed	0.003413
						MYLK	hsa-miR-185-5p	Directed	0.004298
						STUB1	hsa-miR-520e-3p	Directed	0.004354
						PUF60	hsa-miR-99b-5p	Directed	0.003743
						E2F2	hsa-miR-16-5p	Directed	0.004231
						CALU	hsa-miR-181a-2-3p	Directed	0.003379
						STUB1	hsa-miR-519d-5p	Directed	0.00415
						STAT5B	hsa-miR-30c-2-3p	Directed	0.003314
						NR1H2	hsa-miR-1307-3p	Directed	0.003793
						STAT5B	hsa-miR-181a-3p	Directed	0.003548
						STUB1	hsa-miR-520a-5p	Directed	0.004521
						IPO13	hsa-miR-1251-3p	Directed	0.003189
						MEF2C	hsa-miR-1179	Directed	0.003577
						KIAA1033	hsa-miR-506-3p	Directed	0.003691
						RAB27A	hsa-miR-513b-5p	Directed	0.003796
						FBXO7	hsa-miR-513a-5p	Directed	0.003891
						MYL9	hsa-miR-3200-3p	Directed	0.003664
						FBXO7	hsa-miR-510-3p	Directed	0.003724
						VGLL4	hsa-miR-23a-3p	Directed	0.003693
						HOMER2	hsa-miR-552-5p	Directed	0.003639
						CRKL	hsa-miR-130b-5p	Directed	0.003869
						NR1H2	hsa-miR-1180-3p	Directed	0.003643
						BIRC5	hsa-miR-15b-3p	Directed	0.004176
						CLIC4	hsa-miR-518f-5p	Directed	0.004557
						STUB1	hsa-miR-519c-3p	Directed	0.004629
						MUC1	hsa-miR-25-3p	Directed	0.004186
						MYBL2	hsa-miR-668-3p	Directed	0.00387
						ATP6V0B	hsa-miR-625-3p	Directed	0.003412
						ADI1	hsa-let-7i-5p	Directed	0.003365
						MYL9	hsa-miR-138-5p	Directed	0.003181
						CDH3	hsa-miR-203b-3p	Directed	0.003186
						C5	hsa-miR-1295b-5p	Directed	0.003438
						SCAND1	hsa-miR-140-5p	Directed	0.004072
						CSRP1	hsa-miR-128-3p	Directed	0.003806
						NR1H2	hsa-miR-7-5p	Directed	0.003923
						SKP1	hsa-miR-193a-5p	Directed	0.003191
						MYL9	hsa-miR-877-5p	Directed	0.003892
						STXBP1	hsa-miR-552-3p	Directed	0.003401
						MUC1	hsa-miR-197-3p	Directed	0.003599
						STUB1	hsa-miR-519e-3p	Directed	0.004609
						EPRS	hsa-miR-20a-5p	Directed	0.004188
						ISOC1	hsa-miR-346	Directed	0.003155
						CSRP1	hsa-miR-96-5p	Directed	0.00436
						FOXO4	hsa-miR-509-3p	Directed	0.003603
						CISD1	hsa-miR-125a-5p	Directed	0.003311
						STUB1	hsa-miR-498-5p	Directed	0.00449
						CSRP1	hsa-miR-181b-3p	Directed	0.00374
						PSMD4	hsa-miR-542-3p	Directed	0.004029
						SMC1A	hsa-miR-1266-5p	Directed	0.003543
						BTK	hsa-miR-27a-3p	Directed	0.003823
						CLIC4	hsa-miR-515-5p	Directed	0.004386
						CLIC4	hsa-miR-517c-3p	Directed	0.004605
						CLIC4	hsa-miR-512-3p	Directed	0.004339
						EBNA1BP2	hsa-miR-182-5p	Directed	0.003977
						KDM5B	hsa-miR-539-3p	Directed	0.003605
						CASP2	hsa-miR-1273h-3p	Directed	0.003185
						EPHB2	hsa-miR-455-5p	Directed	0.003445
						ERBB3	hsa-miR-27a-5p	Directed	0.003473
						MYL9	hsa-miR-106b-3p	Directed	0.003694
						STUB1	hsa-miR-526b-3p	Directed	0.004648
						ETFB	hsa-miR-99b-3p	Directed	0.003545
						CRELD2	hsa-miR-1226-3p	Directed	0.003878
						SMC4	hsa-miR-16-2-3p	Directed	0.004328
						STUB1	hsa-miR-515-3p	Directed	0.004685
						MEF2C	hsa-miR-126-3p	Directed	0.00352
						CALM3	hsa-miR-128-2-5p	Directed	0.003133
						SCP2	hsa-miR-937-3p	Directed	0.004265
						NUP62	hsa-let-7d-3p	Directed	0.003442
						STUB1	hsa-miR-520d-5p	Directed	0.004799
						HMOX1	hsa-miR-15a-5p	Directed	0.004032
						ANKRD10	hsa-miR-19a-3p	Directed	0.004079
						PTPRF	hsa-miR-513c-5p	Directed	0.004015
						STAT1	hsa-let-7c-5p	Directed	0.003659
						CLIC4	hsa-miR-520a-3p	Directed	0.004398
						P4HTM	hsa-miR-1224-5p	Directed	0.00361
						ATMIN	hsa-miR-32-5p	Directed	0.003756
						CDC42	hsa-miR-19b-1-5p	Directed	0.003764
						CSRP1	hsa-miR-590-5p	Directed	0.004268
						CLIC4	hsa-miR-518f-3p	Directed	0.00453
						MELK	hsa-miR-149-5p	Directed	0.003328
						COL4A1	hsa-miR-1-3p	Directed	0.005762
						RPIA	hsa-miR-129-5p	Directed	0.003232
						NR1H2	hsa-miR-4746-5p	Directed	0.00412
						LBR	hsa-miR-508-3p	Directed	0.003671
						PLS1	hsa-miR-374a-5p	Directed	0.003676
						SYNGR3	hsa-miR-137-3p	Directed	0.00367
						STUB1	hsa-miR-524-5p	Directed	0.004695
						MAMLD1	hsa-miR-509-3-5p	Directed	0.003646
						MUC1	hsa-miR-204-5p	Directed	0.003336
						CLIC4	hsa-miR-520h	Directed	0.00471
						MELK	hsa-let-7e-3p	Directed	0.003442
						SPDEF	hsa-miR-190b-5p	Directed	0.003968
						FOSL1	hsa-miR-145-5p	Directed	0.003732
						RPS6	hsa-miR-433-3p	Directed	0.003424
						MELK	hsa-miR-342-5p	Directed	0.003981
						STUB1	hsa-miR-520d-3p	Directed	0.004496
						CLIC4	hsa-miR-518c-5p	Directed	0.004243
						CLIC4	hsa-miR-520g-3p	Directed	0.004541
						HTATSF1	hsa-miR-934	Directed	0.003453
						EXOSC4	hsa-miR-3614-5p	Directed	0.003545
						COL4A1	hsa-miR-133b	Directed	0.006291
						STUB1	hsa-miR-519e-5p	Directed	0.004191
						DPH2	hsa-miR-99a-5p	Directed	0.0037
						STUB1	hsa-miR-524-3p	Directed	0.004584
						ASCC3	hsa-miR-181c-3p	Directed	0.003046
						FBXO7	hsa-miR-509-5p	Directed	0.003502
						NUP62	hsa-miR-128-1-5p	Directed	0.003517
						CDC25A	hsa-miR-150-3p	Directed	0.004404
						CSRP1	hsa-miR-335-3p	Directed	0.003308
						TNIP1	hsa-miR-889-3p	Directed	0.003722
						FBXO21	hsa-miR-196a-5p	Directed	0.003883
						IKBKE	hsa-miR-30b-5p	Directed	0.003618
						MYBL2	hsa-miR-487b-5p	Directed	0.003512
						STUB1	hsa-miR-1323	Directed	0.004571
						HSPA4	hsa-miR-20a-3p	Directed	0.003876
						STUB1	hsa-miR-518a-3p	Directed	0.004496
						CLIC4	hsa-miR-519d-3p	Directed	0.004495
						STUB1	hsa-miR-527	Directed	0.004772
						MSH6	hsa-miR-324-3p	Directed	0.0037
						STUB1	hsa-miR-518a-5p	Directed	0.00476
						TIMP2	hsa-miR-93-5p	Directed	0.004096
						STUB1	hsa-miR-525-5p	Directed	0.004613
						COL4A1	hsa-miR-133a-3p	Directed	0.005506
						BCL2	hsa-miR-186-5p	Directed	0.003755
						SMARCD2	hsa-miR-153-3p	Directed	0.003255
						KIF5C	hsa-miR-3622a-3p	Directed	0.00348
						COL4A1	hsa-miR-514a-3p	Directed	0.003745
						SPP1	hsa-miR-4772-3p	Directed	0.00457
						PKIG	hsa-miR-452-5p	Directed	0.003409
						LOXL1	hsa-miR-485-3p	Directed	0.003615
						FBXO11	hsa-miR-423-3p	Directed	0.003517
						TRAK2	hsa-miR-487b-3p	Directed	0.003799
						CDC25A	hsa-miR-431-3p	Directed	0.003587
						MYL9	hsa-miR-202-5p	Directed	0.003865
						FBXO11	hsa-miR-223-5p	Directed	0.003847
						E2F2	hsa-miR-93-3p	Directed	0.004232
						DUSP6	hsa-miR-4728-3p	Directed	0.003956
						TCEAL4	hsa-miR-215-3p	Directed	0.003393
						MYL9	hsa-miR-766-3p	Directed	0.004013
						SLC35A3	hsa-miR-378c	Directed	0.003557
						CALU	hsa-miR-628-5p	Directed	0.004074
						TBX2	hsa-miR-4709-3p	Directed	0.003269
						SYNGR3	hsa-miR-129-2-3p	Directed	0.003821
						GLI2	hsa-miR-379-5p	Directed	0.003285
						BTK	hsa-miR-1293	Directed	0.003401
						BAG3	hsa-miR-191-5p	Directed	0.003385
						TERF2IP	hsa-miR-323a-3p	Directed	0.003534
						SUV39H1	hsa-miR-532-3p	Directed	0.004177
						NR1H2	hsa-miR-214-3p	Directed	0.004077
						MYLK	hsa-miR-425-5p	Directed	0.00432
						MAMLD1	hsa-miR-514a-5p	Directed	0.003541
						MYL9	hsa-miR-202-3p	Directed	0.00403
						RAB27A	hsa-miR-514b-3p	Directed	0.003498
						IGF2BP2	hsa-miR-31-3p	Directed	0.003849
						EBNA1BP2	hsa-miR-335-5p	Directed	0.003256
						PSMD4	hsa-miR-369-3p	Directed	0.00386
						BAG3	hsa-miR-193b-3p	Directed	0.003933
						CDC25A	hsa-miR-370-5p	Directed	0.003817
						STUB1	hsa-miR-518e-3p	Directed	0.00452
						GLI2	hsa-miR-127-3p	Directed	0.003619
						S100A13	hsa-miR-138-1-3p	Directed	0.003246
						TRAK2	hsa-miR-381-3p	Directed	0.003842
						SUPV3L1	hsa-miR-136-3p	Directed	0.003621
						EPHA3	hsa-miR-218-5p	Directed	0.003541
						COL4A1	hsa-miR-210-3p	Directed	0.003592
						TM9SF2	hsa-miR-3127-5p	Directed	0.003877
						RAB27A	hsa-miR-507	Directed	0.003599
						STUB1	hsa-miR-517-5p	Directed	0.004643
						TRAK2	hsa-miR-382-5p	Directed	0.003734
						STAT5B	hsa-miR-329-3p	Directed	0.003631
						MUC1	hsa-miR-151a-5p	Directed	0.004077
						C5	hsa-miR-1295b-3p	Directed	0.003261
						ASAH1	hsa-miR-758-5p	Directed	0.003602
						PYCR1	hsa-miR-885-3p	Directed	0.0033
						NCAPD2	hsa-miR-139-5p	Directed	0.003574
						PCNA	hsa-miR-24-3p	Directed	0.003231
						PUF60	hsa-miR-501-3p	Directed	0.004466
						MYL9	hsa-miR-345-5p	Directed	0.003898
						PKIG	hsa-miR-17-3p	Directed	0.003609
						EPRS	hsa-miR-760	Directed	0.003921
						CLIC4	hsa-miR-518b	Directed	0.004444
						TGFB3	hsa-miR-370-3p	Directed	0.003671
						CDC25A	hsa-miR-1976	Directed	0.003498
						PMM2	hsa-miR-224-5p	Directed	0.003862
						VDAC1	hsa-miR-338-3p	Directed	0.003284
						SCP2	hsa-miR-151a-3p	Directed	0.003881
						TNIP1	hsa-miR-380-5p	Directed	0.003507
						MYL9	hsa-miR-139-3p	Directed	0.003382
						RAB27A	hsa-miR-513c-3p	Directed	0.003532
						KDM5B	hsa-miR-154-3p	Directed	0.003651
						NUP62	hsa-miR-652-3p	Directed	0.003962
						HOOK2	hsa-miR-424-5p	Directed	0.003732
						CLIC4	hsa-miR-516b-5p	Directed	0.004439
						FOS	hsa-miR-30b-3p	Directed	0.003505
						SCP2	hsa-miR-330-5p	Directed	0.003885
						NFATC3	hsa-miR-191-3p	Directed	0.003802
						PPIC	hsa-miR-5584-5p	Directed	0.00339
						BHLHE40	hsa-miR-106a-5p	Directed	0.003588
						BCL2	hsa-miR-148b-3p	Directed	0.003724
						TIMM17B	hsa-miR-361-3p	Directed	0.0037
						PTPRF	hsa-miR-6510-3p	Directed	0.00375
						CDC25A	hsa-miR-1306-5p	Directed	0.003874
						KIF2C	hsa-miR-410-3p	Directed	0.003696
						RUVBL1	hsa-miR-92b-5p	Directed	0.003582
						TGFB3	hsa-miR-485-5p	Directed	0.003506
						CANT1	hsa-miR-708-3p	Directed	0.003452
						STUB1	hsa-miR-525-3p	Directed	0.004713
						FBXO21	hsa-miR-4758-3p	Directed	0.003531
						SUPV3L1	hsa-miR-495-3p	Directed	0.003657
						PRUNE	hsa-miR-382-3p	Directed	0.003709
						PSME1	hsa-miR-22-5p	Directed	0.004247
						CCNF	hsa-miR-758-3p	Directed	0.003487
						CYCS	hsa-miR-6499-5p	Directed	0.003602
						ERBB2	hsa-miR-153-5p	Directed	0.003195
						STUB1	hsa-miR-518d-3p	Directed	0.004424
						ATF6	hsa-miR-3613-5p	Directed	0.004009
						CLIC4	hsa-miR-518c-3p	Directed	0.004658
						SPAG7	hsa-miR-28-3p	Directed	0.003459
						MYL9	hsa-miR-342-3p	Directed	0.004099
						MAMLD1	hsa-miR-514b-5p	Directed	0.003774
						CSRP1	hsa-miR-30d-3p	Directed	0.003635
						GLI2	hsa-miR-432-5p	Directed	0.003896
						TRAK2	hsa-miR-495-5p	Directed	0.003626
						MYCBP2	hsa-let-7i-3p	Directed	0.003599
						MELK	hsa-miR-29b-2-5p	Directed	0.00359
						RAB27A	hsa-miR-513a-3p	Directed	0.003572
						PAFAH1B1	hsa-miR-193b-5p	Directed	0.003471
						YKT6	hsa-miR-27b-3p	Directed	0.003292
						PSMD4	hsa-miR-519a-3p	Directed	0.004396
						NT5DC2	hsa-miR-483-5p	Directed	0.0037
						TMEM109	hsa-miR-31-5p	Directed	0.003678
						RAC2	hsa-miR-301a-3p	Directed	0.003913
						SOX4	hsa-miR-6511b-3p	Directed	0.003541
						TMEM97	hsa-miR-135a-3p	Directed	0.00311
						POLR2I	hsa-miR-449c-5p	Directed	0.004262
						PSMD4	hsa-miR-195-5p	Directed	0.003754
						VGLL4	hsa-miR-425-3p	Directed	0.003782
						TGFB3	hsa-miR-127-5p	Directed	0.003649
						BTK	hsa-miR-29c-5p	Directed	0.003457
						MMP2	hsa-miR-584-3p	Directed	0.003411
						FBXO7	hsa-miR-28-5p	Directed	0.00385
						MSH6	hsa-miR-1292-5p	Directed	0.00351
						SMARCC1	hsa-miR-181c-5p	Directed	0.00306
						HMGCS1	hsa-let-7b-5p	Directed	0.003374
						RB1	hsa-miR-574-3p	Directed	0.003742
						LOXL1	hsa-miR-487a-5p	Directed	0.003577
						KDM5B	hsa-miR-380-3p	Directed	0.003683
						KIAA0355	hsa-miR-10b-5p	Directed	0.003936
						COL1A1	hsa-miR-100-5p	Directed	0.004361
						GLI2	hsa-miR-409-3p	Directed	0.003736
						BTK	hsa-miR-136-5p	Directed	0.003777
						TGFB3	hsa-miR-376c-3p	Directed	0.003339
						CSRP1	hsa-miR-450b-5p	Directed	0.003975
						TGFB3	hsa-miR-655-3p	Directed	0.003589
						TGFB3	hsa-miR-134-5p	Directed	0.003695
						NR2F6	hsa-miR-744-5p	Directed	0.003376
						CYCS	hsa-let-7a-3p	Directed	0.003806
						STAT1	hsa-miR-125b-2-3p	Directed	0.003434
						HSPA4	hsa-miR-24-2-5p	Directed	0.003726
						COL4A1	hsa-miR-152-3p	Directed	0.003541
						STUB1	hsa-miR-520g-5p	Directed	0.004265
						CLIC4	hsa-miR-519a-5p	Directed	0.003729
						FBXO7	hsa-miR-338-5p	Directed	0.0033
						MYBL2	hsa-miR-96-3p	Directed	0.003941
						NFATC3	hsa-miR-671-3p	Directed	0.00395
						SOX4	hsa-miR-329-5p	Directed	0.00327
						ASAH1	hsa-miR-411-5p	Directed	0.003455
						STUB1	hsa-miR-1283	Directed	0.004344
						BTK	hsa-miR-484	Directed	0.003701
						SMARCC1	hsa-miR-99a-3p	Directed	0.003289
						COPB2	hsa-miR-671-5p	Directed	0.003573
						COG4	hsa-miR-511-5p	Directed	0.003396
						IGF1R	hsa-miR-541-3p	Directed	0.003439
						CDK5R1	hsa-miR-155-3p	Directed	0.003393
						ATF1	hsa-miR-125a-3p	Directed	0.003972
						FOSL1	hsa-miR-874-3p	Directed	0.003606
						PGAM1	hsa-miR-101-5p	Directed	0.003657
						STUB1	hsa-miR-522-3p	Directed	0.004212
						WDR67	hsa-miR-449b-5p	Directed	0.004179
						MIF	hsa-miR-340-3p	Directed	0.003745
						TNIP1	hsa-miR-496	Directed	0.00393
						RAB31	hsa-miR-500a-3p	Directed	0.003635
						SCAND1	hsa-miR-590-3p	Directed	0.004372
						MYLK	hsa-miR-629-5p	Directed	0.004031
						SNX6	hsa-miR-664b-3p	Directed	0.003571
						STAT5B	hsa-miR-487a-3p	Directed	0.003676
						PRUNE	hsa-miR-543	Directed	0.003698
						MYL9	hsa-miR-7706	Directed	0.003929
						KIF14	hsa-miR-376a-3p	Directed	0.003487
						KIAA0494	hsa-miR-770-5p	Directed	0.003504
						TIMM9	hsa-miR-219a-1-3p	Directed	0.003677
						NFKBIE	hsa-miR-135b-3p	Directed	0.003479
[truncated: 2,002 more rows]

## Sheet: Figure S9C
Enrichment analysis report
Enrichment by Pathway Maps					COL1A1-related-miRNA-target_genelist				COL1A1-related-miRNA-TF_genelist
#	Maps	Total	min(pValue)	Min FDR	p-value	FDR	In Data	Network Objects from Active Data	p-value	FDR	In Data	Network Objects from Active Data
1	Signal transduction_Angiotensin II/AGTR1 signaling via Notch, Beta-catenin and NF-kB pathways	78	9.92865e-27	1.29767e-23	9.92865e-27	1.29767e-23	28	AGTR1, NOTCH1 (NICD), Angiotensin II, GSK3 beta, SNAIL1, IL-6, NOTCH3(NEXT), NOTCH1 (NEXT), HEY1, E-cadherin, IGF-1 receptor, IKK-beta, Beta-catenin, I-kB, NF-kB, HES1, NOTCH3 (3ICD), NOTCH1 receptor, Connexin 43, mTOR, ERK1/2, Angiotensinogen, NOTCH3 receptor, YAP1 (YAp65), VEGF-A, ERK2 (MAPK1), c-Myc, AKT(PKB)	3.63611e-09	1.68993e-07	10	NF-kB, NOTCH1 (NICD), NF-kB p50/p65, NOTCH1 receptor, p300, RelA (p65 NF-kB subunit), IL-6, c-Myc, NOTCH1 (NEXT), Beta-catenin
7	EGFR signaling pathway in lung cancer	53	6.4855e-20	1.21094e-17	6.4855e-20	1.21094e-17	20	PI3K cat class IA, HGF, COX-2 (PTGS2), PTEN, TGF-alpha, IL-6, NFKBIA, SOS, HGF receptor (Met), HIF1A, NF-kB, STAT5, Bcl-2, ErbB2, mTOR, ERK1/2, GRB2, VEGF-A, AKT(PKB), ErbB3	7.17628e-07	1.06122e-05	7	NF-kB, EGR1, Amphiregulin, c-Jun, IL-6, c-Fos, HIF1A
10	Notch signaling in breast cancer	58	5.34898e-19	6.99112e-17	5.34898e-19	6.99112e-17	20	NOTCH1 (NICD), CD44, Cyclin B1, NOTCH3(NEXT), NOTCH1 (NEXT), HEY1, E-cadherin, Beta-catenin, Jagged2, HES1, Jagged1, NOTCH3 (3ICD), NOTCH1 receptor, Survivin, NOTCH3 receptor, VEGF-A, c-Myc, NOTCH1 precursor, MDM2, Bax	7.87986e-08	1.78854e-06	8	NOTCH1 (NICD), ESR1 (nuclear), NOTCH1 receptor, p300, c-Myc, NOTCH1 (NEXT), NOTCH1 precursor, Beta-catenin
11	Oxidative stress_ROS-induced cellular signaling	108	1.02302e-18	1.21554e-16	1.02302e-18	1.21554e-16	25	NOTCH1 (NICD), JNK(MAPK8-10), Sirtuin1, COX-2 (PTGS2), GSK3 beta, PTEN, Cyclin B1, IL-6, NFKBIA, p53, IKK-beta, HIF1A, GADD45 alpha, NF-kB, HES1, NOTCH3 (3ICD), mTOR, ERK1/2, VEGF-A, AKT(PKB), MDM2, LKB1, E2I, JNK1(MAPK8), Bax	7.02002e-09	2.85481e-07	11	NF-kB, NOTCH1 (NICD), EGR1, NF-kB p50/p65, NRF2, p300, RelA (p65 NF-kB subunit), c-Jun/c-Fos, IL-6, HSF1, HIF1A
13	Main pathways of Schwann cells transformation in neurofibromatosis type 1	80	2.3217e-18	2.3342e-16	2.3217e-18	2.3342e-16	22	PI3K cat class IA, AP-1, N-Ras, Bim, K-RAS, GSK3 beta, PTEN, TGF-alpha, IL-6, Neurofibromin, IGF-1 receptor, HIF1A, Beta-catenin, ITGB1, Bcl-2, ErbB2, mTOR, ERK1/2, VEGF-A, AKT(PKB), FAK1, ErbB3	7.2788e-08	1.70302e-06	9	c-Maf, AP-1, Amphiregulin, BRD4, c-Jun/c-Fos, IL-6, c-Fos, HIF1A, Beta-catenin
14	ERBB family and HGF signaling in gastric cancer	54	2.66928e-18	2.49196e-16	2.66928e-18	2.49196e-16	19	PI3K cat class IA, HGF, ERK1 (MAPK3), COX-2 (PTGS2), GSK3 beta, TGF-alpha, SOS, HGF receptor (Met), HIF1A, Beta-catenin, MEK3(MAP2K3), ErbB2, ERK1/2, GRB2, VEGF-A, ERK2 (MAPK1), c-Myc, AKT(PKB), ErbB3	8.17929e-07	1.16001e-05	7	EGR1, Amphiregulin, c-Jun, c-Myc, c-Fos, HIF1A, Beta-catenin
16	Signal transduction_FGFR2 signaling	104	5.58656e-18	4.56352e-16	5.58656e-18	4.56352e-16	24	GAB1, PI3K cat class IA, JunB, SNAIL1, NFKBIA, E-cadherin, Beta-catenin, ITGB1, Bcl-2, Survivin, Klotho, mTOR, ERK1/2, Nestin, GRB2, RAS, VEGF-A, RUNX2, Beclin 1, c-Myc, AKT(PKB), JNK1(MAPK8), NF-kB1 (p50), SOS1	6.10364e-08	1.48929e-06	10	KLF4, NF-kB p50/p65, p300, Fra-1, RelA (p65 NF-kB subunit), RUNX2, c-Myc, c-Fos, NF-kB1 (p50), Beta-catenin
19	LKB1 signaling in lung cancer cells	45	4.08234e-17	2.80822e-15	4.08234e-17	2.80822e-15	17	COX-2 (PTGS2), PTEN, N-cadherin, E-cadherin, p53, TGF-beta 2, HIF1A, Beta-catenin, NF-kB, ITGB1, Vimentin, mTOR, ERK1/2, TCF8, c-Myc, LKB1, FAK1	4.36622e-06	4.1872e-05	6	NF-kB, C/EBPbeta, c-Myc, HIF1A, p16INK4, Beta-catenin
20	IL-6 signaling in breast cancer cells	53	4.42089e-17	2.88905e-15	4.42089e-17	2.88905e-15	18	GAB1, PI3K cat class IA, SNAIL1, IL-6, N-cadherin, SOS, E-cadherin, Jagged1, Bcl-2, Survivin, Vimentin, ERK1/2, NOTCH3 receptor, TWIST1, GRB2, c-Myc, AKT(PKB), NF-kB1 (p50)	3.79389e-08	1.08907e-06	8	ESR1 (nuclear), RelA (p65 NF-kB subunit), C/EBPbeta, IL-6, c-Myc, CYP19, c-Fos, NF-kB1 (p50)
21	Regulation and signaling of HGF receptor (Met) and MSP receptor (RON) in lung cancer	73	9.17759e-17	5.71196e-15	9.17759e-17	5.71196e-15	20	MSP, GAB1, PI3K cat class IA, HGF, AP-1, COX-2 (PTGS2), K-RAS, GSK3 beta, IL-6, SOS, Thrombospondin 1, HGF receptor (Met), HIF1A, Beta-catenin, MEK3(MAP2K3), ERK1/2, GRB2, VEGF-A, AKT(PKB), FAK1	3.22538e-08	9.83741e-07	9	AP-1, c-Jun, CREB1, C/EBPbeta, c-Jun/c-Fos, IL-6, c-Fos, HIF1A, Beta-catenin
23	Ovarian cancer (main signaling cascades)	65	1.43214e-16	8.04814e-15	1.43214e-16	8.04814e-15	19	PI3K cat class IA, HGF, K-RAS, GSK3 beta, Endothelin-1, PTEN, SNAIL1, IL-6, SOS, E-cadherin, HGF receptor (Met), Beta-catenin, I-kB, NF-kB, ErbB2, ERK1/2, GRB2, c-Myc, AKT(PKB)	1.96085e-07	3.90569e-06	8	NF-kB, ESR1 (nuclear), Androgen receptor, CREB1, IL-6, c-Myc, c-Fos, Beta-catenin
27	IGF family signaling in colorectal cancer	60	5.48913e-16	2.65715e-14	5.48913e-16	2.65715e-14	18	GSK3 alpha/beta, ERK1 (MAPK3), COX-2 (PTGS2), GSK3 beta, PTEN, IGF-1, SOS, IGF-1 receptor, HIF1A, Beta-catenin, I-kB, NF-kB, mTOR, ERK1/2, GRB2, VEGF-A, ERK2 (MAPK1), AKT(PKB)	1.69998e-06	1.9071e-05	7	NF-kB, c-Jun, RelA (p65 NF-kB subunit), C/EBPalpha, c-Fos, HIF1A, Beta-catenin
29	Leptin signaling in colorectal cancer	44	7.21202e-16	3.25038e-14	7.21202e-16	3.25038e-14	16	PI3K cat class IA, JNK(MAPK8-10), GSK3 beta, PTEN, Cyclin B1, IL-6, NFKBIA, E-cadherin, Beta-catenin, Survivin, mTOR, ERK1/2, VEGF-A, c-Myc, AKT(PKB), FAK1	3.81409e-06	3.83768e-05	6	c-Jun, RelA (p65 NF-kB subunit), IL-6, c-Myc, c-Fos, Beta-catenin
30	Immune response_IL-3 signaling via JAK/STAT, p38, JNK and NF-kB	93	1.13349e-15	4.93823e-14	1.13349e-15	4.93823e-14	21	PI3K cat class IA, Pim-1, Cyclin B1, IL-6, Bcl-6, IKK-beta, ID1, MEK3(MAP2K3), I-kB, NF-kB, ITGB1, STAT5, Bcl-2, Survivin, PKM2, IRE1, c-Myc, AKT(PKB), NOTCH1 precursor, XBP1, JNK1(MAPK8)	3.15587e-06	3.24224e-05	8	NF-kB, NF-kB p50/p65, C/EBPbeta, IL-6, c-Myc, NOTCH1 precursor, Bcl-6, c-Fos
34	Development_YAP/TAZ-mediated co-regulation of transcription	56	2.89984e-15	1.14851e-13	2.89984e-15	1.14851e-13	17	Endothelin-1, SNAIL1, FKHR, SMAD4, HIF1A, ID1, Beta-catenin, NANOG, SMAD3, Survivin, FOXM1, TWIST1, YAP1 (YAp65), VEGF-A, RUNX2, c-Myc, CDK6	5.93473e-08	1.48521e-06	8	SMAD3, RUNX2, c-Myc, GATA-3, SMAD1, SMAD4, HIF1A, Beta-catenin
43	Signal transduction_PDGF signaling via PI3K/AKT and NFkB pathways	70	1.12319e-14	3.33639e-13	1.12319e-14	3.33639e-13	18	K-RAS, GSK3 beta, PTEN, FKHR, NFKBIA, p53, HXK2, HIF1A, Beta-catenin, YB-1, NF-kB, mTOR, ERK1/2, GRB2, c-Myc, ETS1, AKT(PKB), SOS1	6.00059e-11	7.32072e-09	11	NF-kB, c-Jun/Fra-1, NF-kB p50/p65, c-Jun, MKL1, RelA (p65 NF-kB subunit), SRF, c-Myc, c-Fos, HIF1A, Beta-catenin
50	Signal transduction_IGF-1 receptor signaling	106	1.87514e-14	4.90161e-13	1.87514e-14	4.90161e-13	21	GAB1, PI3K cat class IA, ATF-4, Bim, GSK3 beta, GRP78, FKHR, IGF-1, SOS, IGF-1 receptor, Beta-catenin, I-kB, SMAD3, Bcl-2, mTOR, ERK1/2, GRB2, RUNX2, AKT(PKB), FAK1, JNK1(MAPK8)	7.32858e-08	1.70302e-06	10	NF-AT4(NFATC3), SMAD3, EGR1, NRF2, Androgen receptor, p300, RelA (p65 NF-kB subunit), RUNX2, MYOD, Beta-catenin
52	Role of DNA methylation in progression of multiple myeloma	45	2.67133e-14	6.71429e-13	2.67133e-14	6.71429e-13	15	MGMT, AP-1, Bim, IL-6, E-cadherin, p53, Beta-catenin, Jagged2, NF-kB, Frizzled, NOTCH1 receptor, SFRP1, MDM2, WNT, CDK6	3.69593e-10	3.00603e-08	9	NF-kB, ESR1 (nuclear), EGR1, AP-1, NOTCH1 receptor, IL-6, p14ARF, p16INK4, Beta-catenin
51	Development_NOTCH/ TGF-beta crosstalk in EMT	45	2.67133e-14	6.71429e-13	2.67133e-14	6.71429e-13	15	NOTCH1 (NICD), GSK3 beta, SNAIL1, HEY1, E-cadherin, TGF-beta 2, SMAD4, Beta-catenin, HES1, SMAD3, Jagged1, NOTCH1 receptor, TGF-beta receptor type I, TCF8, TGF-beta receptor type II	4.36622e-06	4.1872e-05	6	NOTCH1 (NICD), SMAD3, NRF2, NOTCH1 receptor, SMAD4, Beta-catenin
56	Canonical Leptin pathways in breast cancer	47	5.59017e-14	1.30471e-12	5.59017e-14	1.30471e-12	15	PI3K cat class IA, GSK3 beta, VEGFR-2, SOS, HIF1A, Beta-catenin, I-kB, NF-kB, Survivin, mTOR, ERK1/2, GRB2, VEGF-A, c-Myc, AKT(PKB)	5.59162e-10	3.74158e-08	9	NF-kB, ESR1 (nuclear), NF-kB p50/p65, c-Jun, RelA (p65 NF-kB subunit), c-Myc, CYP19, HIF1A, Beta-catenin
31	Signal transduction_NOTCH signaling in tissue homeostasis	81	1.24576e-15	1.21586e-12	1.76816e-13	3.78851e-12	18	NOTCH1 (NICD), GSK3 beta, IL-6, HEY1, Beta-catenin, Jagged2, p57, BMI-1, HES1, Kallikrein 2, SMAD3, Jagged1, NOTCH3 (3ICD), NOTCH1 receptor, mTOR, NOTCH3 receptor, TCF8, c-Myc	1.24576e-15	1.21586e-12	15	KLF4, NOTCH1 (NICD), SMAD3, NRF2, NOTCH1 receptor, c-Jun, Androgen receptor, C/EBPbeta, IL-6, C/EBPalpha, c-Myc, CYP19, c-Fos, p16INK4, Beta-catenin
79	Development_Androgen receptor in reproductive system development	80	1.84337e-12	3.08883e-11	1.84337e-12	3.08883e-11	17	MafB, PI3K cat class IA, COX-2 (PTGS2), AKT1, OSCP1, N-cadherin, IGF-1, SOS, p53, ITGB1, LRH1, Connexin 43, ERK1/2, GRB2, AKT(PKB), EZH2, Caveolin-1	9.97644e-07	1.29827e-05	8	Amphiregulin, NF-kB p50/p65, GATA-2, Androgen receptor, CREB1, RelA (p65 NF-kB subunit), CYP19, AML1 (RUNX1)
78	Signal transduction_S1P2 receptor activation signaling	107	1.73181e-12	4.23608e-11	2.69009e-12	4.23608e-11	19	PI3K cat class IA, AP-1, JNK(MAPK8-10), COX-2 (PTGS2), GSK3 beta, NFKBIA, IKK-beta, SMAD4, Beta-catenin, NF-kB, Survivin, FOXM1, ERK1/2, NOTCH3 receptor, YAP1 (YAp65), RUNX2, LIF, AKT(PKB), FAK1	1.73181e-12	5.63416e-10	14	NF-kB, EGR1, AP-1, c-Jun, MKL1, CREB1, c-Jun/c-Fos, RUNX2, C/EBPalpha, SRF, c-Fos, SMAD1, SMAD4, Beta-catenin
87	Role of stellate cells in progression of pancreatic cancer	60	3.03809e-12	4.54405e-11	3.03809e-12	4.54405e-11	15	PI3K cat class IA, RECK, IL-6, MMP-13, NFKBIA, SOS, SMAD4, ID1, SMAD3, ERK1/2, TGF-beta receptor type I, GRB2, AKT(PKB), FAK1, TGF-beta receptor type II	1.03497e-07	2.24474e-06	8	SMAD3, NF-kB p50/p65, c-Jun, RelA (p65 NF-kB subunit), IL-6, NF-kB p65/p65, c-Fos, SMAD4
90	Immune response_IL-1 signaling pathway	83	3.48222e-12	5.05696e-11	3.48222e-12	5.05696e-11	17	PI3K cat class IA, CCL5, AP-1, JNK(MAPK8-10), COX-2 (PTGS2), CD44, IL-6, MMP-13, MEK3(MAP2K3), I-kB, NF-kB, ERK1/2, TPL2(MAP3K8), NF-kB1 (p105), RUNX2, AKT(PKB), NF-kB1 (p50)	1.00687e-07	2.23341e-06	9	NF-kB, EGR1, AP-1, NF-kB p50/p65, RelA (p65 NF-kB subunit), NF-kB1 (p105), IL-6, RUNX2, NF-kB1 (p50)
95	Signal transduction_S1P3 receptor signaling	113	7.38862e-12	1.02733e-10	7.38862e-12	1.02733e-10	19	PI3K cat class IA, AP-1, JNK(MAPK8-10), COX-2 (PTGS2), VEGFR-2, IL-6, NFKBIA, SOS, SMAD3, FOXM1, ERK1/2, TGF-beta receptor type I, YAP1 (YAp65), GRB2, MEF2C, VEGF-A, AKT(PKB), FAK1, TGF-beta receptor type II	1.43359e-06	1.70632e-05	9	SMAD3, AP-1, c-Jun, MKL1, RelA (p65 NF-kB subunit), c-Jun/c-Fos, IL-6, SRF, c-Fos
96	Signal transduction_PDGF signaling via MAPK cascades	65	1.07001e-11	1.43665e-10	1.07001e-11	1.43665e-10	15	GAB1, AP-1, JNK(MAPK8-10), COX-2 (PTGS2), GRB10, IL-6, MMP-13, MEK3(MAP2K3), ERK1/2, GRB2, ERK2 (MAPK1), c-Myc, FAK1, Osteopontin, SOS1	5.75037e-10	3.74158e-08	10	KLF4, EGR1, AP-1, c-Jun, Fra-1, CREB1, IL-6, c-Myc, c-Fos, JunD
115	Gamma-secretase regulation of osteogenesis	40	4.48031e-11	5.17411e-10	4.48031e-11	5.17411e-10	12	NOTCH1 (NICD), CD44, CD44 soluble, NOTCH1 (NEXT), HEY1, CD44 (ICD), NF-kB, HES1, Jagged1, NOTCH1 receptor, RUNX2, CD44 (EXT)	2.14057e-06	2.27087e-05	6	NF-kB, NOTCH1 (NICD), NOTCH1 receptor, RelA (p65 NF-kB subunit), RUNX2, NOTCH1 (NEXT)
116	Stem cells_Response to hypoxia in glioblastoma stem cells	40	4.48031e-11	5.17411e-10	4.48031e-11	5.17411e-10	12	NOTCH1 (NICD), NOTCH1 (NEXT), HEY1, p53, SMAD4, HIF1A, ID1, Jagged2, HES1, Jagged1, NOTCH1 receptor, VEGF-A	2.14057e-06	2.27087e-05	6	NOTCH1 (NICD), NOTCH1 receptor, NOTCH1 (NEXT), SMAD1, SMAD4, HIF1A
119	Development_Signaling pathways in embryonic hepatocyte maturation	51	6.75401e-11	7.54486e-10	6.75401e-11	7.54486e-10	13	GAB1, PI3K cat class IA, HGF, K-RAS, HNF3-beta, SOS, E-cadherin, HGF receptor (Met), Beta-catenin, LRH1, p120-catenin, GRB2, AKT(PKB)	5.4771e-07	8.35258e-06	7	HNF1-beta, HNF4-alpha, HNF3-beta, HNF1-alpha, C/EBPalpha, FXR, Beta-catenin
122	Development_PEDF signaling	99	6.81226e-11	7.54544e-10	6.81226e-11	7.54544e-10	17	PI3K cat class IA, NF-kB p50/p50, JunB, GSK3 beta, IL-6, NFKBIA, Beta-catenin, NF-kB, HES1, Bcl-2, PPARGC1 (PGC1-alpha), ERK1/2, RUNX2, AKT(PKB), Osteopontin, NF-kB1 (p50), Bax	1.80612e-10	1.76278e-08	12	NF-kB, NF-kB p50/p50, NF-kB p50/p65, Fra-1, CREB1, RelA (p65 NF-kB subunit), IL-6, RUNX2, C/EBPalpha, NF-kB1 (p50), JunD, Beta-catenin

## Sheet: FigureS10
hsa-miR-199b-3p	hsa-miR-199b-3p	hsa-miR-199a-3p	hsa-miR-199a-3p	hsa-miR-199b-5p	hsa-miR-199b-5p	hsa-miR-199a-5p	hsa-miR-199a-5p	hsa-miR-214-5p	hsa-miR-214-5p	hsa-miR-889-3p	hsa-miR-889-3p	hsa-miR-485-3p	hsa-miR-485-3p	hsa-miR-487b-3p	hsa-miR-487b-3p	hsa-miR-431-3p	hsa-miR-431-3p	hsa-miR-379-5p	hsa-miR-379-5p	hsa-miR-214-3p	hsa-miR-214-3p	hsa-miR-370-5p	hsa-miR-370-5p	hsa-miR-127-3p	hsa-miR-127-3p	hsa-miR-381-3p	hsa-miR-381-3p	hsa-miR-136-3p	hsa-miR-136-3p	hsa-miR-382-5p	hsa-miR-382-5p	hsa-miR-758-5p	hsa-miR-758-5p	hsa-miR-370-3p	hsa-miR-370-3p	hsa-miR-154-3p	hsa-miR-154-3p	hsa-miR-410-3p	hsa-miR-410-3p	hsa-miR-382-3p	hsa-miR-382-3p	hsa-miR-758-3p	hsa-miR-758-3p	hsa-miR-432-5p	hsa-miR-432-5p	hsa-miR-127-5p	hsa-miR-127-5p	hsa-miR-409-3p	hsa-miR-409-3p
hsa-miR-199b-3p_gene	hsa-miR-199b-3p_value	hsa-miR-199a-3p_gene	hsa-miR-199a-3p_value	hsa-miR-199b-5p_gene	hsa-miR-199b-5p_value	hsa-miR-199a-5p_gene	hsa-miR-199a-5p_value	hsa-miR-214-5p_gene	hsa-miR-214-5p_value	hsa-miR-889-3p_gene	hsa-miR-889-3p_value	hsa-miR-485-3p_gene	hsa-miR-485-3p_value	hsa-miR-487b-3p_gene	hsa-miR-487b-3p_value	hsa-miR-431-3p_gene	hsa-miR-431-3p_value	hsa-miR-379-5p_gene	hsa-miR-379-5p_value	hsa-miR-214-3p_gene	hsa-miR-214-3p_value	hsa-miR-370-5p_gene	hsa-miR-370-5p_value	hsa-miR-127-3p_gene	hsa-miR-127-3p_value	hsa-miR-381-3p_gene	hsa-miR-381-3p_value	hsa-miR-136-3p_gene	hsa-miR-136-3p_value	hsa-miR-382-5p_gene	hsa-miR-382-5p_value	hsa-miR-758-5p_gene	hsa-miR-758-5p_value	hsa-miR-370-3p_gene	hsa-miR-370-3p_value	hsa-miR-154-3p_gene	hsa-miR-154-3p_value	hsa-miR-410-3p_gene	hsa-miR-410-3p_value	hsa-miR-382-3p_gene	hsa-miR-382-3p_value	hsa-miR-758-3p_gene	hsa-miR-758-3p_value	hsa-miR-432-5p_gene	hsa-miR-432-5p_value	hsa-miR-127-5p_gene	hsa-miR-127-5p_value	hsa-miR-409-3p_gene	hsa-miR-409-3p_value
COL1A1	0.0137792	COL1A1	0.0138007	COL1A1	0.0131995	COL1A1	0.0130391	COL1A1	0.0139135	COL1A1	0.0113168	COL1A1	0.0103847	COL1A1	0.0111666	COL1A1	0.0102102	COL1A1	0.0133676	COL1A1	0.0124966	COL1A1	0.0116977	COL1A1	0.0134701	COL1A1	0.0126262	COL1A1	0.0110522	COL1A1	0.0135241	COL1A1	0.0115778	COL1A1	0.0119765	COL1A1	0.0102398	COL1A1	0.0112045	COL1A1	0.0115519	COL1A1	0.0131403	COL1A1	0.0113354	COL1A1	0.0127814	COL1A1	0.01322
EPHA3	0.00508344	EPHA3	0.00499349	MMP2	0.00620281	MMP2	0.00590031	MMP2	0.00469403	TGFB3	0.00472238	IGFBP3	0.00392295	TGFB3	0.00409328	STAT5B	0.00379174	TGFB3	0.00470342	COL4A1	0.00464354	TNIP1	0.0041998	TNIP1	0.00462768	TGFB3	0.00478086	TGFB3	0.00459297	TGFB3	0.00442187	TNIP1	0.00470971	CDC25A	0.00449896	TRAK2	0.00409406	TGFB3	0.00469568	TGFB3	0.00420461	TGFB3	0.00428294	TGFB3	0.00416338	GLI2	0.00385307	CDC25A	0.003994
COL4A1	0.00449105	COL4A1	0.00451613	TGFB3	0.00517512	GLI2	0.00491617	EPHA3	0.0045496	PRUNE	0.00412894	STAT5B	0.0038089	TERF2IP	0.00382444	RPS6	0.00376141	TNIP1	0.00455268	PAN2	0.00452567	TGFB3	0.00417604	TGFB3	0.00445147	TNIP1	0.00407718	TRAK2	0.00405526	CDC25A	0.00398794	TGFB3	0.0040746	STAT5B	0.00371879	PRUNE	0.00399502	TNIP1	0.00445889	TRAK2	0.00413172	TNIP1	0.00397684	CDC25A	0.00406003	BTK	0.00372808	TGFB3	0.00391806
GLI2	0.00448528	GLI2	0.00448428	COL4A1	0.00503835	EPHA3	0.00485621	BTK	0.00453286	TRAK2	0.00392251	CDC25A	0.00373586	CDC25A	0.00381291	TGFB3	0.00370708	GPATCH8	0.00350579	FBXO7	0.00435893	GLI2	0.00388068	GPATCH8	0.00364863	PRUNE	0.00393652	PSMD4	0.00386363	STAT5B	0.00373448	GPATCH8	0.00382793	GLI2	0.00368966	TGFB3	0.00387734	CCNF	0.00402308	TERF2IP	0.00376441	STAT5B	0.00381161	STAT5B	0.00393012	CSRP1	0.00370231	STAT5B	0.00384075
PUF60	0.00442924	PUF60	0.00446743	EPHA3	0.00456609	LOXL1	0.00448659	GLI2	0.00441349	TNIP1	0.00372233	LOXL1	0.00361465	TRAK2	0.00379949	CDC25A	0.00358676	GLI2	0.00328543	NR1H2	0.00407743	CDC25A	0.00381682	GLI2	0.00361882	TRAK2	0.00384168	SUPV3L1	0.00362091	TRAK2	0.00373353	ASAH1	0.00360222	TGFB3	0.0036715	KDM5B	0.00365052	KIF2C	0.00369645	PRUNE	0.00370936	CCNF	0.00348657	GLI2	0.00389585	TGFB3	0.00364945	GLI2	0.00373562
MMP2	0.0044089	MMP2	0.00440217	GLI2	0.00442464	TGFB3	0.00438204	COL4A1	0.00431825	CCNF	0.00357556	TERF2IP	0.00359875	STAT5B	0.00368562	CCP110	0.00357367	CCNF	0.00327727	ILK	0.00404874	GPATCH8	0.00360801	CCNF	0.00360185	TOPBP1	0.00370878	TNIP1	0.00361298	TNIP1	0.00364592	RPS6	0.00326547	TNIP1	0.00364027	TNIP1	0.00352604	PRUNE	0.00364957	STAT5B	0.00349135	GLI2	0.00346874	TNIP1	0.00372306	CDC25A	0.00363918	LOXL1	0.00372887
TGFB3	0.00426888	TGFB3	0.00429309	LOXL1	0.00407719	COL4A1	0.00389156	FBXO7	0.00383851	TOPBP1	0.00330402	TRAK2	0.00347981	GLI2	0.00359777	GLI2	0.00354251	PRUNE	0.00319691	MYL9	0.00387938	TRAK2	0.00350532	STAT5B	0.00357847	GLI2	0.00363404	TOPBP1	0.00345171	GLI2	0.00361873	ERBB3	0.0032459	IGFBP3	0.00362177	SUPV3L1	0.00349415	H2AFV	0.00364305	MYLK	0.00346732	CDC25A	0.00344159	TRAK2	0.003407	TRAK2	0.00343538	TRAK2	0.00367917
AKAP8L	0.00388091	MAPK13	0.00383623	PSMD4	0.00352436	BTK	0.00346647	TGFB3	0.00383189	KDM5B	0.00326938	MYLK	0.00347236	IGFBP3	0.00346934	TRAK2	0.00350083	MFSD10	0.00315441	SMC4	0.00381241	STAT5B	0.00349119	CDC25A	0.00357767	CCNF	0.00351653	PRUNE	0.00344667	LOXL1	0.003596	STAT5B	0.00324432	GPATCH8	0.00330056	H2AFV	0.00345819	CDC25A	0.00355434	SUPV3L1	0.00344293	TRAK2	0.00331654	PRUNE	0.00340436	MAPK13	0.00341885	IGFBP3	0.00366215
MAPK13	0.0037269	AKAP8L	0.00382723	EPRS	0.00333512	NR1H2	0.0033719	FZD1	0.00376349	PSMD4	0.00318831	RPS6	0.0034457	TNIP1	0.00343592	TERF2IP	0.00349884	ASAH1	0.00315029	TGFB3	0.00357362	LOXL1	0.0033019	IGFBP3	0.00354064	IGFBP3	0.00328432	GLI2	0.00339497	IGFBP3	0.00343988	MFSD10	0.00324032	LOXL1	0.00329141	STAT5B	0.00342511	GPATCH8	0.00353888	KDM5B	0.0034418	RPS6	0.00322367	GPATCH8	0.00332884	RPS6	0.00332388	MYLK	0.00339421
BTK	0.00370641	BTK	0.00374224	FZD1	0.00333076	FBXO7	0.00333463	NR1H2	0.00365877	IGF1R	0.00315184	GLI2	0.00320487	KIF14	0.00327932	TNIP1	0.00331596	STAT5B	0.00308231	PUF60	0.00355989	PRUNE	0.00327834	KIF2C	0.00336964	H2AFV	0.00328194	STAT5B	0.00322732	CCNF	0.00324267	GLI2	0.0032166	CCNF	0.00328514	IGFBP3	0.00341675	IGF1R	0.0034833	CDC25A	0.00338586	IGFBP3	0.00322144	IGFBP3	0.00329301	IGFBP3	0.00329203	RPS6	0.00334077
TBXA2R	0.00357578	TBXA2R	0.00344355	VDAC1	0.0032398	MYL9	0.00326172	FOSL1	0.00354293	GLI2	0.00314672	KIF14	0.00314073	SUPV3L1	0.00326401	LOXL1	0.00328049	ERBB3	0.00307976	EPHA3	0.00350856	CCNF	0.0032419	ERBB3	0.00320389	PTGS2	0.00315158	CSRP1	0.00319131	GPATCH8	0.0031724	LRP10	0.00319797	TRAK2	0.00324094	CCP110	0.0034059	STAT5B	0.003453	TNIP1	0.00323917	PRUNE	0.0031857	LOXL1	0.00326918	HOOK2	0.00328516	CCNF	0.00329509
FGFR4	0.00348736	FGFR4	0.00343186	FBXO11	0.0031398	VDAC1	0.00317318	LOXL1	0.0035365	PTGS2	0.00309156	TNIP1	0.00310811	RPS6	0.00317768	GPATCH8	0.00323446	TRAK2	0.00307923	MMP2	0.00350145	KDM5B	0.00321394	TRAK2	0.00314787	GPATCH8	0.0031505	TERF2IP	0.00315582	MYLK	0.00313652	CDC25A	0.00316378	KDM5B	0.00315012	MYLK	0.00340134	ASAH1	0.00338448	RPS6	0.00318001	KDM5B	0.00317378	RPS6	0.00322796	STAT5B	0.00327536	TNIP1	0.00329502
TOPBP1	0.00325085	PSMD4	0.00327762	AKAP8L	0.00312669	IL1B	0.00314734	MAPK13	0.00322834	STAT5B	0.00309006	CCP110	0.00307497	PRUNE	0.00306383	IGFBP3	0.00318363	CDC25A	0.0030766	BTK	0.00339896	IGFBP3	0.00316146	MYL9	0.00310267	KDM5B	0.00313251	H2AFV	0.00314056	CCP110	0.00309141	KIF2C	0.00316221	RPS6	0.0031216	GLI2	0.00333331	TRAK2	0.00336461	GLI2	0.00316185	TOPBP1	0.00312227	IGF1R	0.0031589	TES	0.00315682	GPATCH8	0.00327711
PSMD4	0.00322253	TOPBP1	0.00320182	ILK	0.00312066	MAPK13	0.00314663	AKAP8L	0.00322745	CCP110	0.00306808	NIPSNAP1	0.00307422	NIPSNAP1	0.00302778	SOX4	0.00308138	CSRP1	0.00304044	POLR1C	0.00336376	ERBB3	0.00308874	TES	0.00305611	SUPV3L1	0.0031118	IGFBP3	0.00306462	RPS6	0.00309135	PRUNE	0.00311918	ITFG1	0.00310419	NIPSNAP1	0.00330517	GLI2	0.00316533	KIF14	0.00314063	GPATCH8	0.00306993	CCNF	0.00314933	AKAP8L	0.00312529	ERBB3	0.0031812
FZD1	0.00321196	LOXL1	0.00318027	NR1H2	0.00303454	FOSL1	0.00310535	FBXO11	0.0032006	H2AFV	0.00304551	TGFB3	0.00302343	CCP110	0.00301264	KIAA0494	0.00295519	RHEB	0.0030336	PTK2B	0.00313438	IGF1R	0.00307513	H2AFV	0.00303768	STAT5B	0.00308166	SMARCC1	0.003064	SUPV3L1	0.00304383	EPB41L2	0.00308895	CCP110	0.00309507	TOPBP1	0.00326589	ST7	0.00315758	IGFBP3	0.00313865	CDK19	0.00305187	TERF2IP	0.00312981	NR2F6	0.00308947	PRUNE	0.00305094
FBXO7	0.00318866	FBXO7	0.00312977	TOPBP1	0.00298876	FZD1	0.00301344	ILK	0.00318903	RPS6	0.00304459	FBXO21	0.00301015	KIAA0494	0.00299954	TES	0.00293799	CCP110	0.0030085	SKP1	0.00310834	ASAH1	0.00305567	ST7	0.00301296	CSRP1	0.00305654	NCAPD2	0.00303419	PRUNE	0.00304053	KIF14	0.00307691	H2AFV	0.00298318	PSMD4	0.00326106	PTGS2	0.00315054	H2AFV	0.00312955	CSRP1	0.00302909	CCP110	0.00301556	ITFG1	0.00308307	TERF2IP	0.00291019
MYL9	0.00310255	FZD1	0.00312704	CISD1	0.00284454	FGFR4	0.00293661	PSMD4	0.00310335	NCAPD2	0.00303889	GPATCH8	0.00300671	KDM5B	0.00296837	PRUNE	0.00290707	TES	0.00300476	CDK1	0.00307528	RPS6	0.00304316	PRKCH	0.0029524	NIPSNAP1	0.00305474	KDM5B	0.00303025	CSRP1	0.00301208	RHEB	0.00305753	MYLK	0.00288868	CSRP1	0.0032073	IGFBP3	0.00304601	CDK19	0.00303375	SUPV3L1	0.00300066	ERBB3	0.00299187	SUPV3L1	0.00303068	TOPBP1	0.00287619
LOXL1	0.00308579	MYL9	0.00308612	NCAPD2	0.00282532	RB1	0.00287638	SMC4	0.00309941	ASAH1	0.00302821	EPB41L2	0.00299212	NCAPD2	0.0029659	AXIN1	0.00288541	TOPBP1	0.00299998	CHP	0.00302782	CCP110	0.00295951	ASAH1	0.00293674	CCP110	0.00300478	CDK19	0.002959	KDM5B	0.00297556	CCNF	0.0030134	PAFAH1B1	0.00286028	CDK19	0.00317614	KDM5B	0.00303894	CCP110	0.0030054	H2AFV	0.0029743	KDM5B	0.00294667	CCP110	0.00297848	NCAPD2	0.00287616
CDC25A	0.00292704	CDC25A	0.00297419	RGS2	0.00280466	AKAP8L	0.00287502	FGFR4	0.0030751	NIPSNAP1	0.00300588	SUPV3L1	0.00297067	LOXL1	0.00293011	ERBB3	0.00285282	KIF2C	0.0029941	GLI2	0.00299592	KIF2C	0.00293683	RPS6	0.00292863	CDC25A	0.00297502	NIPSNAP1	0.002919	NIPSNAP1	0.00297536	KIAA0907	0.00298333	NR2F6	0.00283922	CDC25A	0.0031566	FBXO11	0.00293957	TOPBP1	0.00300531	PTGS2	0.00296412	SUPV3L1	0.00292187	FYN	0.00293381	MMP2	0.00286576
CCL2	0.00273099	FYN	0.00271799	MEST	0.00276186	DDR1	0.00283029	PUF60	0.00300023	CDC25A	0.00297889	KDM5B	0.00284537	TES	0.00283273	CISD1	0.00284853	EPB41L2	0.00295575	HYOU1	0.00293489	MFSD10	0.00292268	FBXO21	0.00292719	IGF1R	0.00293081	CDC25A	0.00288308	TOPBP1	0.00297155	CCP110	0.0029676	ASAH1	0.00283917	RPS6	0.00310323	ERBB3	0.00293319	IGF1R	0.00298077	LIG1	0.00294715	MYLK	0.00288877	GMNN	0.00288654	KDM5B	0.00282701
FYN	0.00267116	CCL2	0.00271159	ADI1	0.00274858	SUPV3L1	0.0028194	PMM2	0.00291715	FYN	0.00289992	GMNN	0.00284033	ERBB3	0.00279316	KIF14	0.0028441	IGFBP3	0.00294202	VDAC1	0.00290357	LRP10	0.00285784	NR2F6	0.00291144	KIF2C	0.00290834	APBB2	0.00286535	ERBB3	0.00296805	TES	0.00296636	TOPBP1	0.00281695	TERF2IP	0.00308584	MFSD10	0.00287123	NCAPD2	0.0029682	NIPSNAP1	0.00294558	NIPSNAP1	0.00285287	PGAM1	0.00284402	SUPV3L1	0.00280864
ADI1	0.00263546	DUSP11	0.00269387	SUPV3L1	0.00268822	HOMER2	0.0026666	MYL9	0.00290387	IGFBP3	0.00287486	SOX4	0.00280638	GPATCH8	0.00278753	KDM5B	0.00283943	LIG1	0.00288235	HERPUD1	0.00287589	NIPSNAP1	0.0028554	PRUNE	0.00286176	MYL9	0.00286542	PRKCD	0.00283875	TES	0.00280451	IGF1R	0.00296408	CSRP1	0.00281221	NCAPD2	0.00305704	NIPSNAP1	0.00278299	PSMD4	0.00296814	NCAPD2	0.0029369	ASAH1	0.00279973	TERF2IP	0.00282399	CCP110	0.00280748
SUPV3L1	0.00261782	ADI1	0.00266244	TRAK2	0.00267137	CCL2	0.0026494	SKP1	0.00288441	SUPV3L1	0.00285636	PAFAH1B1	0.00277908	CCNF	0.00273528	FBXO21	0.00280818	PTGS2	0.00283841	ATF1	0.00281781	TOPBP1	0.00283033	PTGS2	0.00285913	PLEKHJ1	0.00286183	CCP110	0.00281508	EPB41L2	0.00280224	FBXO21	0.00293187	KIF2C	0.00281014	KIF14	0.00303058	LRP10	0.00278252	CSRP1	0.00293592	CCP110	0.00289209	NCAPD2	0.00275044	CCNB1	0.00282351	NIPSNAP1	0.00277929
DUSP11	0.00257522	SUPV3L1	0.00261833	HOMER2	0.00266134	COPB2	0.00264662	POLR1C	0.00287605	KIF2C	0.00285355	PTPLAD1	0.00277002	GMNN	0.00273513	SUPV3L1	0.00275876	KDM5B	0.0028189	YKT6	0.00280416	KIAA0494	0.00282947	RFX5	0.00280986	CDK19	0.00283534	PTGS2	0.00278847	KIF2C	0.00277018	IGFBP3	0.0028999	EPB41L2	0.00279621	YTHDF1	0.00292521	PRKCH	0.00277943	CCNF	0.00292631	NR2F6	0.00286747	CISD1	0.00273004	CDK1	0.00281991	IGF1R	0.0027356
DERA	0.00257318	APPBP2	0.00258597	ERBB3	0.00262499	ADI1	0.00260727	HOMER2	0.00284198	GPATCH8	0.00282172	H2AFV	0.0026809	KIF2C	0.00272188	NR1H2	0.00275283	RPS6	0.00281712	TIMM17B	0.00279881	TERF2IP	0.00279935	LOXL1	0.00279216	APBB2	0.0028252	KIF14	0.00276813	KIF14	0.0027518	KDM5B	0.00286356	FBXO21	0.00270454	FYN	0.00281738	TOPBP1	0.00277912	NIPSNAP1	0.00290041	KIF2C	0.00279773	FBXO21	0.0027166	TNIP1	0.00279912	ASAH1	0.00272909
NR2F6	0.00256894	DERA	0.00258306	MALT1	0.00261534	TBXA2R	0.00260449	VDAC1	0.00282698	MFSD10	0.00280043	CISD1	0.00266372	H2AFV	0.0027065	NIPSNAP1	0.00272104	KIF14	0.0028127	FGFR4	0.00278177	H2AFV	0.00279366	NFKBIA	0.00276554	NCAPD2	0.00282294	FYN	0.00273167	H2AFV	0.00274741	ST7	0.00279199	ERBB3	0.00269975	IGF1R	0.00279243	NFKBIA	0.00276395	YTHDF1	0.00286262	LOXL1	0.0027921	PTGS2	0.00271119	PSME1	0.00277604	CISD1	0.00272445
MALT1	0.00254539	MALT1	0.00257298	PUF60	0.00254781	HSPD1	0.0025963	CDK1	0.00281134	PLEKHJ1	0.00279243	ITFG1	0.0026589	NR2F6	0.00267038	ICAM3	0.00269413	NOLC1	0.00278221	SLC11A2	0.00267213	CISD1	0.00273919	KIF14	0.00275771	NFKBIA	0.00281108	CCNB1	0.00272732	IGF1R	0.00274511	KIAA0494	0.00269687	NIPSNAP1	0.00269293	CPSF4	0.00277992	SGCB	0.00274512	ASAH1	0.00273567	KIF14	0.00278242	AXIN1	0.0026976	LOXL1	0.0027628	FYN	0.00272281
RALA	0.00253673	NR2F6	0.00256295	BTK	0.00254281	HADH	0.00258999	IL1B	0.00278088	MYLK	0.00278102	AXIN1	0.0026382	YTHDF1	0.00265374	IGF1R	0.00269134	ST7	0.00276094	DDR1	0.00265166	EPB41L2	0.00273851	IGF1R	0.00275457	MFSD10	0.0027865	DERA	0.00271791	FYN	0.00271628	LIG1	0.00267296	PRUNE	0.00267296	CCNF	0.00277637	MYBL2	0.00273875	FYN	0.00271099	NFKBIA	0.00273546	KIF14	0.00266324	BIRC5	0.00266578	GMNN	0.00271269
APPBP2	0.00253672	SIRT3	0.00254641	MAPK13	0.00250604	MUC1	0.00258631	RB1	0.00274141	TERF2IP	0.00277872	KIAA0494	0.00263211	SOX4	0.00264982	NCAPD2	0.00267708	COL4A1	0.00272602	FZD1	0.0026031	SUPV3L1	0.00271192	KDM5B	0.00275063	ASAH1	0.0027653	TBXA2R	0.00270425	MMP2	0.00271449	SPR	0.00264179	IGF1R	0.00266184	ASAH1	0.00275087	RPS6	0.00273868	MFSD10	0.00264773	IGF1R	0.00271487	KIAA0494	0.00264995	KIF14	0.00264599	PTGS2	0.00267617
IL1B	0.00253175	RALA	0.00252804	PIK3CA	0.00250395	TOPBP1	0.00258427	STAT5B	0.00266371	CSRP1	0.00277101	ERBB3	0.00262412	PTPLAD1	0.00263228	MYLK	0.00267399	FYN	0.00271522	TIMM9	0.00258456	ITFG1	0.00269699	SKP1	0.00274167	SMARCC1	0.00270048	MAPK13	0.00264531	NCAPD2	0.00271118	VAPB	0.00262938	KIAA0494	0.00264621	MFSD10	0.00271557	KIF14	0.0027357	KIAA0907	0.00264101	GMNN	0.00268415	CDK19	0.00264565	TOPBP1	0.00262305	PAFAH1B1	0.00266771
PLS1	0.00252808	VDAC1	0.00249828	FGFR4	0.00249837	EPRS	0.0025604	CHP	0.00263491	ERBB3	0.00275414	PSME1	0.00260208	ASAH1	0.00262493	GMNN	0.00265964	IGF1R	0.00271157	SLC35A3	0.00257554	MYLK	0.0026808	CDK19	0.0027249	ERBB3	0.00269827	NOLC1	0.00257541	TERF2IP	0.00269611	TRAK2	0.00260844	TES	0.00263635	PRKCD	0.0026936	KIAA0907	0.00271055	PDHX	0.00262977	MAPK13	0.00266531	PAFAH1B1	0.00264302	CISD1	0.00253059	NFKBIA	0.00264822
MTHFD2	0.00249547	MTHFD2	0.00249821	PTPRF	0.00245932	ILK	0.00255098	NR2F6	0.0026291	CDK19	0.00270668	CCDC86	0.00260077	PTGS2	0.00260157	PUF60	0.00263686	H2AFV	0.00268083	LOXL1	0.00256637	CDK19	0.00266796	NIPSNAP1	0.00272405	STK10	0.00267478	CCNF	0.00257254	ASAH1	0.00268659	SQSTM1	0.00258038	NFKBIA	0.0026232	PSME1	0.00266809	CCP110	0.00270917	PLEKHJ1	0.00262832	SPR	0.00266144	KIF2C	0.00259839	NCAPD2	0.00252812	CSRP1	0.0026399
VDAC1	0.00249009	PLS1	0.00249323	COPB2	0.00245347	HMG20B	0.00253622	SUPV3L1	0.00262605	KIF14	0.0026969	TES	0.00259945	LRP10	0.00257289	CCNF	0.0026063	MYL9	0.00263507	FBXO11	0.00253369	TES	0.00262949	LIG1	0.00271213	MMP2	0.00265238	NPDC1	0.00256413	CISD1	0.00268065	UBE2L6	0.00253655	CDK19	0.00261696	PLEKHJ1	0.00265605	NOLC1	0.00270181	ERBB3	0.00262439	MYLK	0.00264727	TES	0.00259139	SOX4	0.00251525	AXIN1	0.00261518
SIRT3	0.0024775	PMM2	0.00248927	FBXO7	0.00241585	INPP4B	0.00252233	KDM5A	0.00261451	RHEB	0.0026396	NR1H2	0.00259568	PDHX	0.00256111	ITFG1	0.00260371	AURKA	0.0026306	FOS	0.00245201	FBXO11	0.00257097	TOPBP1	0.00269787	PSMD4	0.00264677	NR2F6	0.00255618	MAPK13	0.00266502	FBXO11	0.00250992	YTHDF1	0.00261045	PTGS2	0.00265346	CDK19	0.00268814	LOXL1	0.00262177	TES	0.00263469	YTHDF1	0.00258423	PDHX	0.00249791	ITFG1	0.00260783
PMM2	0.00242572	NR1H2	0.00243451	HADH	0.00241426	ACBD3	0.00249816	TBXA2R	0.00261115	KIAA0907	0.00259745	ASAH1	0.0025916	CDK19	0.00255842	ELAVL1	0.00259255	KIAA0907	0.00260651	HERC6	0.00242918	FYN	0.00255809	CCP110	0.00266344	ST7	0.00263393	NFKBIA	0.00255531	CDK19	0.00265377	PTGS2	0.00250576	CISD1	0.00260338	LOXL1	0.00261661	LIG1	0.00264216	PTPLAD1	0.00262028	YTHDF1	0.00263323	H2AFV	0.00257251	KIAA0494	0.0024797	CCDC86	0.00260076
MAT2A	0.00240913	ZFP36	0.00243273	EIF4EBP1	0.00239886	PDS5A	0.00245473	HERC6	0.002602	NFKBIA	0.00259428	CCNF	0.00257885	ITFG1	0.00255565	TPM1	0.00258853	NIPSNAP1	0.00257213	CTNNAL1	0.00241115	NFKBIA	0.00254833	FBXO11	0.00261893	KIF14	0.0025991	PDGFA	0.00255427	NR2F6	0.00261601	RFX5	0.00249973	CXCR4	0.00258954	CCNB1	0.00261272	YTHDF1	0.00262073	TBXA2R	0.0026108	AXIN1	0.00260204	CCDC86	0.00257138	EDN1	0.00247351	EPB41L2	0.00260019
SMC4	0.00239853	MAT2A	0.00242511	BZW2	0.002374	CISD1	0.00244704	PAN2	0.00253067	TBXA2R	0.00258301	CXCR4	0.00257144	BTK	0.00254978	HOOK2	0.00258276	NFKBIA	0.00256202	EDEM1	0.00240911	PTGS2	0.00252741	LRP10	0.00261505	FYN	0.00259894	VDAC1	0.00253057	PAFAH1B1	0.00257298	H2AFV	0.00249773	SUPV3L1	0.0025843	KIAA0494	0.00260159	MYL9	0.00256447	VDAC1	0.00260765	PSME1	0.00259793	PLEKHJ1	0.00253699	KDM5B	0.00247346	TES	0.00259188
ZFP36	0.00238807	IL1B	0.00241778	DDR1	0.0023696	RGS2	0.00240658	SPEN	0.00247085	ST7	0.00256864	PSMD10	0.00254489	MYLK	0.002549	PAFAH1B1	0.00257623	LRP10	0.00255769	RPA1	0.00239218	MMP2	0.00252461	EPB41L2	0.00260714	LIG1	0.0025958	TES	0.0025253	PLEKHJ1	0.00256608	CPSF4	0.00248924	HOOK2	0.0025827	MAP3K4	0.00257066	APBB2	0.00256274	PTGS2	0.00259744	TERF2IP	0.00259672	RFC5	0.00253617	PSMD4	0.00246661	PTPLAD1	0.00257194
FOSL1	0.00236485	MYLK	0.00236041	ATP6V0B	0.00236287	CDC45	0.00237496	HYOU1	0.00245921	APBB2	0.00256213	NR2F6	0.00254334	IGF1R	0.00253185	PTPLAD1	0.00255857	SUPV3L1	0.00255427	NOSIP	0.00238277	FBXO21	0.00252036	COL4A1	0.00258857	KIAA0907	0.0025958	RPS6	0.00250297	ITFG1	0.00256574	SYPL1	0.00248521	TERF2IP	0.00256361	CRK	0.00255254	SYPL1	0.00252979	GPATCH8	0.00255452	MFSD10	0.00254742	TOPBP1	0.00252792	PSMB10	0.00241536	NR1H2	0.00256868
SKP1	0.00235056	MSH6	0.00234882	ACBD3	0.00234805	BRP44	0.002363	COPB2	0.00245534	AURKA	0.0025496	CDK19	0.00251321	TOPBP1	0.00249728	PTGS2	0.00255824	UBE2L6	0.00254979	PMM2	0.00235342	KIF14	0.00249023	MFSD10	0.00257598	TES	0.00256144	MAP3K4	0.00250119	NFKBIA	0.0025566	HOOK2	0.00246616	SKP1	0.00252708	GPATCH8	0.00254955	CXCR4	0.00251884	PRKCD	0.0025532	CXCR4	0.00254183	LRP10	0.00251163	YTHDF1	0.0024071	KIF2C	0.00254183
MSH6	0.00234856	PSMB10	0.00233622	MCOLN1	0.0023304	PEX11A	0.0023167	PTK2B	0.00238685	TES	0.00254612	KIF2C	0.00249707	CISD1	0.00249139	ASAH1	0.00253471	NR2F6	0.00252673	PSMD4	0.00234517	ELAVL1	0.0024826	MMP2	0.00253247	NR2F6	0.00253576	STK10	0.00248714	PTGS2	0.00252474	SMC4	0.00246578	ATP6V0B	0.00251737	PTPLAD1	0.00253493	FBXO21	0.00251786	ST7	0.0025076	EPB41L2	0.00250958	EPB41L2	0.00250978	KDM5A	0.00240497	MAPK13	0.00252332
PAN2	0.00234261	CDK1	0.00231961	IL1B	0.00232812	PSMB10	0.00230389	SLC11A2	0.00236614	SYPL1	0.00251529	PRUNE	0.00247258	CCDC86	0.00247123	EPB41L2	0.00253013	SPR	0.00251896	PTPRF	0.00233506	STAT1	0.00245325	NOLC1	0.00253233	CALU	0.00251542	YTHDF1	0.00246749	AXIN1	0.00248863	CSRP1	0.00246458	SOX4	0.00249102	EPRS	0.00252592	RFX5	0.00250136	LRP10	0.00249589	FYN	0.00248092	NFKBIA	0.00250652	EPB41L2	0.00238237	NR2F6	0.00250453
NR1H2	0.00233362	SKP1	0.00230413	PTGS2	0.00232099	MALT1	0.00230092	DDR1	0.00236324	VDAC1	0.00249529	LRP10	0.00245626	MAPK13	0.00245891	RBM34	0.00252397	SQSTM1	0.00251628	PLS1	0.00233282	PAFAH1B1	0.00244289	VAPB	0.00252666	AURKA	0.00249087	EXOSC4	0.00244191	YTHDF1	0.00248574	PRKCH	0.00245245	KIF14	0.00248492	SGCB	0.00245692	TES	0.00248751	CALU	0.00248145	PTK2B	0.00245954	PDHX	0.00245645	NIPSNAP1	0.00237736	PTK2B	0.00249835
TSEN2	0.0023287	FHL2	0.00230179	HSPD1	0.00231982	FYN	0.00229478	HERPUD1	0.00236297	AXIN1	0.00248412	BTK	0.0024267	AXIN1	0.00245648	MYCBP	0.00248148	MAPK13	0.00251556	AKAP8	0.00231693	NR2F6	0.00243957	CXCR4	0.00251327	VDAC1	0.0024828	BTK	0.00242146	PTPLAD1	0.00246539	AXIN1	0.00243036	MAPK13	0.00247944	AXIN1	0.00245099	AXIN1	0.00244992	FKBP4	0.00247841	AURKA	0.00245934	TPM1	0.0024382	AURKA	0.0023689	PDHX	0.00247945
CDK1	0.00232621	PAN2	0.00229384	RB1	0.00231608	FHL2	0.00228626	NFATC4	0.00234536	LRPAP1	0.00248199	NFKBIA	0.00241799	HOOK2	0.00242402	CREB1	0.00245952	VAPB	0.00249664	CYCS	0.00229933	AXIN1	0.00240242	FYN	0.00250238	PRKCH	0.00244479	MFSD10	0.00241895	PTK2B	0.00245847	GNAI2	0.00242654	MFSD10	0.00245347	CISD1	0.00244672	KIAA0494	0.00244928	EXOSC4	0.00247814	ASAH1	0.00244909	HOOK2	0.0024239	MMP2	0.00234914	KIF14	0.00247777
MEF2C	0.00231521	MEF2C	0.00229204	TBXA2R	0.00227328	MAPKAPK3	0.0022707	ALDOA	0.00231892	MAP3K4	0.00247718	NCAPD2	0.00240128	FYN	0.00241971	LRP10	0.00242788	TIMM17B	0.00245198	CCDC86	0.00228904	PRKCH	0.00239559	AXIN1	0.00249321	PHF15	0.00243189	CDC45	0.00241536	ST7	0.00244108	NOLC1	0.00242593	SGCB	0.00243382	PDHX	0.00243817	CALU	0.00243108	CCDC86	0.00246167	ERBB3	0.00244768	NR1H2	0.00241147	PTPLAD1	0.00234467	CDK19	0.002473
MYLK	0.00230803	SMC4	0.00229199	ALDOA	0.0022513	NFATC4	0.00227016	CCDC86	0.00231651	YTHDF1	0.00247193	HOOK2	0.00238135	PSME1	0.00241607	CDK19	0.00238766	CLIC4	0.00243544	PIK3CA	0.00227325	KIAA0907	0.0023948	SUPV3L1	0.00246773	NOLC1	0.00242028	AURKA	0.00241016	GMNN	0.00243895	NIPSNAP1	0.00242147	NCAPD2	0.00238771	SYPL1	0.002432	SUPV3L1	0.00242364	RFC5	0.0024581	PTPLAD1	0.00244354	ITFG1	0.00239681	NPDC1	0.00234315	PSMB10	0.00245513
PSMB10	0.0022955	FOSL1	0.00228607	FYN	0.00224177	TRAK2	0.00225956	STK25	0.00228505	MAPK13	0.00247116	YTHDF1	0.00236479	CCNB1	0.00241189	STAT1	0.00235857	CXCR4	0.00242939	SUPV3L1	0.00225013	CXCR4	0.00239397	STAT1	0.00241838	FGFR4	0.00239815	LOXL1	0.0023847	CCDC86	0.00240448	SNX13	0.00241545	ST7	0.00238487	RHEB	0.00241617	EPB41L2	0.00241191	MAP3K4	0.00244614	PRKCH	0.00244228	NVL	0.00235678	MEST	0.00229675	SOX4	0.00243158
FHL2	0.00226998	CRYZ	0.00225964	KDM5A	0.00223934	STAT5B	0.0022558	CDC25A	0.00228458	PRKCD	0.00244476	DUSP6	0.00234663	FBXO21	0.00238227	PLEKHJ1	0.0023469	GMNN	0.00242608	PPOX	0.00224749	HOOK2	0.00237283	KIAA0494	0.00241358	YTHDF1	0.00235006	FKBP4	0.00237078	NOLC1	0.00239877	MYBL2	0.00238047	NVL	0.00237516	DCTD	0.00240945	NR2F6	0.00240911	PDGFA	0.00243003	KIAA0494	0.00242625	SOX4	0.00234973	TBXA2R	0.00228964	TPM1	0.00242618
CRYZ	0.00224672	TSEN2	0.00225533	APBB2	0.00221546	SLC11A2	0.00224751	CCL2	0.0022814	SGCB	0.0024414	IGF1R	0.00232562	PLEKHJ1	0.0023806	BTK	0.00233408	KIAA0494	0.00240489	MRPL12	0.00223941	CSRP1	0.00235637	PTK2B	0.00240723	COL4A1	0.00234523	LIG1	0.00235665	CXCR4	0.00239395	DNM1	0.00236838	LRP10	0.00237092	EXOSC4	0.00240085	MYLK	0.00236739	NFKBIA	0.00242418	MMP2	0.0024094	ST7	0.00233166	ERBB3	0.00227492	YTHDF1	0.0023865
TRAK2	0.00224422	DDR1	0.00223963	FHL2	0.00221542	DUSP11	0.00222185	DERA	0.00226808	SMARCC1	0.0024349	ELAVL1	0.00232232	NFKBIA	0.00236037	YTHDF1	0.00229118	PHF15	0.0023869	WDR61	0.00222488	YTHDF1	0.00235568	CSRP1	0.00239697	CXCR4	0.00233224	COL4A1	0.00235164	PDHX	0.00237178	CHERP	0.00235884	PSMD10	0.00236582	KIAA0907	0.00235486	VAPB	0.00235382	CPSF4	0.00242179	SGCB	0.00239555	PTPLAD1	0.00233144	MYCBP	0.00227133	AURKA	0.00238164
DDR1	0.00221565	TRAK2	0.0022227	LAGE3	0.00220279	ALDOA	0.00220945	RPS6	0.00225405	LRP10	0.00238221	PRKCH	0.00231813	NVL	0.0023534	ILK	0.00228149	HOOK2	0.00238322	HTRA1	0.00221877	PTPLAD1	0.00233953	PAFAH1B1	0.00238714	SGCB	0.00228996	PDHX	0.00233934	AURKA	0.00236829	SOX4	0.00234508	STAT1	0.00236396	BDH1	0.00235102	NCAPD2	0.00234428	RHEB	0.0024153	CISD1	0.00238841	STAT1	0.00232618	SMARCC1	0.00226703	FBXO21	0.00237317
SPR	0.00219931	GOLT1B	0.00218925	HMGCS1	0.00219343	PMM2	0.00219672	ICAM3	0.00223009	NOLC1	0.00235865	FBXO7	0.00228763	PSMD4	0.00233749	CPSF4	0.00226606	PLEKHJ1	0.00235655	RGS2	0.00220601	ST7	0.00233914	ITFG1	0.00237284	LOXL1	0.00228524	TEX10	0.00232722	MFSD10	0.00232921	NFKBIA	0.00234202	PTGS2	0.00234667	TBXA2R	0.00234551	PLEKHJ1	0.00232919	KIF2C	0.00241049	PLEKHJ1	0.00238508	FYN	0.00231378	CCNE2	0.00224871	PLEKHJ1	0.00237026
POLE2	0.00215476	SPR	0.00218918	NFATC3	0.0021726	DUSP4	0.00219214	POLE2	0.00222817	EPRS	0.0023479	ISOC1	0.0022597	CSRP1	0.00233382	CCDC86	0.00225821	PRKCH	0.00234475	GFPT1	0.00219291	RFX5	0.00233772	SQSTM1	0.00236549	MAPK13	0.00228223	MMP2	0.00231968	RFC5	0.00229521	SPDEF	0.00234159	GAPDH	0.00233929	NFKBIA	0.00233898	DERA	0.00232576	AURKA	0.00240853	HERC6	0.00236531	KIAA0907	0.00230876	ADAM10	0.00222855	KIAA0494	0.00235677
CENPE	0.0021253	POLE2	0.00217235	SPR	0.00217057	NUP93	0.00218396	PSMB10	0.00221777	CPSF4	0.00234064	PDHX	0.00223946	CXCR4	0.00233363	BDH1	0.00224327	RFX5	0.00234364	SDHB	0.00219251	SGCB	0.00230371	MAPK13	0.002336	CISD1	0.00227269	PGAM1	0.00230267	PSMB10	0.00229482	COL4A1	0.00233993	NOLC1	0.00232461	TPM1	0.00233805	PHF15	0.00230361	APBB2	0.00239157	NVL	0.00234503	MYBL2	0.00230562	IKBKE	0.00221899	SKP1	0.00231747
ATMIN	0.00212268	HIST2H2BE	0.00213222	MBTPS1	0.00215353	MSH6	0.00218383	MTHFD2	0.00221171	CALU	0.00231431	CRK	0.00222383	PDGFA	0.00233269	KIF2C	0.00221547	SNX13	0.00233819	STAT5B	0.00219106	VAPB	0.00229014	SGCB	0.00232916	DERA	0.00226763	PSME1	0.00229494	SGCB	0.00226726	AURKA	0.00232901	ELAVL1	0.00230948	AURKA	0.00233449	FAH	0.00228863	AXIN1	0.00238742	BTK	0.00233037	GMNN	0.00227681	SMC4	0.00221748	H2AFV	0.00228384
ILK	0.00211271	ATMIN	0.00212633	MSH6	0.00215117	GHR	0.00218022	ADI1	0.00218763	PDGFA	0.00230468	RFC5	0.00221939	KIAA0907	0.00232597	VAPB	0.00221214	LRPAP1	0.00233168	BAX	0.00216753	SOX4	0.00228922	SPAG4	0.00230899	MIF	0.00226667	SGCB	0.00229026	LRP10	0.00226486	CXCR4	0.00232573	GMNN	0.00229219	PPIC	0.00231166	RFC5	0.00227612	SYPL1	0.00237743	PSMD4	0.00231854	PSMD10	0.00226171	GADD45B	0.0022088	LRP10	0.00227798
FBXO11	0.00207157	INPP4B	0.00212264	NUP85	0.00214815	FBXO11	0.00216723	FHL2	0.002179	KIAA0494	0.00230099	GAPDH	0.00221825	ST7	0.00229711	PSMD10	0.00219482	RPS5	0.00231219	MYLK	0.00216672	NOLC1	0.00226694	PSMD10	0.00227991	EPB41L2	0.0022493	KIAA0907	0.00227959	HOOK2	0.0022582	GMNN	0.00232564	FYN	0.0022763	SMARCC1	0.00225281	MIF	0.00226965	SGCB	0.00236792	DERA	0.00231139	CALU	0.00225601	ILK	0.00220689	ST7	0.00225598
CISD1	0.00206377	CISD1	0.00212114	CCND3	0.0021422	PTPN12	0.00215313	UTP14A	0.00217169	MYBL2	0.00229987	PTGS2	0.00221545	TPM1	0.00229082	CHMP4A	0.0021645	AXIN1	0.00229867	RRS1	0.00215319	MYL9	0.00225934	DERA	0.00227431	NVL	0.00224279	MYLK	0.0022734	PSME1	0.00225464	CLIC4	0.00231213	PSMB10	0.0022756	APBB2	0.00224156	HSPA4	0.00226959	SMARCC1	0.00234393	STAT1	0.00228973	RFX5	0.00225324	RBM34	0.00220191	RFC5	0.00224595
GOLT1B	0.00205026	CENPE	0.00211893	STUB1	0.00213869	EXOSC4	0.0021498	MSH6	0.00216644	DERA	0.00229378	PSMB10	0.00219685	MAP3K4	0.00227639	DNM1	0.00214481	GNAI2	0.00228278	GPATCH8	0.00214719	NCAPD2	0.00225179	MYBL2	0.0022705	RPS6	0.00223659	AKAP8L	0.00226413	ELAVL1	0.00225154	DDB2	0.00230897	PLEKHJ1	0.00227471	ERBB3	0.0022363	LRPAP1	0.00226534	FAH	0.00233998	PPIC	0.00224646	APBB2	0.00224403	BDH1	0.00219176	HOOK2	0.002228
TUBB6	0.00204986	HMG20B	0.00211411	PDS5A	0.00212909	HIST2H2BE	0.00214624	PPOX	0.0021595	LIG1	0.00229146	CCNH	0.0021886	RFC5	0.00227628	GAPDH	0.00212662	SMC4	0.00228238	ALDOA	0.00214673	AURKA	0.00225059	CHERP	0.00224372	MYLK	0.0022295	KIF2C	0.00226409	LIG1	0.00224969	SPAG4	0.00229791	FKBP14	0.00227438	EPB41L2	0.00222474	NVL	0.00226099	EPRS	0.00233181	SOX4	0.00224183	MFSD10	0.00223998	SPR	0.00217798	ELAVL1	0.00222512
NUP85	0.00204231	ADAM10	0.00206937	CYCS	0.00212706	RRS1	0.00212079	PPIC	0.00211576	GMNN	0.00227107	IKBKB	0.00217557	MYBL2	0.00226729	FYN	0.00212498	PTK2B	0.00225369	FOSL1	0.00214544	MAPK13	0.00223839	GMNN	0.00223631	CDC45	0.00221924	EPRS	0.00226086	CCNH	0.00224407	LRPAP1	0.00229122	PRKCH	0.00227144	DERA	0.00220411	FYN	0.00226069	KIAA0494	0.0023153	AKAP8L	0.00222681	BDH1	0.00223144	ELAVL1	0.00217676	VDAC1	0.00221919
HIST2H2BE	0.00203653	FBXO11	0.00205283	PARP1	0.00212481	STUB1	0.00209012	SPR	0.00211572	SPR	0.00225825	CCNB1	0.00214085	BDH1	0.00224957	RGS2	0.00212256	CDK1	0.00224091	COG4	0.0021429	PLEKHJ1	0.00222855	KIAA0907	0.00222688	PRKCD	0.00219338	NGRN	0.00224422	NR1H2	0.00224047	NUDCD3	0.00228042	RFX5	0.0022671	SOX4	0.00220371	TERF2IP	0.00223596	PSME1	0.00226439	MAP3K4	0.0022167	CXCR4	0.00220748	MFSD10	0.00217224	CXCR4	0.00220226
HMG20B	0.00203641	NUP85	0.0020504	TERF2IP	0.00212393	CHMP6	0.00208656	SIRT3	0.00210096	PTPLAD1	0.00225185	CREB1	0.0021268	DCTD	0.00224907	GALE	0.0021032	SPAG4	0.00223418	KDM5A	0.00214247	APBB2	0.00222433	CLIC4	0.00222517	TPM1	0.0021841	PTPLAD1	0.00224201	MALT1	0.00223064	CDK1	0.00227024	PTPLAD1	0.00224858	PDGFA	0.0021952	STK10	0.00223519	DERA	0.00225234	CDK1	0.00221438	RBM34	0.00219636	UBE2L6	0.00217056	SPAG4	0.00218984
INPP4B	0.0020303	KIF5C	0.00202918	KIAA0355	0.00209952	SMARCD2	0.00207158	RGS2	0.00210061	SNX13	0.00218179	RFX5	0.00212504	CPSF4	0.00224568	SPR	0.00210079	EBP	0.00223398	TOP2A	0.0021321	ZNF451	0.00220765	TIMP2	0.00222299	MAP3K4	0.00217982	CPSF4	0.00223398	PSMD10	0.00222669	FYN	0.00224479	CRK	0.00224192	CDK5R1	0.00219412	LOXL1	0.00221225	GMNN	0.00222972	LRP10	0.00220895	SKP1	0.0021588	MAP3K4	0.00216995	PSMD10	0.00218182
TIAM1	0.00199462	MBNL1	0.00201715	SMC4	0.00209755	CCDC86	0.00206709	CRYZ	0.0020868	PSME1	0.00214656	ILK	0.00212429	SNX13	0.0022416	SMAD3	0.00209477	MMP2	0.00221991	SPR	0.00212425	SKP1	0.00219876	RFC5	0.00220031	MBOAT7	0.00217703	KIAA0494	0.00222493	KIAA0907	0.00222497	MYL9	0.00223034	SPAG4	0.00223399	MIF	0.00219391	BUB1B	0.00219099	NVL	0.00222199	NR1H2	0.00219783	ELAVL1	0.00215054	CDK19	0.0021669	CCNH	0.00217239
G3BP1	0.00199271	KDM5A	0.00201044	HSD17B10	0.00209734	GNAI2	0.00206041	INSIG1	0.00208411	NR3C1	0.00214496	PTK2B	0.002123	NR1H2	0.00224113	MYBL2	0.00209455	CDK19	0.00220216	CDC25A	0.00211794	SYPL1	0.00219793	APBB2	0.00219549	EXOSC4	0.00216406	IGF1R	0.00222138	KIAA0494	0.00221853	CREB1	0.0022234	TPM1	0.00221691	RFC5	0.00218911	PSMD10	0.00218884	TES	0.00222088	TBXA2R	0.00219199	ZNF451	0.0021437	NFKBIA	0.00215044	GAPDH	0.00215037
MBNL1	0.00198107	ILK	0.00200265	CLIC4	0.00209655	SKP1	0.00204292	TOPBP1	0.00206453	LOXL1	0.00214493	DNM1	0.00212095	EPB41L2	0.00224074	PDHX	0.00209105	MAP3K4	0.00218783	TBX2	0.00211174	MYBL2	0.00219761	USP1	0.00218358	RHEB	0.00215816	PHF15	0.00221565	AKAP8L	0.00221138	PLEKHJ1	0.00220988	AXIN1	0.00219907	NOLC1	0.0021641	PDGFA	0.00218833	PTPRF	0.0022114	NOLC1	0.00218854	SGCB	0.00213901	PLEKHJ1	0.00214717	SGCB	0.00214536
PSME1	0.00197936	PDS5A	0.0019957	GNA15	0.00207635	SHC1	0.00203878	CYCS	0.00204705	MALT1	0.00213882	ICAM3	0.00210788	SPR	0.00223798	ETV1	0.00206483	CISD1	0.00218605	COG7	0.00210757	MAP3K4	0.00219526	MBOAT7	0.00215651	KIAA0494	0.00215636	CRK	0.0021983	RFX5	0.00220565	PSME1	0.00219902	CCDC86	0.00219326	LRP10	0.00215176	STAT1	0.00217357	HMGCS1	0.00220944	ST7	0.00218483	ICAM3	0.00213223	FZD1	0.00213638	FBXO7	0.00212721
DRAP1	0.00195713	CDC45	0.00197584	PSMD9	0.00207423	MEST	0.00203704	NOSIP	0.00204549	IL4R	0.0021325	PUF60	0.00209387	AURKA	0.002213	ZNF451	0.00206213	CPSF4	0.00218546	CCND1	0.00210442	PSMB10	0.00217747	MCM3	0.00215357	PPIC	0.00215532	ITFG1	0.00218974	PRKCH	0.00219622	HERC6	0.00218505	PSME1	0.00218941	IL4R	0.00215167	CSRP1	0.00215734	TPM1	0.0022028	ITFG1	0.00216071	C2CD2	0.0021276	LSM6	0.00212534	HERC6	0.00210784
EAPP	0.00194629	TIAM1	0.00197528	HMG20B	0.00207232	UTP14A	0.00202217	HMG20B	0.00203739	FAH	0.00213001	CPSF4	0.00209018	LIG1	0.00220778	H2AFV	0.00206132	FBXO11	0.0021807	SPEN	0.00210054	TPM1	0.00217055	ATP6V0B	0.00214878	TBXA2R	0.0021545	NVL	0.00218949	BTK	0.00217881	TOPBP1	0.00218064	RFC5	0.00218349	CALU	0.00215051	AURKA	0.00214495	MAPK13	0.00216464	MALT1	0.00215458	CSRP1	0.00212617	SMAD3	0.00212186	SPR	0.00210145
ADAM10	0.00193692	G3BP1	0.00195434	MBOAT7	0.00206866	ENOPH1	0.00201395	HADH	0.00203685	NR2F6	0.00212854	PPIC	0.00208664	MFSD10	0.00220531	NFKBIA	0.00206019	PSMD4	0.00216008	RPS6	0.00208804	PSMD10	0.00216515	PHF15	0.00214533	NPDC1	0.00215373	MYL9	0.00218417	SKP1	0.00212113	CHMP4A	0.00217462	ETV1	0.00212344	FKBP4	0.00214419	VDAC1	0.00213103	CCNB1	0.00216093	KIAA0907	0.00214213	NR2F6	0.00212451	NOLC1	0.00210272	PRKCH	0.00209484
DCTD	0.00193539	PTPLAD1	0.00194801	MBNL1	0.00206519	CYTH1	0.00200811	TOP2A	0.00203008	CXCR4	0.00212166	ZNF451	0.00207811	DERA	0.00220345	CXCR4	0.00205844	DERA	0.00215932	ADI1	0.00206501	DERA	0.00215722	UBE2L6	0.00214002	LRP10	0.00214873	MALT1	0.00217661	VDAC1	0.00211925	EBP	0.00215625	BDH1	0.00210923	HOOK2	0.00213927	PTPLAD1	0.00211561	CISD1	0.00215272	PRKCD	0.00213395	MMP2	0.0021083	GPATCH8	0.002081	KIAA0907	0.00208948
CHP	0.00193054	CHP	0.00194018	FBXO21	0.00202232	CAMSAP2	0.0020041	MALT1	0.00202353	PHF15	0.00212043	FASTKD5	0.00207781	PAFAH1B1	0.00219966	PSME1	0.00205724	HERC6	0.00214636	MBTPS1	0.00206091	LIG1	0.00215587	PLEKHJ1	0.00212968	PDHX	0.00214024	PPIC	0.00215904	APBB2	0.00211462	MYLK	0.00214668	LIG1	0.00210695	NVL	0.00213671	CPSF4	0.00211542	MMP2	0.00214913	PDGFA	0.00213197	PTK2B	0.00210022	TXNL4B	0.00207004	BTK	0.00208871
PARP1	0.00192581	TUBB6	0.00192902	ATMIN	0.0019827	HERC6	0.00200388	SLC35A3	0.00201368	EXOSC4	0.00210935	RBM34	0.00207415	NOLC1	0.00219416	EDN1	0.0020541	MBOAT7	0.00214068	PPP1R13B	0.00205996	CCDC86	0.00211921	YTHDF1	0.00212656	PTK2B	0.00212549	CALU	0.0021438	SOX4	0.00211185	RAD9A	0.00213559	PTK2B	0.00208201	GMNN	0.00213663	SPDEF	0.00210602	PPIC	0.00214516	CPSF4	0.00212397	VAPB	0.00209884	HERC6	0.00206519	MFSD10	0.00208207
KDM5A	0.00192287	PSME1	0.00191737	CAMSAP2	0.001978	PUF60	0.00199803	DUSP6	0.00200088	MAP2K5	0.00210539	CSRP1	0.00207118	PRKCH	0.00217817	MAP3K4	0.00204194	MYBL2	0.00211853	CDC42	0.0020586	SPAG4	0.00211489	CCDC86	0.00212435	CPSF4	0.00211662	OXSR1	0.00213714	NVL	0.00210729	RALA	0.00208451	MEST	0.00207547	MAPK13	0.00213319	SNX13	0.00210312	DCTD	0.00213689	VAPB	0.00212245	EXOSC4	0.00208864	EIF5	0.00206047	NVL	0.00207279
NUP62	0.00191389	CDK7	0.00189806	STAT5B	0.00197269	PTPRF	0.00198113	RALA	0.00199493	NVL	0.00209998	SKP1	0.00206698	VAPB	0.00217285	ISOC1	0.00203518	PMAIP1	0.00210654	TRIM2	0.00204963	DNM1	0.002113	PPP1R13B	0.00212083	GMNN	0.00211448	PLEKHJ1	0.0021288	ZNF451	0.0020997	KIAA0753	0.00208011	DNM1	0.00207181	NR2F6	0.00213043	RPS5	0.00208592	MYBL2	0.00213419	SMAD3	0.00211673	PRKCH	0.00208427	CLIC4	0.00206041	STAT1	0.00207114
CDC45	0.00189282	NOLC1	0.0018979	HMOX1	0.00195375	PARP1	0.00197785	PLSCR3	0.00198588	PIH1D1	0.00209203	RB1	0.00206615	PTK2B	0.00217265	CCNA2	0.00203336	PDIA5	0.00210276	ICAM3	0.00204892	PTK2B	0.00209691	DRAP1	0.00211464	VAPB	0.00211031	KCNK1	0.0020995	SPAG4	0.00209915	PAFAH1B1	0.00207975	MMP2	0.002069	VDAC1	0.00211822	ITFG1	0.00208132	CRK	0.0021268	MYL9	0.00211666	PRKCD	0.00207889	PPIC	0.00206004	PTPRF	0.00206939
NOLC1	0.00189019	DRAP1	0.00189171	NUP93	0.00195016	SYK	0.00196821	KIAA0355	0.00197939	EPB41L2	0.00207688	GFPT1	0.00205763	VDAC1	0.00216908	AURKA	0.00202737	SPDEF	0.00209207	HOMER2	0.00204787	RFC5	0.00209072	PSMB10	0.00210326	DHX29	0.00210675	PRKCH	0.00209835	FBXO21	0.00208305	STAT1	0.00207722	DERA	0.00205992	NR3C1	0.00210876	GMNN	0.00204983	NR3C1	0.00212345	CHMP4A	0.00210659	MYL9	0.00207516	ATF6	0.00205928	DNM1	0.00205455
PTPN12	0.00188875	DCTD	0.0018864	FKBP4	0.00194423	HDAC2	0.00196073	NCAPD2	0.00197341	RFC5	0.00206835	ETV1	0.00205448	PSMB10	0.00216743	MMP2	0.0020248	STK10	0.00209092	VAPB	0.00204439	SPR	0.00208311	AURKA	0.00210286	AXIN1	0.00209506	AURKB	0.00208245	DERA	0.00208001	LOXL1	0.00207131	MYCBP	0.00205059	KIF2C	0.00209658	CCDC86	0.00203559	BAD	0.00211498	ELAVL1	0.00207408	ISOC1	0.00205992	GAPDH	0.00204321	LIG1	0.00205257
STAT5B	0.00186883	FBXO21	0.00187618	PCBD1	0.00194235	MEF2C	0.00195891	BRP44	0.00196977	STK10	0.0020477	PLEKHJ1	0.00204844	PSMD10	0.00215659	SGCB	0.00202112	SYPL1	0.00208336	PTPLAD1	0.00203882	NVL	0.00207871	STK10	0.00210023	RFX5	0.00209134	CCDC86	0.00206579	MAP3K4	0.00207994	PTK2B	0.00206737	AURKA	0.00204905	ATF6	0.00209164	OXSR1	0.0020329	PHF15	0.00210425	CCDC86	0.0020458	MAPK13	0.00205653	TPM1	0.00204255	MYCBP	0.00204879
PTPLAD1	0.00186757	HMGCR	0.00187594	CHMP6	0.00193869	TGFBR2	0.00195717	CAT	0.00196068	TIMM17B	0.00204117	BDH1	0.0020455	CRK	0.00213983	MAPK13	0.00201799	SGCB	0.00208121	GDPD5	0.00203596	CREB1	0.00206293	FKBP14	0.00209824	RFC5	0.00208478	HYOU1	0.00205662	SPR	0.00207979	SUPV3L1	0.00206724	ICAM3	0.00204202	SPR	0.00207969	USP1	0.00202111	OXSR1	0.0020986	HOOK2	0.00204262	MAP3K4	0.00204288	MYLK	0.0020388	ISOC1	0.00203521
MBOAT7	0.00186296	MBOAT7	0.0018751	ASAH1	0.0019382	NFATC3	0.00194316	DUSP4	0.00194227	OXSR1	0.00203375	NVL	0.00204017	RGS2	0.00213817	IL4R	0.00199602	CHERP	0.00206865	S100A13	0.00202874	PDHX	0.00206093	LYN	0.00206178	TSKU	0.00206035	SPR	0.00204991	PHF15	0.00207632	CDK19	0.00206526	DCTD	0.00203981	NPDC1	0.00206827	SPR	0.00201563	BTK	0.00209833	CCNE2	0.00204158	CPSF4	0.00203593	MALT1	0.00203822	MAP3K4	0.00203231
PDS5A	0.0018615	SLC35A3	0.00187152	PRUNE	0.00193685	NCAPD2	0.00193524	PIK3CA	0.00193969	MIF	0.00203275	SGCB	0.00203989	FKBP4	0.00213227	DUSP6	0.00199538	AKAP8L	0.00206194	ZNF586	0.00201692	GMNN	0.00205581	CISD1	0.00205432	SYPL1	0.00205842	DCTD	0.00203747	ISOC1	0.00207263	ZNF451	0.002065	ISOC1	0.00203952	METRN	0.00204914	LYPLA1	0.00199468	HMGCR	0.00209476	PDHX	0.00203984	LIG1	0.0020269	STAT1	0.00198963	RFX5	0.00202775
CLIC4	0.00185643	CANT1	0.00186665	PSMB10	0.00192995	S100A13	0.00193125	SLC5A6	0.0019311	DCTD	0.0020135	MAPK13	0.00203824	ZNF451	0.00212124	RFC5	0.00198799	PSME1	0.00205978	ERBB3	0.00201094	PDGFA	0.00203189	NVL	0.00203811	FAH	0.00203247	GPATCH8	0.00203162	ADI1	0.00206655	PDHX	0.00204806	CCNA2	0.00203789	LIG1	0.00204897	ATP6V0B	0.00198586	EPB41L2	0.00208335	RFX5	0.00202911	CRK	0.00201921	CCDC86	0.00198584	MUC1	0.00202434
NFATC4	0.00184261	PARP1	0.00186662	COG4	0.0019296	NFKB2	0.00192404	COG7	0.00192759	PSMF1	0.00198308	MAP3K4	0.00203279	MALT1	0.0021093	PTPRF	0.00198262	TBXA2R	0.0020303	ITGAE	0.0020085	DCTD	0.00200056	PDHX	0.00203675	DCTD	0.00202414	ST7	0.00202395	USP1	0.00206132	MAPK13	0.00204017	CDH3	0.00203624	CTSL1	0.0020216	SMC3	0.0019818	NR2F6	0.00206973	TPM1	0.00202373	RGS2	0.00201544	RPIA	0.00198303	PSME1	0.00200777
FBXO21	0.00183593	HOOK2	0.00186263	NIPSNAP1	0.0019279	PSMD4	0.00191337	COG4	0.00191465	GSTZ1	0.00197262	VAPB	0.00203238	PRKCD	0.00209459	MEST	0.00196755	RRAGA	0.00202597	PLSCR3	0.00200211	C2CD2	0.00199842	SNX13	0.00203616	CLIC4	0.00202207	CCND3	0.00202238	MAPKAPK3	0.00205768	ITFG1	0.00204011	HERC6	0.00202785	CDK2	0.00201547	CISD1	0.00195005	SOX4	0.00205551	FBXO21	0.00200899	CCNA2	0.002013	CCNH	0.00197196	MAPKAPK3	0.0020058
PTPN6	0.0018332	SMARCC1	0.00186225	PMM2	0.00192724	PTK2B	0.00190239	CLIC4	0.00191339	PTK2B	0.00195469	TPM1	0.00201595	SMC4	0.00208898	LIG1	0.00196517	SMARCC1	0.00201943	TRAPPC3	0.00200027	FKBP14	0.00199658	MALT1	0.00202751	MAP2K5	0.00202014	CDK2	0.00199674	FKBP14	0.00205312	MBNL1	0.00203056	NR1H2	0.00202733	BTK	0.00201468	RAB27A	0.00194799	PTK2B	0.00205472	ICAM3	0.00200733	DCTD	0.00200318	KCNK1	0.00196882	ZNF451	0.00200556
PPOX	0.00183277	NUP62	0.00185937	AURKA	0.00192622	SLC35A3	0.00188796	TGFBR2	0.00190931	TPM1	0.00194883	TOPBP1	0.00200706	EDN1	0.00207658	CRK	0.00196063	MALT1	0.00201652	SMC3	0.00199698	CPSF4	0.00199599	PSME1	0.00202673	SPAG4	0.00201791	GOLT1B	0.00199154	FKBP4	0.00204785	ELAVL1	0.0020279	DUSP6	0.0020243	ST7	0.00200313	DAXX	0.00194779	BDH1	0.00203887	MIF	0.00200225	HERC6	0.00199957	DUSP6	0.00195723	NR3C1	0.00199777
PAF1	0.00182972	UTP14A	0.00185897	DUSP11	0.00192283	TERF2IP	0.00188403	PTPRF	0.00190226	RGS2	0.00194828	SRC	0.0020053	KDM5A	0.00207496	IPO13	0.00195174	LOXL1	0.00201336	USP1	0.00199569	GSTZ1	0.00199526	VDAC1	0.00202351	PSMF1	0.00201165	SMAD3	0.00199002	PDGFA	0.00202274	PARP1	0.00202161	USP1	0.00202183	AURKB	0.00198929	DCTD	0.00193937	NR1H2	0.00202586	CCNB1	0.00197519	SPAG4	0.00199847	PHF15	0.00195389	AKAP8L	0.00199014
CDK7	0.00182219	STAT5B	0.00185553	CANT1	0.00190602	NCOA3	0.00188102	NUP62	0.00189714	PDHX	0.00194768	ST7	0.00200385	APBB2	0.00205666	RPIA	0.00194743	PDHX	0.00198943	TBXA2R	0.00199117	MALT1	0.00197776	CALU	0.00202019	LRPAP1	0.00201148	CISD1	0.0019899	GSTZ1	0.00200841	DERA	0.00201784	FBXO11	0.00201929	MMP2	0.00198704	RHEB	0.00192921	NOLC1	0.00201594	SMARCC1	0.00195402	PHF15	0.0019973	NR3C1	0.00195349	PDGFA	0.00198923
KIF5C	0.00182027	PTPN12	0.00184768	HYOU1	0.00190457	RALA	0.00187712	HIST2H2BE	0.00188748	CDC45	0.00194203	MYCBP	0.00199054	ELAVL1	0.00205002	ST3GAL5	0.0019438	DDB2	0.00198631	NFATC4	0.00198884	ETV1	0.00194311	PDGFA	0.00200409	MCM3	0.00196491	FGFR4	0.00198346	VAPB	0.00200635	CISD1	0.00200873	C2CD2	0.00200336	FAH	0.00197606	RAD9A	0.00191258	AURKB	0.00201422	VDAC1	0.00194188	FBXO11	0.00199693	PTGS2	0.00193863	PTPRK	0.00198613
CANT1	0.00181617	PTPN6	0.00183323	NOL3	0.00190313	CD97	0.00187655	HSPD1	0.00188677	VAPB	0.00191063	LIG1	0.00198338	STAT1	0.00204837	FCHO1	0.00194179	ITFG1	0.00196494	TNIP1	0.00198739	PSME1	0.00194253	ELAVL1	0.00199933	EBP	0.00195826	PPARG	0.00197398	STAT1	0.00199513	IL4R	0.00200545	IKBKB	0.00199869	IKBKB	0.0019724	ETV1	0.0019097	LIG1	0.00201124	STK10	0.00194058	NISCH	0.00199446	GOLT1B	0.0019381	CRK	0.00198453
UTP14A	0.00181603	PTGS2	0.00182186	EED	0.00188514	PLSCR3	0.00185812	SMARCC1	0.00187699	MMP2	0.00190778	PDGFA	0.00197772	RHEB	0.00203183	NISCH	0.0019334	FKBP14	0.00194444	MALT1	0.00197471	CLIC4	0.00193204	LYPLA1	0.00199903	PSME1	0.00195211	GATA3	0.00197079	TPM1	0.00198518	PTPRK	0.00198735	NR3C1	0.00199812	KDM5A	0.00196674	POLD4	0.00189481	SPR	0.00200984	RFC5	0.00193984	PSMB10	0.00198764	CDK5R1	0.00193623	CREB1	0.00198095
HMGCR	0.00181438	MEST	0.00181654	KIF5C	0.00187139	HMGCR	0.00185606	HMGCR	0.00186419	NPDC1	0.00189792	FCHO1	0.00197729	MYCBP	0.00202596	HERC6	0.00191863	ZNF451	0.00191455	KIAA1033	0.00197175	MYCBP	0.00192775	RPS5	0.00199401	REEP5	0.00193736	FAH	0.00196525	SNX13	0.00197579	MCM3	0.00198659	FASTKD5	0.0019968	TES	0.00196155	SPAG4	0.00189386	HOOK2	0.00200811	NUP93	0.00193635	SFN	0.00198709	STX4	0.00193105	DERA	0.00196815
PTPRF	0.0018113	CLIC4	0.00181646	NPRL2	0.00186479	HN1L	0.0018528	S100A13	0.00186249	FKBP4	0.001897	IPO13	0.00197395	SGCB	0.00201482	TOPBP1	0.00190079	PDGFA	0.00190108	GNB5	0.00196447	RBM34	0.00192361	CDC45	0.00199234	OXSR1	0.00193082	ERBB3	0.00195678	PPIC	0.00197231	FKBP14	0.00197696	ZNF451	0.00199067	AKAP8L	0.0019559	PSMF1	0.00187862	NPDC1	0.0020077	FKBP14	0.00193242	NOLC1	0.00198613	AXIN1	0.00192973	C2CD2	0.00196372
SMARCC1	0.001807	NFATC4	0.00181314	CDC45	0.00185581	ASCC3	0.00184791	MEST	0.00185535	HMGCS1	0.00189165	IL4R	0.00195933	PHF15	0.00200916	ABL1	0.00189623	CCNE2	0.00189198	CDK7	0.00195653	MCM3	0.00192	LRPAP1	0.00199028	DRAP1	0.00193032	ASAH1	0.00193523	CRK	0.00196518	RRAGA	0.00196482	UBE2L6	0.00198869	FGFR4	0.00194869	IL4R	0.00187477	RGS2	0.00200232	APBB2	0.00192118	AURKA	0.00198307	LIG1	0.00192492	PHF15	0.00194364
CYTH1	0.00179905	PPOX	0.00179657	EAPP	0.00185124	DNMT1	0.00183548	FKBP4	0.0018551	HMGA2	0.00189011	AURKA	0.00194926	TBXA2R	0.00199252	CCNB1	0.00188985	RFC5	0.00189076	STK25	0.00195385	BDH1	0.0019186	MIF	0.00198826	RPS5	0.00192937	POLR2I	0.00192034	DNM1	0.00196075	NFKB2	0.00196102	PDHX	0.0019816	ELAVL1	0.00194665	PAFAH1B1	0.00187444	ITGB5	0.00199901	SKP1	0.00191934	USP1	0.00198298	FGFR4	0.00191964	APBB2	0.00193366
PTGS2	0.00179821	PAF1	0.00179649	GDPD5	0.00184089	MBOAT7	0.00180963	CENPE	0.00185418	HOOK2	0.00188306	CDH3	0.00194794	ISOC1	0.00198723	NVL	0.00188124	DCTD	0.00188306	CASP3	0.00194664	TIMP2	0.00191465	PTPLAD1	0.00198471	MYBL2	0.00192491	HMGCR	0.0019155	GAPDH	0.00195041	FBXO7	0.00195777	CCNE2	0.00197737	TEX10	0.00193045	MAP3K4	0.00186741	SNX13	0.0019945	SNX13	0.00190508	ST3GAL5	0.00198143	CXCR4	0.00191148	MYBL2	0.00191226
CAST	0.00179199	EAPP	0.00179306	CCL2	0.00182162	TOP2A	0.0017869	BAG3	0.00185021	MYL9	0.00187528	MYBL2	0.00194347	DNM1	0.00197558	ITGB5	0.00187223	STX4	0.00188266	MSH6	0.00193893	DENND2D	0.00190637	EBP	0.00198172	NR3C1	0.00190128	TPM1	0.00190769	EXOSC4	0.00190466	MYCBP	0.00194977	SPR	0.00197392	LAMA3	0.00192008	CDC45	0.00185243	USP1	0.00199255	USP1	0.00190358	CCNH	0.0019806	PRKCD	0.00190322	RBM34	0.00190731
APBB2	0.00178776	CCND3	0.00179199	MBNL2	0.00181318	CCND3	0.001783	CDC45	0.00184734	CISD1	0.00187517	CCNA2	0.00193882	HMGCR	0.00196264	NR2F6	0.0018678	CYCS	0.0018817	CRTAP	0.00193778	CALU	0.00189423	SYPL1	0.00196135	TIMELESS	0.00190098	HMG20B	0.00190266	PRKCD	0.00190439	CYCS	0.00194717	RPIA	0.00193583	ORC1	0.00191976	PTK2B	0.00184971	LRPAP1	0.00196559	GNAI2	0.00189278	PDGFA	0.00196216	TLR4	0.00188964	FASTKD5	0.00189823
CSRP1	0.0017845	CSRP1	0.00178965	CCDC86	0.0018106	BLMH	0.00177824	YKT6	0.00184346	PPIC	0.00186889	SFN	0.0019183	GSTZ1	0.00195671	KIAA0907	0.0018633	FBXO21	0.00187004	KIF14	0.00193547	PTPRF	0.0018909	NCAPD2	0.00195848	ITFG1	0.00189123	SNX13	0.00189944	MYCBP	0.00190167	NR2F6	0.00193752	FBXO7	0.00193123	ITGB5	0.00191965	MAP7	0.00183293	GSTZ1	0.00195977	HAT1	0.00188919	DNM1	0.00194312	UBE3C	0.00188348	CPSF4	0.00189742
AURKA	0.00178122	RRP1B	0.00178244	DHX29	0.00180857	DHX29	0.00177673	TERF2IP	0.00184262	UBE3B	0.00186391	SPR	0.00189072	HYOU1	0.00195618	EIF5	0.00185945	STAT1	0.00186749	RFX5	0.00192973	SNX13	0.00188707	CCNE2	0.00194946	NUP93	0.00188574	IL13RA1	0.00189902	HERC6	0.00190039	MBOAT7	0.00193579	PDGFA	0.00192129	ITFG1	0.00191321	BAD	0.00182985	MALT1	0.00195159	BIRC5	0.00188833	LYN	0.00193935	GSTZ1	0.00188326	PRKCD	0.0018795
NCAPD2	0.00177982	PDLIM1	0.00178196	PSMF1	0.00180591	PPP1R13B	0.00177021	DUSP11	0.00184221	SOX4	0.00185346	AURKB	0.00188734	SFN	0.00194882	STUB1	0.00185834	APBB2	0.00186215	HMGCR	0.00192966	HERC6	0.00186906	HERC6	0.00193325	RAP1GAP	0.00188574	PTK2B	0.00189459	CPSF4	0.00189546	PSMD10	0.00193242	CCNH	0.00191826	OXSR1	0.00189785	FKBP14	0.00182835	VAPB	0.00192185	C2CD2	0.00188833	DERA	0.00192896	H2AFV	0.00188123	ICAM3	0.00187239
HOOK2	0.00177345	S100A13	0.00177836	GRWD1	0.0017898	PTPLAD1	0.00177018	CANT1	0.00183655	POLD4	0.00184021	SMAD3	0.00188727	C2CD2	0.00194618	PHF15	0.00185402	NVL	0.001861	AKAP8L	0.00191932	UBE2L6	0.00186786	SPDEF	0.00192392	ADI1	0.00188104	DHX29	0.00187935	CLIC4	0.00188275	RNF167	0.00192601	BTK	0.00191454	CCDC86	0.00189208	PSME1	0.00181635	ITFG1	0.00191666	SPAG4	0.0018865	CREB1	0.00192816	FKBP4	0.0018767	PPIC	0.00186395
BCL2	0.00176294	CHMP6	0.00177622	EIF5	0.00178846	EAPP	0.00176961	GOLT1B	0.00183362	PRKCH	0.00183733	C2CD2	0.00188055	IL4R	0.00194473	PSMB10	0.00185189	VDAC1	0.00185655	ACBD3	0.00191751	AKAP8L	0.00186768	AKAP8L	0.00191681	IL4R	0.00186877	GMNN	0.00186536	FGFR4	0.00187955	MAP3K4	0.00192218	APBB2	0.00190931	MAP2K5	0.00188892	SQRDL	0.0018135	C2CD2	0.00190635	IL4R	0.00187909	SNX13	0.00191796	ISOC1	0.00185614	VAPB	0.00185646
PRKACA	0.00175986	PTPRF	0.00177549	NISCH	0.00178412	CRK	0.0017643	ITGAE	0.00183301	C2CD2	0.00182887	PPP1R13B	0.00187664	SYPL1	0.00193612	HMGCS1	0.00184886	DNM1	0.0018533	POLR2I	0.0019063	CCNA2	0.00186447	DNM1	0.00191679	TIMM17B	0.00186609	MAP2K5	0.00186493	TBXA2R	0.001876	EDN1	0.00191935	AKAP8L	0.00190891	SNX13	0.00188298	SQSTM1	0.00180613	MRPS16	0.00190493	CRK	0.00187259	MEST	0.0019137	HMG20B	0.00184954	FKBP14	0.00185604
SLC35A3	0.00175688	COG4	0.0017746	BRP44	0.00178265	MVP	0.00176399	GFPT1	0.0018291	BDH1	0.00182433	FYN	0.00187431	SMARCC1	0.00192617	PARP1	0.00183774	POLG2	0.00185179	PSME1	0.00189102	ISOC1	0.00186445	NUDCD3	0.00191585	PDGFA	0.00185409	CDK5R1	0.00185929	NR3C1	0.00186792	PMAIP1	0.00191767	GSTZ1	0.00190422	HMGCS1	0.00187777	TEX10	0.00180014	TEX10	0.00189164	BDH1	0.00187175	GSTZ1	0.00191144	HERPUD1	0.00184922	IKBKB	0.00184504
NPDC1	0.00175259	AURKA	0.00177445	IDE	0.00178142	MTERFD1	0.00175594	TLE1	0.00182568	CCNB1	0.00181931	FKBP4	0.00187387	RFX5	0.00192547	PRKCH	0.0018336	NCAPD2	0.00184452	EIF4G1	0.00188699	SMAD3	0.00185257	CDK1	0.00191452	MALT1	0.00185396	SOX4	0.00185842	STK10	0.0018566	DCTD	0.00190909	NUP93	0.0019011	MRPS16	0.00187251	MAPK13	0.00179536	STK10	0.00188951	PHF15	0.00187168	MAPKAPK3	0.00190717	CEBPD	0.00184355	USP1	0.00183574
S100A13	0.0017505	VGLL4	0.00176367	UBR7	0.00177944	NUP85	0.00175174	PTPN12	0.00182541	POLR2I	0.00181902	STAT1	0.00187124	PSMF1	0.00192363	AURKB	0.001828	NUCB2	0.00184405	RNH1	0.00188608	NUDCD3	0.00185214	MYLK	0.0019002	SMAD3	0.00185257	KDM5A	0.00185224	MCM3	0.00185265	FOS	0.00190323	DRAP1	0.0018977	DNMT1	0.00186906	NUDCD3	0.00179204	ALDOA	0.00188758	SCCPDH	0.00185375	PSME1	0.00190475	PLOD3	0.00184006	EIF5	0.00183377
HADH	0.0017416	DNMT3A	0.00175922	CLTC	0.00177613	NPRL2	0.00175064	ADAM10	0.00182475	TEX10	0.00181792	SLC25A46	0.00186347	CLIC4	0.00192334	PSMF1	0.00182759	PTPRK	0.00183762	LIG1	0.00187025	UBE3C	0.00184162	TERF2IP	0.00188565	SPR	0.00184926	CEBPD	0.00184616	LYN	0.00183973	TMEM110	0.00190174	SFN	0.00189584	C2CD2	0.00183778	RRAGA	0.00178619	CCNH	0.00188344	MYCBP	0.00185304	VDAC1	0.0018993	BAG3	0.00183924	METRN	0.00183006
PTK2B	0.00173766	TRAP1	0.00175683	ATF6	0.00177376	TLE1	0.00175026	ATMIN	0.00182299	SNAP25	0.00181536	PTPRK	0.00184605	SMAD3	0.00191653	DCTD	0.00182111	ADI1	0.00183464	PRKX	0.00186528	SPDEF	0.00183496	PAN2	0.00188498	HMGCR	0.00184177	SIRT3	0.00184357	C2CD2	0.00183419	RPS5	0.00190126	SMAD3	0.00189165	IL13RA1	0.00183396	NUP93	0.00178352	CXCR4	0.00187949	HYOU1	0.00184025	SYPL1	0.00189262	ICAM1	0.00183916	CLIC4	0.00182764
NCOA3	0.001737	NCAPD2	0.00175625	DNMT3A	0.00176101	NISCH	0.00174788	PDS5A	0.00182252	RFX5	0.0018111	CHMP4A	0.00184491	MYL9	0.00191593	PTPRK	0.00181749	CCDC86	0.00183173	DPH2	0.00185964	UBE3B	0.00181467	GFPT1	0.0018832	AKAP8L	0.00182661	CXCR4	0.00184139	DCTD	0.00183003	USP1	0.00189996	RBM34	0.00188657	PRKAG2	0.00183312	SFN	0.00178085	MAP2K5	0.00187872	NPDC1	0.00183399	MYCBP	0.00188783	HYOU1	0.00182595	CHMP4A	0.00182097
H2AFV	0.00173625	APBB2	0.00175142	PSRC1	0.0017584	ACD	0.0017449	TIMM17B	0.00181397	HMGCR	0.00180954	USP1	0.00184122	PTPRF	0.0019108	NR3C1	0.00181537	HMGCR	0.00182885	PFKL	0.00184883	ATP6V0B	0.00180919	SPR	0.00188158	PTPLAD1	0.00182253	MRPS16	0.00183733	KDM5A	0.00182618	RPIA	0.00189564	MYBL2	0.00188101	CCNH	0.00183289	C2CD2	0.00177779	PSIP1	0.00185842	HMGA2	0.0018225	ITGB5	0.00188399	PTK2B	0.00182129	ILK	0.00182048
MEST	0.00173445	CBR1	0.00174854	SNX6	0.00175706	ARHGEF2	0.00174442	POLB	0.00181098	FGFR4	0.00179752	ABL1	0.00182914	RBM34	0.00190197	MFSD10	0.00181149	TIMP2	0.00182382	UTP14A	0.00183577	HMGA2	0.00180663	SQRDL	0.00187555	TEX10	0.00181421	TIMM17B	0.00182598	RGS2	0.00182112	CCNE2	0.0018941	PSMB8	0.00186936	MALT1	0.00183221	PDHX	0.00177647	PRKAG2	0.00185507	IKBKB	0.00181808	ENOPH1	0.00188322	ZNF451	0.00180888	GSTZ1	0.00181962
RRP1B	0.00173006	MCOLN1	0.00174154	CBR1	0.00174463	STK25	0.00174125	NCOA3	0.00180477	CTSL1	0.00178962	ATP6V0B	0.00182503	MRPS16	0.00189903	SPDEF	0.00180966	MYLK	0.00181898	TUBB6	0.00181993	STX4	0.00180357	RAD9A	0.00187223	LYPLA1	0.00181254	EDN1	0.00181882	MYBL2	0.00180637	SGCB	0.00189409	SQRDL	0.00182365	STK10	0.00181573	MALT1	0.00177549	PIH1D1	0.00185423	KDM5A	0.00180672	SPR	0.00188034	ABCF1	0.00180468	MCM3	0.00181517
IGF2BP2	0.00172507	MUC1	0.00173791	CCNB1	0.00174358	TIMM17B	0.0017411	PSME1	0.00180124	CCDC86	0.00177492	KIT	0.00181992	UBE2L6	0.00189263	FASTKD5	0.00180854	PSMF1	0.00181748	SFN	0.0018198	CCNE2	0.00180144	CPSF4	0.00186994	EED	0.00180948	ARFIP2	0.00181644	SMAD3	0.00180285	PDGFA	0.00187152	PMAIP1	0.00182092	PSMF1	0.00181438	PIH1D1	0.00177374	SFN	0.00184985	DNM1	0.00180474	NR3C1	0.00186774	DERA	0.00180416	IL4R	0.00181094
RB1	0.00172338	DCK	0.001723	TRAP1	0.00174328	MTHFD2	0.00173864	IGFBP3	0.00179224	DHX29	0.00177363	SMC4	0.00181309	IKBKB	0.00188248	GSTZ1	0.00180004	FGFR4	0.00181671	NSDHL	0.00180743	NUP93	0.00180143	GNAI2	0.00186523	TERF2IP	0.00180063	EED	0.00181493	HMGCR	0.00180029	POLG2	0.00187064	MALT1	0.00181871	KCNK1	0.00181063	ZNF451	0.00176778	ISOC1	0.00184753	ETV1	0.00180284	SMAD3	0.0018603	ASAH1	0.00180048	SMC4	0.00180754
ERBB3	0.0017122	CYTH1	0.00172289	YKT6	0.00173685	IDE	0.00173741	PLS1	0.00178965	CRK	0.001766	HIST1H2BK	0.00180868	HERC6	0.0018713	SNX13	0.0017919	PRKCD	0.00181171	DERA	0.00180041	PHF15	0.00180114	PMAIP1	0.00186126	SNX13	0.0017955	ATF6	0.00181422	MYL9	0.00179655	ST3GAL5	0.00186964	SYPL1	0.00180975	FZD1	0.00180178	TBXA2R	0.00176732	KDM5A	0.00182691	TEX10	0.00180269	OXSR1	0.00185328	P4HTM	0.0017945	PPP1R13B	0.00180408
MCOLN1	0.00171137	MKNK1	0.00171537	NOSIP	0.00171062	DNMT3A	0.00173083	KIT	0.00178818	CLIC4	0.00176494	VDAC1	0.0018016	NPDC1	0.00185261	C2CD2	0.00178687	PPIC	0.00181054	PYCR1	0.00179381	RHEB	0.00179607	OXSR1	0.00186115	EPRS	0.00178145	PAF1	0.00180576	PMAIP1	0.00176666	KIAA1033	0.00186552	PTPRK	0.00180619	MYO10	0.00180128	PMAIP1	0.00176608	POLR2I	0.00182178	GSTZ1	0.00179816	ETV1	0.00184498	C2CD2	0.00178993	NOLC1	0.00180226
HERPUD1	0.00171073	HADH	0.00171304	DCTD	0.00167773	TSTA3	0.00172459	TRAK2	0.00178261	CCDC85B	0.00175655	SYPL1	0.00180132	PPIC	0.00185062	RAB27A	0.00178683	RAD9A	0.00179023	STAT1	0.0017889	NR3C1	0.00179389	HMGCR	0.00186004	SPDEF	0.00175704	PCCB	0.00180157	FASTKD5	0.00176156	PIH1D1	0.00185407	FGFR4	0.00180267	NISCH	0.00178762	HMGCR	0.00176253	FGFR4	0.00182141	PAFAH1B1	0.00179805	PSMF1	0.00184065	SPTLC2	0.00177595	UBE3C	0.00179963
CHMP6	0.00171025	STX1A	0.00171046	CIAPIN1	0.00167634	FZD7	0.00171888	ZNF589	0.00177657	RRAGA	0.001753	IKBKE	0.00180069	SKP1	0.00184815	NUP93	0.00178272	PIH1D1	0.00178946	HAT1	0.00178807	MBOAT7	0.0017885	HOXA10	0.00184776	CCDC86	0.00175293	MYBL2	0.0017897	FBXO7	0.00175492	TOMM70A	0.00185226	PSMF1	0.00180234	PLA2G4A	0.00177769	CLIC4	0.00176131	KCNK1	0.00181023	PSMD10	0.00177937	NOL3	0.00183357	DCTD	0.00177301	DUSP6	0.00179957
STX1A	0.0017034	HERPUD1	0.0017052	KIAA0907	0.00167052	CLIC4	0.00171358	INPP4B	0.00177575	NR1H2	0.00175278	MMP2	0.00179788	USP1	0.00184457	CCNH	0.00178224	HERPUD1	0.00178232	PCNA	0.00178734	HMGCR	0.0017871	SMC3	0.00184321	PPP1R13B	0.00175143	LRPAP1	0.0017894	NUP93	0.00175434	TIMM17B	0.00184797	CREB1	0.00178162	RBM34	0.00177571	MAP2K5	0.00175147	ZNF451	0.00180375	LYRM1	0.00177711	FASTKD5	0.0018193	PTPRF	0.00176343	TBXA2R	0.00179051
VGLL4	0.00170222	IGF2BP2	0.00169308	STX4	0.00166626	ECD	0.00170746	G3BP1	0.00176578	ETFB	0.00174447	ALDOA	0.00178567	ALDOA	0.00184287	RFX5	0.00178213	YTHDF1	0.00178035	NR2F6	0.00178718	ABL1	0.00178565	PPIC	0.00184119	SQSTM1	0.00174978	HOOK2	0.00178166	CCNB1	0.00174749	ATP2C1	0.0018408	MIF	0.00177515	PHF15	0.00177115	SKP1	0.00174878	RFX5	0.00180243	LRPAP1	0.00177151	DUSP6	0.00181795	PDGFA	0.00176041	CCNA2	0.00178345
PIK3CA	0.00170125	PRKACA	0.00169129	MIF	0.00166019	MAPKAPK2	0.00170514	PEX11A	0.00176168	ITFG1	0.00174418	TRIM2	0.00178547	ETV1	0.001839	HIST1H2BK	0.00177725	KIAA0753	0.0017766	INSIG1	0.00178545	ICAM3	0.0017831	DDB2	0.00183765	RBKS	0.00174699	FZD1	0.00176733	TIMP2	0.0017466	PDIA5	0.00182891	MCM3	0.00177469	RGS2	0.00176902	PSMD4	0.00174864	IL4R	0.00179797	MCM3	0.00177143	SCCPDH	0.00181189	PAFAH1B1	0.00175763	MALT1	0.00177916
PDLIM1	0.00169719	NCOA3	0.00169126	VPS72	0.00165989	POLE2	0.00170321	HAT1	0.0017481	BUB1B	0.00174202	MAPKAPK3	0.00177905	EPRS	0.00183324	EPRS	0.00177311	MCM3	0.00177239	IGF2BP2	0.00177877	ITGB5	0.0017781	SCCPDH	0.00182943	MYO10	0.00174645	AXIN1	0.00175253	ETV1	0.00174057	NUCB2	0.00182603	KIAA0907	0.00176711	SCCPDH	0.00176091	HERC6	0.00173696	PSMD10	0.00178981	EPRS	0.00176641	PTPRK	0.00180533	STK10	0.00175754	NFIL3	0.00176958
CCND3	0.00169707	BCL2	0.00168976	DERA	0.00165739	EIF4EBP1	0.0016997	CDK7	0.00174623	ZNF451	0.0017243	UBE2L6	0.00177317	ICAM3	0.00182796	HOXA10	0.00177009	DRAP1	0.00176098	MACF1	0.00177583	MEST	0.00177751	NPDC1	0.00182809	POLD4	0.00173172	GSTZ1	0.00174664	RHEB	0.00173763	SKP1	0.00182458	ORC1	0.00176555	RPA2	0.00174149	ZNF589	0.00173571	PSMB10	0.00178897	CREB1	0.00176541	GAPDH	0.00180218	GFPT1	0.00175287	BDH1	0.00176936
POLR1C	0.00168753	WDTC1	0.00168425	APPBP2	0.00165641	ERBB3	0.00169841	CLTC	0.00174004	PPARG	0.00172325	CHP	0.0017679	CCNE2	0.00182577	PRPF4	0.00176983	IL4R	0.00175514	MAPK13	0.00177364	MAPKAPK3	0.00177732	FBXO7	0.00180882	CRK	0.00172552	APPBP2	0.00174469	ALDOA	0.00173049	PHF15	0.00182402	PPIC	0.0017578	PSMD10	0.0017408	NUCB2	0.00172878	DNMT1	0.00178482	FZD1	0.00176474	AURKB	0.00180153	VPS28	0.00175023	SMAD3	0.00176721
COG4	0.00168697	DHX29	0.00168375	PTPRK	0.0016546	KIAA1279	0.00169632	ETS1	0.00173863	MRPS16	0.00171709	PTPRF	0.00176231	CHMP4A	0.0018247	CSRP1	0.0017663	ELAVL1	0.00175249	ATMIN	0.00177359	RAE1	0.00177646	HOOK2	0.0018064	C2CD2	0.00172517	RAP1GAP	0.00174384	IL4R	0.00172999	SQRDL	0.00181479	FKBP4	0.00175471	MYBL2	0.00173948	EBP	0.00172722	NISCH	0.00177363	ISOC1	0.00176247	CDH3	0.00180119	GATA3	0.00174521	LRPAP1	0.00176695
HEBP1	0.00168526	RB1	0.00167772	SPEN	0.00165241	CHP	0.00169287	BIRC5	0.00173826	DECR1	0.00171678	HOXA10	0.00175963	CDK1	0.00181489	KIAA0753	0.00175605	BTK	0.0017473	CTSL1	0.00174829	EXOSC4	0.00177593	PTPRK	0.00180549	VPS28	0.00171634	PLS1	0.00174035	ATP6V0B	0.00172632	ZNF589	0.00181098	CPSF4	0.00174639	HMGA2	0.00173194	MCM3	0.00172718	PCCB	0.00177356	CCNH	0.00175957	RAB27A	0.00179114	GNPDA1	0.00173751	MYL9	0.00176672
WDTC1	0.00168207	PTK2B	0.00167756	HIST2H2BE	0.00164215	APBB2	0.00168853	PTPLAD1	0.00172572	USP1	0.00171363	CCNE2	0.00175927	COL4A1	0.00181411	EBNA1BP2	0.00175207	RBKS	0.00174729	DNTTIP2	0.00174558	NR1H2	0.0017717	FGFR4	0.00177679	STAT1	0.0017104	SYPL1	0.00173982	HOXA10	0.00172569	PMM2	0.00180921	VAPB	0.00174005	POLR2I	0.00172575	PROS1	0.00172666	IKBKB	0.00177176	SPEN	0.00175929	MALT1	0.00178932	POLG2	0.00173498	CDH3	0.00175412
FRS2	0.00167972	H2AFV	0.00167711	BCL7B	0.00164179	MAP7	0.00168361	AKAP8	0.00170556	BAX	0.00170953	KDM5A	0.00175537	CCNH	0.00181141	CHERP	0.00175196	SLC37A4	0.00174719	HIF1A	0.00174336	ADI1	0.00176854	CCNA2	0.00177378	TMEM50A	0.0017091	CCNH	0.00173848	UBE2L6	0.0017242	CCDC86	0.00179515	NFIL3	0.00173577	SFN	0.0017128	TPM1	0.00172376	SPAG4	0.00176547	FKBP4	0.0017506	PPIC	0.00178623	KIT	0.00172672	SYPL1	0.00174796
TLE1	0.00167427	ZNF131	0.00167382	GOLT1B	0.00163893	CBR1	0.0016683	NUP85	0.00170301	NGRN	0.00169873	SQRDL	0.00175414	SNAP25	0.00179527	PPIC	0.00174921	TOMM70A	0.00173076	IFRD2	0.00174068	SRC	0.00176464	DAXX	0.00176768	FBXO11	0.00170687	VAPB	0.00173776	RPIA	0.00172338	AKAP8L	0.00179006	MAP3K4	0.00173482	EIF5	0.00170798	CASP7	0.00172084	CTSL1	0.00176353	HERPUD1	0.00174772	BTK	0.00178169	NVL	0.0017264	HMGA2	0.00174314
DCK	0.0016709	FRS2	0.00167292	PLS1	0.00163095	RBM34	0.00166639	GABPB1	0.00169907	PRKAG2	0.00169796	MCM3	0.00174097	STK10	0.00176265	PRKCD	0.00174522	USP1	0.00172806	DNM1	0.00174057	SQRDL	0.0017596	RBKS	0.00176265	PPARG	0.00170326	BDH1	0.00173212	RBM34	0.00172286	STX4	0.00178674	NPDC1	0.00173378	CXCR4	0.00170743	UBE3B	0.00170352	MOK	0.00176166	PSMF1	0.00174318	NUDCD3	0.00177206	PMAIP1	0.00172586	B3GNT1	0.00173797
CBR1	0.00166997	KIAA0355	0.00167216	TSEN2	0.00162908	LRRC41	0.00166275	CAMSAP2	0.00168307	AURKB	0.00169578	B3GNT1	0.00174085	AURKB	0.00173945	PDGFA	0.00174171	SQRDL	0.00171671	VPS72	0.00173561	SQSTM1	0.0017563	PDIA5	0.00176191	BAD	0.00168969	RHEB	0.00172772	DRAP1	0.00172086	TCEA2	0.00178357	IL4R	0.00171618	ISOC1	0.00170676	CASP2	0.00170169	PLA2G4A	0.00175969	DAXX	0.00174077	ATP6V0B	0.00177027	METRN	0.0017231	ATP6V0B	0.00173388
ZNF131	0.00166733	POLR1C	0.00167017	RALA	0.00162793	SPEN	0.00165679	CCND3	0.00168242	SPAG4	0.00169155	RGS2	0.00173916	OXSR1	0.00173437	SRC	0.00173966	RNF167	0.00171582	NUP85	0.00173521	RPS5	0.00174749	ZNF451	0.00175795	STX4	0.00168114	SCCPDH	0.00172261	PPP1R13B	0.00171252	RFC5	0.00178313	SCCPDH	0.0017151	RPA3	0.00169519	HOXA10	0.00170058	ELAVL1	0.00175518	ZNF451	0.00173798	HOXA10	0.00176726	DRAP1	0.00171887	NPDC1	0.00173111
PECR	0.0016564	TSPAN6	0.00166997	NIT1	0.00162462	MIF	0.00164692	GNB5	0.00168213	EBP	0.0016903	E2F2	0.00173572	PCCB	0.0017279	ZNF589	0.00173894	MYCBP	0.00171021	PTPRK	0.00172837	CHMP4A	0.00174331	RPIA	0.0017533	IL13RA1	0.00167985	LRP10	0.00172223	SLC25A46	0.00171127	DAXX	0.00177302	TXNL4B	0.00171173	DNAJB2	0.00169188	SCCPDH	0.00169893	KIAA0355	0.00174997	FGFR4	0.00173775	PTPRF	0.0017664	HMGCR	0.00171851	BIRC5	0.00172668
MKNK1	0.00165503	HEBP1	0.00166962	PSME1	0.00162308	INSIG1	0.00164321	NUP93	0.0016808	EDN1	0.00168819	KIF5C	0.00173288	CALU	0.00172368	TIAM1	0.00173785	SMC3	0.00170959	DHRS7	0.00171015	DDB2	0.00174011	SMC4	0.00174489	NGRN	0.00167481	VPS28	0.00171029	SYPL1	0.00170548	SFN	0.00177247	VPS28	0.00170496	FKBP14	0.00168665	MBOAT7	0.00169735	PPARG	0.00174796	PSMB10	0.0017361	CHERP	0.00175989	CRK	0.00170893	PMAIP1	0.00172088
GABPB1	0.00164603	EED	0.00166805	CCNH	0.00162127	ZNF589	0.00163883	TPD52L2	0.00167829	MBOAT7	0.00168566	NOLC1	0.00172722	SYNGR3	0.0017222	PTK2B	0.00173008	ST3GAL5	0.00170843	CENPE	0.00170557	PRKCD	0.00173967	MYCBP	0.00174377	GSTZ1	0.00166881	MIF	0.00170087	PTPRK	0.00170428	UBE3B	0.00177149	ABL1	0.00170471	ZNF451	0.00167749	DNM1	0.00169561	SNAP25	0.0017461	RBM34	0.00173257	FKBP14	0.00175377	MYCBP2	0.0017078	PIK3C2B	0.00171564
DHX29	0.0016427	NPDC1	0.00166505	IGFBP3	0.00162037	CLTB	0.00163725	SYK	0.00166533	WDR7	0.00168505	LYRM1	0.00172349	FASTKD5	0.0017197	IKBKB	0.001728	RPIA	0.00170336	MPZL1	0.00170451	RAB27A	0.00173616	SLC35A3	0.0017282	UBE2L6	0.0016645	TSKU	0.00170024	UBE3C	0.00170247	YTHDF1	0.00176518	BIRC5	0.00169224	PTPRF	0.00167295	PIN1	0.00168984	NUDCD3	0.00173089	EXOSC4	0.00173138	STK10	0.0017406	NGRN	0.00169726	GFPT1	0.00169859
GHR	0.00164178	MIF	0.00166432	TFAP2A	0.00161466	DERA	0.0016343	CCND1	0.00166487	NUP93	0.00168421	EIF5	0.00172196	FGFR4	0.00171965	CRTAP	0.0017279	ATP2C1	0.001702	NCAPD2	0.00170244	CRK	0.00172833	RRAGA	0.00172669	PSMD10	0.00166203	C2CD2	0.00169756	NOL3	0.00169359	BDH1	0.00175653	TIMP2	0.00168592	SLC25A46	0.00167252	BDH1	0.0016892	HIST1H2BK	0.00172004	RGS2	0.0017307	CRTAP	0.00173716	SGCB	0.00169398	PSMF1	0.00169736
SPEN	0.00163697	JMJD6	0.00166045	ASCC3	0.00161447	CDC25A	0.00163325	PRCP	0.00166355	CCNH	0.00168328	EXOSC4	0.00171995	MAPKAPK3	0.00170422	KIF5C	0.00171427	OXSR1	0.00169499	GMNN	0.00169997	VPS28	0.00172653	CHMP4A	0.0017135	BTK	0.00165994	LSM6	0.00169397	BDH1	0.00169212	HMGA2	0.0017561	HMGA2	0.00168527	RAE1	0.00167161	PLA2G4A	0.00168409	HSD17B10	0.00171801	MBTPS1	0.00172503	HMGCR	0.00173521	PRKCH	0.00169285	EXOSC4	0.00169658
CAMSAP2	0.00163685	PIK3CA	0.00165841	PTK2B	0.00161188	G3BP1	0.00161654	SYPL1	0.00165715	CYCS	0.00168004	TICAM1	0.00171913	MEST	0.00170354	USP1	0.00170867	HMGA2	0.00169288	ETS1	0.00169713	STK10	0.00172202	FOS	0.00171025	SCCPDH	0.00165481	PSMB10	0.00169109	KIAA0753	0.00168898	MALT1	0.00173559	LYPLA1	0.00168424	CREB1	0.00167123	REEP5	0.00168347	RAE1	0.00171537	CDK2	0.00172319	NUP93	0.00173404	NR1H2	0.00167066	AURKB	0.00169088
TSPAN6	0.0016357	CAST	0.00165292	CYTH1	0.00160923	FBXL12	0.0016136	FYN	0.00165231	SMAD3	0.00167825	EPRS	0.00171901	CREB1	0.00169963	HMGA2	0.0017071	FRS2	0.00169227	PGAM1	0.00168347	LRPAP1	0.00171931	NCOA3	0.00170591	HOXA10	0.00164022	RFC5	0.00169079	CALU	0.00167943	NCAPD2	0.00173108	MAPKAPK3	0.00168101	VAPB	0.00166355	TXNDC9	0.00168074	PSMF1	0.00171397	GAPDH	0.00171832	IL4R	0.00172747	CHMP4A	0.00166927	CDK5R1	0.00168661
HMOX1	0.00163188	KLHDC2	0.00165124	STAT3	0.00160739	PPOX	0.0016102	PPP1R13B	0.00165167	KCNK1	0.00167817	SNX13	0.00171762	EXOSC4	0.00169727	UBE2L6	0.00170679	CHMP4A	0.0016914	PIP4K2B	0.00168085	OXSR1	0.00171868	ETV1	0.00170325	PTPRK	0.00163827	BAX	0.00169015	NUDCD3	0.00167653	SLC37A4	0.00172556	PROS1	0.0016779	ETV1	0.00166146	SMARCC1	0.00167678	ORC1	0.00171184	DCTD	0.00171334	FKBP4	0.00172295	RPS5	0.00166085	TRIM2	0.00168545
PSRC1	0.00162864	ERBB3	0.0016501	ANKRD10	0.00159987	CAT	0.00160424	STX4	0.00165114	FBXO11	0.0016726	DCTD	0.00171702	BAG3	0.00169022	IKBKE	0.00170678	ZNF589	0.00168932	RALGDS	0.00167036	CHERP	0.00171557	FAH	0.00170021	RRAGA	0.00163744	ADI1	0.00169009	GFPT1	0.00167543	NVL	0.00171839	CDK5R1	0.00167677	FRS2	0.00165488	ORC1	0.00166712	MIF	0.0017058	SYPL1	0.00170725	HIST1H2BK	0.00172077	CPSF4	0.00165169	ALDOA	0.00168526
MACF1	0.00162626	TLE1	0.00164064	PTPLAD1	0.00159548	KDM5A	0.00159084	CRK	0.0016459	DNM1	0.00167013	SPEN	0.00171698	AKAP8L	0.00168952	ENOPH1	0.00170354	FIS1	0.00168912	CCL2	0.00167007	TCEAL4	0.00171045	RHEB	0.00169333	IGF2BP2	0.00163323	PIH1D1	0.00168619	PSMF1	0.00167338	DECR1	0.00169828	PTPN12	0.00167084	SNAP25	0.00165485	EED	0.00166562	ADI1	0.00170058	DUSP6	0.00170521	LRPAP1	0.00170025	CYTH1	0.00164674	CDK1	0.00168415
DNMT3A	0.00162153	CAMSAP2	0.00163965	MTHFD2	0.00159322	POLR1C	0.00158478	CCNB1	0.00164262	ELAVL1	0.00166985	BAG3	0.00171386	STX4	0.00168595	SYPL1	0.00170183	PPP1R13B	0.00168808	CLIC4	0.00166946	DAXX	0.00170921	MAP3K4	0.00169076	PLA2G4A	0.00162357	HMGCS1	0.00168547	PTPRF	0.00166918	PSMB10	0.0016968	CCNB1	0.0016689	LSM6	0.00165255	DENND2D	0.00165603	EBP	0.00169875	SFN	0.00170093	TICAM1	0.00169927	SUV39H1	0.00164273	SNX13	0.00168229
TRAP1	0.00161845	HMOX1	0.00163884	CETN3	0.00158881	MCOLN1	0.00158423	IGF2BP2	0.00163689	TSKU	0.00166797	CDK5R1	0.0017089	CYCS	0.00168178	MAPKAPK3	0.00169682	EED	0.00168338	TGFBR2	0.00166873	GAPDH	0.00170816	TCEAL4	0.001683	ETV1	0.00162267	MOK	0.00168497	CHERP	0.00166344	ILK	0.00169136	NFATC4	0.00166714	NFATC3	0.00165202	RAP1GAP	0.00165365	CDK5R1	0.00169564	NCOA3	0.00169608	DNMT1	0.0016908	MAPKAPK3	0.00163936	FKBP4	0.00167275
KIAA0355	0.001612	SPEN	0.00163697	BLMH	0.0015881	PIK3CA	0.00158264	MACF1	0.00163	PDIA5	0.0016677	MALT1	0.0017026	EIF5	0.00168068	HERPUD1	0.00169004	PAFAH1B1	0.00167856	RB1	0.00165069	NISCH	0.00170783	CLPX	0.00167499	PDIA5	0.00161922	NR3C1	0.00168366	ORC1	0.00166303	SRC	0.0016904	NET1	0.00165805	DUSP22	0.00165005	NR1H2	0.00165335	CCND3	0.00168731	PTPRF	0.00169275	RHEB	0.00168194	PARP1	0.00163895	DECR1	0.00166655
CLTC	0.00159723	BAX	0.00163322	PRKAG2	0.00158737	CNOT4	0.00157986	NOTCH1	0.00162967	PMAIP1	0.00166574	ITGB5	0.00169717	HIST1H2BK	0.0016713	VDAC1	0.00168855	FAH	0.00167176	SPAG4	0.00164542	PTPRK	0.00170719	SPEN	0.00167454	CCND3	0.00161722	STX4	0.00168254	EIF5	0.00165926	LYRM1	0.00168725	DAXX	0.00164935	BAD	0.00164795	SOX4	0.00164988	CYCS	0.00168459	VPS28	0.00169224	LAMA3	0.00167303	TEX10	0.00163151	NCOA3	0.00166296
MIF	0.00159527	ALDOA	0.00162936	MPZL1	0.00158537	UBR7	0.0015733	CTNNAL1	0.00162346	EED	0.00166025	METRN	0.0016937	PIH1D1	0.00166934	MYL9	0.00168438	GADD45B	0.00166991	GABPB1	0.00164297	MIF	0.00170584	SMAD3	0.00167155	LYN	0.00161234	DUSP22	0.0016815	CREB1	0.00163101	PROS1	0.00167561	CHP	0.00164769	HYOU1	0.00164513	ITGB5	0.00164853	POLD4	0.00168413	KIAA0355	0.00169144	RPIA	0.00166938	LYRM1	0.00162994	KIAA0753	0.00166258
MUC1	0.00159141	CEBPD	0.00161735	BAG3	0.001585	EVL	0.00157269	MTERFD1	0.00162176	IGF2BP2	0.00165787	ST3GAL5	0.00169097	SRC	0.00166834	SNCA	0.0016791	SMAD3	0.00166959	HOOK2	0.00164296	PSMB8	0.0017054	KIAA1033	0.00166263	FIS1	0.00161233	DNAJB2	0.00168113	CDK1	0.00163065	PPIC	0.00167473	SRC	0.00164088	GSTZ1	0.00163778	PMM2	0.00164641	AKAP8L	0.00168204	LYPLA1	0.00168798	PPP1R13B	0.00165076	DUSP11	0.00162764	NUP93	0.00165749
CD97	0.00158628	GHR	0.00161645	PLEKHJ1	0.00158188	CRYZ	0.00157099	CEBPD	0.00161171	KAT6A	0.00165649	LYPLA1	0.00168365	GATA3	0.00166558	BIRC2	0.00167813	CENPE	0.00166918	PSMB10	0.00163863	SFN	0.00170254	KIAA0753	0.00164722	ACBD3	0.00160775	EBP	0.00167994	SMC4	0.00162995	GSTZ1	0.00166753	CDK1	0.00163843	EBP	0.00163497	PRKCD	0.00163896	HMGA2	0.00167667	SQRDL	0.00167945	BAD	0.0016409	GALE	0.00162041	RPIA	0.00164572
PRR15L	0.00158246	MACF1	0.00161632	RBM34	0.00158021	FBXO21	0.00155797	PRKCD	0.00159097	HMG20B	0.0016526	HERC6	0.00168095	IPO13	0.00166424	CLIC4	0.0016756	SOX4	0.00166267	CGRRF1	0.00163576	CRTAP	0.00170056	RAB27A	0.00163983	CCDC85B	0.00160487	ISOC1	0.00167151	ILK	0.00162858	CCNA2	0.00165898	CLIC4	0.00163038	LRPAP1	0.00163291	CRK	0.00163459	PAFAH1B1	0.00167026	SPDEF	0.00166873	HMGA2	0.00162917	SNX13	0.00160152	HIST1H2BK	0.00162937
JMJD6	0.00158231	PECR	0.0016082	S100A4	0.00158004	TPD52L2	0.00155443	DNMT3A	0.0015862	ORC1	0.00165169	PHF15	0.00167517	RAE1	0.00165949	LYRM1	0.00166947	LYPLA1	0.00166124	TIAM1	0.00161324	DECR1	0.00169835	PROS1	0.00163877	HEATR1	0.00160178	PLOD3	0.00167121	AURKB	0.00162609	MAP7	0.00165793	HAT1	0.00162435	DUSP6	0.00162916	NR3C1	0.00163293	SCCPDH	0.00166287	CLIC4	0.00165735	ACBD3	0.00162792	POLR2I	0.00160027	DNMT1	0.00162932
ALDOA	0.00158081	PRR15L	0.00160585	PECR	0.00157191	POLB	0.00154901	CISD1	0.00158241	LAMA3	0.0016437	NUDCD3	0.00167238	PGAM1	0.0016584	HMG20B	0.00166843	NPDC1	0.00166094	HSPD1	0.00161285	IL4R	0.00168611	HSPA4	0.00163257	PMAIP1	0.00159902	MEST	0.00166142	OXSR1	0.00162076	NR1H2	0.00165577	PHF15	0.0016222	ETFB	0.00162886	CCNA2	0.00163257	HMG20B	0.00165788	IGF2BP2	0.00165486	TRIB3	0.00161627	NUP93	0.00160026	KDM5A	0.0016268
SLC25A14	0.00157815	PSRC1	0.00159955	TSTA3	0.00156613	CDK7	0.00154435	CSNK1A1	0.0015819	FOXO4	0.00164062	SYNGR3	0.00166204	KCNK1	0.00165762	MALT1	0.00166472	GSTZ1	0.00165821	ATP11B	0.00160848	CCNH	0.00168363	HAT1	0.00163168	HOOK2	0.00159885	WDR7	0.00165849	UBE3B	0.00161391	EDEM1	0.00165475	RPA2	0.00161303	CYCS	0.00162662	PPIC	0.0016286	UBE3B	0.00165613	NR3C1	0.00165242	PMAIP1	0.00161305	ADI1	0.0015971	DCTD	0.001616
CCND1	0.00156863	MBTPS1	0.00158891	MRPL12	0.00156596	NOS3	0.00154172	SMARCD2	0.00157476	CCND3	0.0016377	NISCH	0.00166032	PRKAG2	0.00165434	SPAG4	0.00166448	PPARG	0.00165715	KTN1	0.00160653	P4HTM	0.00168071	ADI1	0.00163055	FOXO4	0.00159508	TSEN2	0.00164956	STX4	0.00160047	ICAM1	0.00165289	ERBB2	0.00160537	MOK	0.00162118	ETFB	0.00162626	MEST	0.00164685	SMC3	0.00163928	CHMP4A	0.00160933	GNAI2	0.00159671	SLC25A46	0.00161308
BAX	0.00156303	CTNNAL1	0.00158586	NFIL3	0.00156375	PRKCD	0.00153895	RAB27A	0.00156827	PTPRF	0.00163397	MIF	0.00165991	SCCPDH	0.00163903	DUSP22	0.00165742	EDN1	0.00165339	MAT2A	0.001598	SCCPDH	0.00167937	CASP2	0.00161816	PIN1	0.00159506	RBM34	0.00164589	NPDC1	0.00159625	RAE1	0.00164983	P4HTM	0.00160129	RFX5	0.00160799	TICAM1	0.00162587	PRKCH	0.00164598	PMAIP1	0.00162205	PRKAG2	0.00160887	FAT1	0.00159115	LYRM1	0.00161192
ZNF589	0.00156271	GABPB1	0.0015833	GPER	0.001563	CHEK1	0.00153815	CHMP6	0.00156736	GATA3	0.00163341	ANXA7	0.00165634	PMAIP1	0.00163893	DECR1	0.00165288	PSMB10	0.00165152	KIT	0.00159161	IKBKB	0.00167879	LYRM1	0.00161741	RBM34	0.00158861	CLIC4	0.00164552	NFIL3	0.0015935	PTPLAD1	0.00164491	NCOA3	0.00159698	PCCB	0.00160361	TCERG1	0.00162444	IL13RA1	0.001637	GFPT1	0.00162188	TMEM50A	0.00160649	TIMM17B	0.00159057	CCNB1	0.00161145
KLHDC2	0.00156041	BAG3	0.00157967	SIRT3	0.00153869	PTGS2	0.00153732	STXBP2	0.00156721	MAP7	0.00163195	FKBP14	0.00164715	LRPAP1	0.00163383	EXOSC4	0.0016467	PSMD10	0.00164682	MBOAT7	0.00159064	PPIC	0.00167766	NUSAP1	0.00161235	DUSP11	0.00158804	CYCS	0.0016455	KIAA0355	0.00159278	ADI1	0.00164437	GFPT1	0.00159404	CHMP4A	0.001595	ISOC1	0.00161921	METRN	0.00162779	DRAP1	0.00162106	FAH	0.001606	CDC45	0.00158204	PSMB8	0.00160558
MBTPS1	0.00156022	PDIA5	0.00157262	HMGCR	0.00153753	GABPB1	0.00153522	CBR1	0.00156385	PSMD10	0.00163191	MFSD10	0.00164671	NISCH	0.0016291	HYOU1	0.00164276	SPTLC2	0.00164506	NOS3	0.00158979	DRAP1	0.00167356	ISOC1	0.00158995	KCNK1	0.00158775	RPA2	0.00164251	NISCH	0.00159173	UBE3C	0.00164226	KDM5A	0.00159266	SMAD3	0.00159206	EXOSC4	0.00161723	LAMA3	0.00161693	FRS2	0.00161765	ABL1	0.00160365	FOSL1	0.00158097	KIT	0.00160274
SLC11A2	0.00156011	NOTCH1	0.00155266	TLE1	0.00153588	MBNL1	0.00152584	TUBB6	0.00155649	SPDEF	0.00162848	SHC1	0.00163733	ADI1	0.00162725	ATP6V1D	0.00164216	FBXO7	0.00164278	TLK2	0.00158307	COL4A1	0.00167321	JUN	0.00158893	TXLNA	0.00157559	G3BP1	0.00164148	SCCPDH	0.00159111	PAN2	0.00162475	SYNGR3	0.00159254	IGF2BP2	0.00158786	NGRN	0.0016138	STX4	0.0015864	UBE3B	0.00161688	KIAA0753	0.00160147	PRCP	0.00157997	ABL1	0.00160219
CLTB	0.00155741	REEP5	0.00155192	CAST	0.00152484	NUP88	0.0015245	GMNN	0.00155151	ADI1	0.00162136	NFIL3	0.00163404	FAH	0.0016247	MBNL1	0.00164079	CCND1	0.00163384	RNPS1	0.00158028	PSMF1	0.00166655	SOX4	0.00158833	HYOU1	0.00157322	RFX5	0.00163898	PRKAG2	0.00158777	HERPUD1	0.00162339	HLA-DMA	0.00159232	CLIC4	0.00158626	NPDC1	0.00161167	KAT6A	0.00158307	CDC45	0.00161209	MCM3	0.00160099	RRAGA	0.00157302	DDB2	0.0016008
TSKU	0.00155351	RPS6	0.00154792	FASTKD5	0.00152326	IGFBP3	0.0015217	STAT1	0.00154629	TMEM2	0.00161403	APBB2	0.00162553	EBNA1BP2	0.00162239	METRN	0.00163355	SCCPDH	0.00163049	CAMSAP2	0.00157294	PRKAG2	0.00166614	VPS28	0.00158688	SOX4	0.00156601	ENOSF1	0.00163882	CDH3	0.00158242	KIAA0100	0.00161586	HOXA10	0.00159028	WDR7	0.00158353	UBE2L6	0.00161007	DNM1	0.00158103	MEST	0.00161174	CDC45	0.00159275	EXOSC4	0.00156684	CCNE2	0.00159456
CCNF	0.00154048	CLTB	0.00154424	GSTZ1	0.00152261	SPTLC2	0.00151941	CGRRF1	0.0015448	MOK	0.00160892	MBNL1	0.00162493	NR3C1	0.00161976	NOL3	0.00163096	CREG1	0.0016295	ARHGEF12	0.00157069	KIAA0753	0.00166209	RNF167	0.00158286	PRKAG2	0.00156533	PRKAG2	0.00163836	ICAM3	0.00157213	HOXA10	0.00161564	PLA2G4A	0.00159018	CCND3	0.00157549	TCEAL4	0.00160678	ETV1	0.0015806	STX4	0.00161066	EDN1	0.00159252	ENOSF1	0.00156599	RGS2	0.00158459
CHAC1	0.00153909	MTERFD1	0.00154285	PLSCR3	0.00151935	GOLT1B	0.00151811	TRIM2	0.00154475	HYOU1	0.00160818	TUBB6	0.00162144	METRN	0.00161217	BAMBI	0.00163071	NR3C1	0.00162794	TIMELESS	0.00156245	LYPLA1	0.00166108	NUCB2	0.00157728	HERC6	0.00156479	RGS2	0.00163671	CCNA2	0.00156609	HLA-DMA	0.00161175	UBE3B	0.00158246	SQRDL	0.00157294	SNAP25	0.0016048	ATF6	0.00157723	EDN1	0.0016088	CLIC4	0.00158819	IGF1R	0.00156436	RHEB	0.00158379
CTNNAL1	0.00153518	TSKU	0.00154173	NPC1	0.00151048	GTF2A2	0.001512	GNAS	0.00154021	BTK	0.00160768	HYOU1	0.00162114	TIMP2	0.00161216	NOLC1	0.00162508	MAP7	0.00162238	IL1B	0.0015615	ORC1	0.00165997	PRKCD	0.00157248	ECH1	0.00156416	MBOAT7	0.0016226	MEST	0.0015656	ERBB2	0.00161096	EIF5	0.00158056	SLC25A4	0.00156672	SMAD3	0.00160239	PGAM1	0.00157326	TSEN2	0.00160763	PSMB8	0.00158796	ICAM3	0.00155969	OXSR1	0.00158202
CTSL1	0.0015248	SKIV2L	0.00154	FOS	0.00151029	ICAM3	0.00150411	NUP88	0.00153623	PLA2G4A	0.00159804	SLC11A2	0.00161641	FBXO7	0.0016101	SKP1	0.00162233	SKP1	0.00161861	PDS5A	0.00156102	NOL3	0.00165126	PSMF1	0.00157018	EIF4EBP1	0.00155911	FOXO4	0.00162122	RRAGA	0.00156457	TXNDC9	0.00159772	PRCP	0.00157833	PTK2B	0.00156134	MEST	0.00159754	GATA3	0.00156969	SLC25A46	0.00160634	KDM5A	0.00158417	APBB2	0.00155931	AMDHD2	0.00157597
NOTCH1	0.00152346	TRAM2	0.00153496	ZNF395	0.00150888	PSRC1	0.00149761	MUC1	0.00153207	MYO10	0.00159523	HAT1	0.00161614	KIAA0753	0.00160483	WDR67	0.00161903	PAN2	0.00159873	PPIC	0.00155956	FOS	0.00164653	PIN1	0.00156702	FBXO21	0.00155746	PSMF1	0.00161616	TRIB3	0.00155926	DENND2D	0.00159355	NUSAP1	0.00157778	PRKCH	0.00155658	ELAVL1	0.00159682	FKBP14	0.00156941	CDK5R1	0.00160029	EPRS	0.00158282	FRS2	0.00155931	CHERP	0.0015323
ENOSF1	0.0015208	HOMER2	0.00152929	KIAA1279	0.00150773	NOTCH1	0.00149712	CSRP1	0.00152716	BAD	0.00158629	GSTZ1	0.00161556	DECR1	0.00160473	PPP1R13B	0.00161821	CDC45	0.00159738	CD320	0.0015539	BAMBI	0.00162985	NR1H2	0.00156122	ATF6	0.00155668	STAT3	0.00161541	SFN	0.00155679	LYPLA1	0.00159123	TBXA2R	0.00157383	BAMBI	0.00155209	LYN	0.0015958	CCDC85B	0.00156827	SRC	0.00159897	ADI1	0.00157679	PPP1R13B	0.00155353	CAMSAP2	0.00152798
EED	0.00151369	CLTC	0.0015263	UBE3C	0.00150679	ASAH1	0.00149157	HOOK2	0.00152687	MBTPS1	0.00158474	BIRC5	0.00160745	CDC45	0.00160392	SCCPDH	0.00161442	DECR1	0.00159695	HIST2H2BE	0.00155388	SYNGR3	0.00162545	NFATC4	0.00155923	ZNF451	0.00155036	NISCH	0.00161115	KIT	0.00155612	SMC3	0.00158862	SQSTM1	0.00156222	HSD17B10	0.00155137	SPAG7	0.00158524	CDH3	0.00156646	PPARG	0.00159848	ORC1	0.00156883	PRUNE	0.00154894	TMEM50A	0.00152297
MYCBP2	0.00150453	NFIL3	0.00152524	SCP2	0.00150449	RPN1	0.00148894	MAT2A	0.00151779	TMEM97	0.00158261	KIAA0907	0.00160202	MMP2	0.00159018	DERA	0.00161224	PROS1	0.00158811	MAPKAPK5	0.00155324	LYRM1	0.00162397	DCTD	0.00154607	FKBP4	0.00154661	UBE3B	0.00160943	TRIM2	0.00155472	TIMP2	0.00158853	OXSR1	0.0015553	FBXO21	0.0015508	STX4	0.00158133	BUB1B	0.00156564	EBP	0.00159148	SRC	0.00156306	FKBP14	0.00154886	FGFR4	0.00151914
BAG3	0.0015024	SLC25A46	0.00152496	EXOSC4	0.00150365	NFIL3	0.00148733	FASTKD5	0.00151611	CHMP4A	0.00158235	DECR1	0.0015982	IL13RA1	0.00158519	CCNE2	0.00160813	GOLT1B	0.0015865	KIAA0355	0.00154802	NFIL3	0.00162273	TPM1	0.00154067	SQRDL	0.00154196	MBTPS1	0.0015971	SPEN	0.00155188	METRN	0.00158763	CRTAP	0.00155057	HMGCR	0.00154838	ABL1	0.00157765	MAPKAPK3	0.00156309	GOLT1B	0.00159088	SPDEF	0.00155832	PIK3C2B	0.0015485	ADI1	0.00151864
NFIL3	0.0014985	CCND1	0.00152377	GNB5	0.00150115	TMEM5	0.00148191	TIMM9	0.00151046	CDK2	0.00158173	SCCPDH	0.00159584	UBE3B	0.00158272	HLA-DMA	0.00160655	HEATR1	0.00158599	KIAA0907	0.00154645	FASTKD5	0.00161967	CRTAP	0.00153864	ITGB5	0.00154128	ATMIN	0.00157485	EDN1	0.00154929	KIF5C	0.001586	DECR1	0.00155047	TMEM50A	0.0015438	BAX	0.00157411	ETFB	0.00156166	MYBL2	0.00158718	UBE3B	0.0015576	FAS	0.00154779	LYPLA1	0.00151677
TCEAL4	0.00149785	SLC11A2	0.00151634	IGF2BP2	0.00149991	CSNK1A1	0.00148075	VGLL4	0.00150694	HSD17B10	0.00158036	NUP93	0.00158655	EBP	0.00157997	HAT1	0.00160447	HYOU1	0.00158109	NUP62	0.00154456	RAD9A	0.00161934	SRC	0.00153356	ORC1	0.00153333	ZNF451	0.00157306	MBOAT7	0.00154536	MMP2	0.00158599	STK10	0.00154975	RAP1GAP	0.00154131	FGFR4	0.00156921	TMEM110	0.00155765	KCNK1	0.00158476	IKBKB	0.00154687	CDK2	0.00154591	EPRS	0.00151616
SYPL1	0.00149349	CCNF	0.00151609	PSMD2	0.00149633	AMDHD2	0.00147551	SLC25A46	0.00150587	IL13RA1	0.00157087	PFKL	0.00158358	ERO1L	0.00157359	ST7	0.00160217	PMM2	0.00158044	CANT1	0.00153842	POLR2I	0.00161366	DENND2D	0.00152349	SPEN	0.00153009	RRAGA	0.00157137	GNAI2	0.00154277	HAT1	0.00158183	CHMP4A	0.00153939	SPAG4	0.00154056	TMEM2	0.00156751	TSKU	0.00155085	FASTKD5	0.00158175	LYRM1	0.00154518	ETV1	0.0015453	DRAP1	0.00151135
SLC25A46	0.00149156	SYK	0.001506	NUP88	0.00148653	DYNLT3	0.00147436	MCOLN1	0.00150535	AKAP8L	0.00157003	CHERP	0.00158307	TEX10	0.00157299	BIRC5	0.00160216	TEX10	0.00157868	NGRN	0.00153672	EDN1	0.00160532	C2CD2	0.00152262	CDK1	0.00152759	IL1B	0.00156804	METRN	0.00154211	STK10	0.00157953	SHC1	0.00153296	NUDCD3	0.00153817	DHX29	0.00156025	TIMM17B	0.00155016	ETFB	0.00156447	TIMP2	0.00154214	SPAG4	0.00154351	CHP	0.00150358
TGFBR2	0.00148681	SLC25A14	0.0015059	POLE2	0.00148226	ICMT	0.00147421	ALDOC	0.00149923	TESK1	0.00156912	CAMSAP2	0.00158077	HMGCS1	0.00157248	FKBP14	0.00159327	DAXX	0.00157394	CHMP4A	0.00152843	USP1	0.00160444	POLG2	0.00151537	DNAJB2	0.00152615	KIAA0355	0.00156489	DECR1	0.00153755	TMEM50A	0.00157218	MOK	0.00153134	HMG20B	0.00153779	HOOK2	0.001557	KIAA0753	0.00154486	ATF6	0.00156419	CCNB1	0.00153922	TIPARP	0.00154295	FBXO11	0.00150222
PAFAH1B3	0.0014797	CD97	0.00150466	HPRT1	0.0014703	MAPK9	0.00147038	USP7	0.00149807	TSEN2	0.00154711	NR3C1	0.00157205	TRIM2	0.00157142	SLC11A2	0.00159177	PIN1	0.00156617	SLC25A46	0.0015273	TXNDC9	0.00160252	GDPD5	0.00151339	DECR1	0.00152523	STAT1	0.00156078	DUSP11	0.00153561	CD97	0.00156935	LYRM1	0.0015233	USP1	0.00153274	MYO10	0.0015537	HYOU1	0.00153999	CENPE	0.00156105	NFIL3	0.00153481	MTA1	0.0015426	ITGB5	0.00150123
SYK	0.00147878	TCEAL4	0.00150089	HN1L	0.00146564	NR2F6	0.00145545	PRR15L	0.00149783	RAB27A	0.00154443	CRTAP	0.00157138	LYRM1	0.0015682	SYNGR3	0.00158671	UBE3C	0.0015645	HADH	0.00152304	TXNL4B	0.00159249	HYOU1	0.00151144	BAX	0.00152362	NUP93	0.00155365	LYRM1	0.00153496	BUB1B	0.00156468	PTPRF	0.00152145	ENOSF1	0.00153021	RBKS	0.00154253	MBTPS1	0.00153214	PCCB	0.00156051	TIAM1	0.00153419	RAC2	0.0015416	CRTAP	0.00149706
CDKN2A	0.00147623	GDPD5	0.00148882	SYK	0.00146293	DUSP6	0.00145375	KLHDC2	0.00149405	FKBP14	0.00153745	PRKCD	0.00156826	BIRC5	0.00156562	SMC4	0.00157807	GFPT1	0.00156344	LRP10	0.00152031	ATP6V1D	0.00159223	NUP93	0.00151101	MOK	0.00152299	EIF5	0.00155173	PSMB8	0.00153158	SNCA	0.00156339	ST3GAL5	0.00151848	DDIT4	0.0015259	DDB2	0.00153805	UBE3C	0.00153017	PDIA5	0.001558	SLC25A46	0.00152743	LGMN	0.0015378	SCCPDH	0.00149498
PDIA5	0.00147332	BIRC5	0.0014867	SLC11A2	0.00145615	DCTD	0.00145054	PARP1	0.00149177	FRS2	0.00153234	CTSL1	0.00156647	CCND3	0.00156166	FUT1	0.00157662	PUF60	0.00156193	SOX4	0.00151998	RPIA	0.00158922	NUP62	0.00150944	TOMM34	0.00152294	HADH	0.00155149	CHMP4A	0.00153157	YKT6	0.00155002	AURKB	0.00151733	SRC	0.00152557	TIMM17B	0.00153497	CHERP	0.00152944	SMC4	0.00155442	ILK	0.00151675	PAFAH1B3	0.00153683	EBP	0.0014928
GNPDA1	0.00146996	CHAC1	0.00148553	RBKS	0.00145479	STX4	0.00144689	MAPKAPK5	0.00148797	PSIP1	0.00153171	SNCA	0.00155892	SLC25A46	0.00155443	HMGCR	0.00157638	TMEM110	0.0015538	BHLHE40	0.00151683	PLA2G4A	0.00157239	GSTZ1	0.00150774	CHERP	0.00152085	EPB41L2	0.00154606	PIK3C2B	0.00152517	GFPT1	0.00154786	EBP	0.00151693	UBE3B	0.001524	KIAA1033	0.00151882	CDC45	0.0015293	LAMA3	0.00155047	PUF60	0.00151522	CCNF	0.00153473	UBE2L6	0.00149243
ABCF1	0.00146792	UBR7	0.00147892	SMARCD2	0.00145468	MRPL12	0.00144527	SHC1	0.00147182	ISOC1	0.0015277	KIAA0753	0.00155539	GFPT1	0.00154604	HSD17B10	0.00156966	MBTPS1	0.00155106	RAB27A	0.00150995	EZH2	0.00156925	ATP2C1	0.00149276	FRS2	0.00151275	TIMELESS	0.0015443	HMGA2	0.00152031	CDC42	0.00154542	NOL3	0.00151553	DENND2D	0.00151961	ARFIP2	0.00151869	TMEM97	0.00152876	ABL1	0.00154896	SHC1	0.00151045	IKBKB	0.001534	GDPD5	0.00148483
CEBPD	0.00146661	SYPL1	0.00147792	MNAT1	0.0014534	HEBP1	0.00144466	CDK6	0.00146917	ALDOA	0.00152337	PTPN12	0.00155488	HAT1	0.00154558	SNAP25	0.00156778	TSEN2	0.00154617	CDK6	0.00150925	HLA-DMA	0.00156637	MBNL1	0.00148771	PSMB10	0.00151026	DRAP1	0.00154314	BAG3	0.00151761	AMDHD2	0.00154458	SLC25A46	0.00151369	NGRN	0.00150861	CDK2	0.00151827	CEBPD	0.00152672	RRAGA	0.00154656	MBOAT7	0.00150322	HSPB1	0.00153161	SFN	0.00148254
REEP5	0.00146597	CDKN2A	0.00147558	PRR15L	0.00145182	AURKA	0.00144233	PRKACA	0.00146554	DDIT4	0.00152056	CLIC4	0.00154796	PROS1	0.00154522	LAMA3	0.00156319	NUDCD3	0.00154476	ATP6V0B	0.00150863	PMAIP1	0.00156478	ICAM3	0.0014869	TSEN2	0.00150994	P4HA2	0.00153305	NCOA3	0.00150268	CCND1	0.00154294	DENND2D	0.00151086	HADH	0.00150852	TSKU	0.0015176	EIF5	0.00152016	ADI1	0.00154253	ALDOA	0.00149913	CHP	0.00153042	LSM6	0.00147395
SMARCD2	0.00145899	COPB2	0.00147338	RAB11FIP2	0.00144584	SYPL1	0.00143831	USP1	0.00146189	SFN	0.00151782	DERA	0.00154623	DUSP22	0.00154493	PSMB8	0.00155867	TMEM50A	0.00152939	RRP12	0.00150567	TIMM17B	0.00156196	TICAM1	0.00148304	XPO7	0.00150944	DUSP11	0.00152732	IKBKB	0.00150229	TERF2IP	0.00153863	DDB2	0.00150497	ADI1	0.00150744	TIMELESS	0.00151705	STAT1	0.00151968	HMGCR	0.00153816	PLA2G4A	0.00149457	PSMF1	0.00153009	JUN	0.00147061
PSMF1	0.00145855	CCDC86	0.00147165	RRS1	0.00144136	C2CD2L	0.00143704	DPH2	0.00145747	RPS5	0.00151615	PMAIP1	0.00153912	DUSP6	0.00152359	NUDCD3	0.00155716	TSKU	0.00152415	EED	0.00150377	NPDC1	0.00155919	RAP1GAP	0.00148142	POLR2I	0.00150735	FIS1	0.00152694	MOK	0.00149852	SCCPDH	0.00153714	ANKRD10	0.00150458	TIAM1	0.00150688	PTPRK	0.00151347	TMEM50A	0.00151436	DDB2	0.00153309	HMOX1	0.00149398	FUT1	0.00152427	LYN	0.00146364
PLSCR3	0.00145698	SMARCD2	0.0014686	RRP12	0.00143942	MYLK	0.00143167	TSEN2	0.00145626	GOLT1B	0.00151221	ENOPH1	0.00153893	MBOAT7	0.00152306	APBB2	0.00155605	MIF	0.00152391	NUDT9	0.00149883	CDC45	0.00155627	STX4	0.00148071	SMNDC1	0.00150674	RPS5	0.00152578	SHC1	0.00149716	IPO13	0.00153617	NUDCD3	0.00150214	TIMM17B	0.0015068	GNAI2	0.00151074	PARP2	0.00151072	HMOX1	0.00153181	STUB1	0.00149315	RAB21	0.00152114	HMGCR	0.00146292
BZW2	0.00145516	SNX6	0.00146164	PHF15	0.00143558	IGF2BP2	0.00143106	FOS	0.00145433	TIMM22	0.00151127	HOMER2	0.00153831	IKBKE	0.00152256	CDK2	0.00155471	AMDHD2	0.00152304	PTPN12	0.00149765	METRN	0.00155353	NR3C1	0.00147931	SLC37A4	0.00150613	RPA3	0.00151301	CDC45	0.00149619	WDR67	0.00153552	STX4	0.00150204	NUP93	0.00150448	DRAP1	0.0015087	DHX29	0.00151059	OXSR1	0.00153015	DECR1	0.0014916	LRP10	0.00151875	IPO13	0.00146147
SKIV2L	0.00145458	MYCBP2	0.00146067	CSNK1A1	0.00143387	FAM57A	0.00142967	SRC	0.00145426	VPS28	0.00150956	PSMF1	0.00153806	RRAGA	0.00151725	KDELR2	0.00155455	CREB1	0.00152168	PHF15	0.00149279	TSEN2	0.00155144	ABL1	0.00147112	AURKB	0.001504	SPAG4	0.00151279	CCNE2	0.00149256	TIMM22	0.00153517	HMGCR	0.00149395	HOXA10	0.00150323	AURKB	0.00150848	MBOAT7	0.00150753	UBE2L6	0.00152805	RAD9A	0.0014806	RRP8	0.00151795	STK10	0.00146008
BRCA1	0.0014504	ZNF589	0.00145303	ZMIZ1	0.00143378	PPIC	0.00142382	NOS3	0.00145315	PRKX	0.00150308	STUB1	0.00153716	PPP1R13B	0.00151464	CDH3	0.00155346	C2CD2	0.00151733	CCNF	0.00149145	PROS1	0.00154809	CHP	0.00146721	DDB2	0.00149907	PRCP	0.00151095	BIRC5	0.00149115	PIN1	0.00153456	UBE3C	0.00148353	MEST	0.00149881	CCDC85B	0.00150683	SLC37A4	0.00150573	ABCB6	0.00152628	SMC4	0.00147598	CREB1	0.00151743	NOL3	0.00145701
BIRC5	0.00144933	PAFAH1B3	0.00145273	MAPKAPK5	0.00143168	HOOK2	0.00142155	AURKA	0.00145228	EAPP	0.00150231	ACBD3	0.0015333	UBE3C	0.00151258	KDM5A	0.00155283	HAT1	0.00151578	SIRT3	0.00149116	AURKB	0.0015474	TXNDC9	0.00146628	CENPE	0.00149488	CCDC85B	0.00150681	DENND2D	0.00148971	OXSR1	0.00152988	PARP1	0.00148333	PIH1D1	0.0014955	PPP1R13B	0.00150306	WDR7	0.00150557	PIN1	0.00152264	UBE3C	0.001474	EBP	0.00151344	ORC1	0.00145566
GDPD5	0.00144421	STX4	0.00145092	PIK3C3	0.00142973	PAN2	0.00142017	MYLK	0.00144813	PGAM1	0.00150179	PRCP	0.00152699	LAMA3	0.00151167	TRIM2	0.00155254	RAP1GAP	0.00150887	CXCR4	0.00148769	EBP	0.00154237	CDC42	0.00146576	MBTPS1	0.00148774	PLA2G4A	0.00150357	FZD1	0.00148481	HMGCR	0.0015269	PRKCD	0.0014786	GNPDA1	0.00149127	HMGA2	0.00149697	VPS28	0.00149884	RPIA	0.00152233	RAE1	0.00147115	NFIL3	0.00151342	EDN1	0.00145548
CNOT4	0.00144281	GNPDA1	0.00145006	CSRP1	0.00142242	MRPL19	0.00141865	PDLIM1	0.00144013	NUCB2	0.0015008	MEST	0.00152489	TMEM110	0.00151015	RAE1	0.00154836	RAB31	0.00150529	PTK2	0.00148747	MOK	0.00153397	TMEM50A	0.00146544	SKP1	0.00148479	BAG3	0.00150053	LRPAP1	0.0014842	TBXA2R	0.00152133	IGF2BP2	0.00147699	GATA3	0.0014909	EDEM1	0.00149646	CDK2	0.00149249	MBOAT7	0.00151333	FOS	0.00147085	VDAC1	0.00150718	RAB27A	0.00145516
STK25	0.00144008	PIK3C3	0.0014498	GHR	0.0014215	NOL3	0.00141828	ACBD3	0.0014295	GNA11	0.00149814	HSD17B11	0.00152099	SQRDL	0.00150916	LSM6	0.00154094	UBE3B	0.00149525	TERF2IP	0.00148339	PIK3C2B	0.00153175	SMARCC1	0.00146292	P4HA2	0.00148458	CDK1	0.00149605	FIS1	0.00147668	PSMF1	0.00152122	PPP1R13B	0.00147661	ALDOA	0.0014891	PDIA5	0.00148908	RPA2	0.00149207	NOL3	0.00151229	LYPLA1	0.00146849	PSMD10	0.00150497	HADH	0.00145284
PIK3C3	0.00143963	CNDP2	0.00144072	PAN2	0.00142065	PIK3C3	0.00141747	PLP2	0.00142363	RAP1GAP	0.00149177	PCCB	0.00151705	SNCA	0.00149881	CALU	0.00153544	ETV1	0.00148991	THAP11	0.00148298	VDAC1	0.00152268	TIMELESS	0.00145939	DAXX	0.00148291	ORC1	0.00148161	LYPLA1	0.00146894	BAMBI	0.00152086	ITGB5	0.00147576	DHX29	0.00148626	KCNK1	0.0014865	BAX	0.00149122	DENND2D	0.00149989	MUC1	0.00146771	IL13RA1	0.00150187	SRC	0.00144915
ARPP19	0.00142742	PSMF1	0.00143536	MTERFD1	0.00140432	HYOU1	0.00141559	PTPN6	0.00142304	DUSP22	0.00148685	GALE	0.00151156	FOXO4	0.0014979	GDPD5	0.00153144	TRIB3	0.00147682	UBE3B	0.00147471	CDK5R1	0.00152245	SLC37A4	0.00145752	PRKCQ	0.00147364	CCNE2	0.00147663	HADH	0.00146777	FRS2	0.0015156	ADI1	0.00147451	TIMELESS	0.00148295	MYCBP	0.00148474	SLC25A46	0.00149106	COL4A1	0.00149431	FGFR4	0.00146627	ABL1	0.00148612	PRKAG2	0.00144358
TSC22D3	0.00142546	PLSCR3	0.00143308	SMAD3	0.00140363	FUT1	0.00141089	MYCBP	0.00142202	PAF1	0.00148318	TSC22D3	0.00151136	PTPRK	0.00149549	TIMM22	0.0015305	KIAA1033	0.00147617	ANXA7	0.00147233	BTK	0.00152193	P4HTM	0.00145538	ATP6V0B	0.00147202	DENND2D	0.00147537	TMEM97	0.00145506	HYOU1	0.00151488	ATP6V1D	0.00147375	TMEM110	0.00147931	CHERP	0.00148455	FBXO21	0.00149059	CLTB	0.00148584	STX4	0.00145911	PTPN12	0.00148469	DUSP11	0.00143315
RPS6	0.00142382	TSC22D3	0.00143305	AKAP8	0.0013997	CDK2	0.00140701	ATP6V0B	0.00141795	MYCBP	0.00148267	CDK1	0.00151031	HMGA2	0.00149126	STX4	0.00152945	DENND2D	0.00147583	CHEK2	0.0014697	RPA2	0.00149616	CRK	0.00143234	JUN	0.00146817	USP1	0.00147359	PLA2G4A	0.00145494	ETV1	0.0015065	KDELR2	0.00147087	FCHO1	0.00147595	P4HTM	0.00148398	DENND2D	0.00148828	DUSP11	0.00148429	NCOA3	0.00145779	TSEN2	0.00148137	RPA3	0.00142982
CNDP2	0.00142364	PSMD2	0.00142909	NFATC4	0.00139811	ANKRD10	0.00140427	KCNK1	0.00141531	RPA3	0.0014811	BAMBI	0.00150746	HMG20B	0.0014873	HMOX1	0.00152856	LYRM1	0.00147475	MTF2	0.00146682	PIH1D1	0.00149503	TRIB3	0.00143001	HMG20B	0.00146753	TIMP2	0.00147319	DNAJB1	0.00144706	PPP1R13B	0.00150629	NUP62	0.00147002	TMEM2	0.00147508	TSEN2	0.00147874	RPA3	0.00148788	TSKU	0.00147697	PCCB	0.00145392	SNCA	0.0014797	CCND3	0.00142837
STX4	0.00142124	ITFG1	0.0014277	CEBPD	0.00139659	SMAD3	0.00140397	YME1L1	0.00141378	KDM5A	0.00148042	TIMP2	0.00150348	CCNA2	0.00148629	RALA	0.00152144	FOS	0.00146309	EZH2	0.00146681	FBXO7	0.00149375	RBM34	0.00142529	SMC4	0.00145984	FPGS	0.0014731	CDK5R1	0.00144166	CRTAP	0.00150351	SPEN	0.00146499	SPTLC2	0.00147254	FKBP4	0.00147533	FOXO4	0.00148522	PIH1D1	0.00147613	KDELR2	0.00145379	MUC1	0.00147839	SHC1	0.00142672
COPB2	0.0014202	INSIG1	0.00142161	MYL9	0.00139521	SCRN1	0.00139932	SLC27A3	0.00141091	STAT1	0.00147897	NCOA3	0.0015002	ORC1	0.00148512	STK10	0.00152075	MAP2K5	0.00146171	SNX13	0.00146179	LSM6	0.00149229	CASP7	0.0014136	PAFAH1B1	0.00145806	GNPDA1	0.00146761	PCCB	0.00143992	SPTLC2	0.00150308	GNAI2	0.00145819	DECR1	0.00147144	ICAM3	0.00146481	SMC4	0.00148411	HOXA10	0.00147394	SLC11A2	0.00145126	OXSR1	0.00147486	ERBB2	0.00142593
SNX6	0.00141791	KCNK1	0.00142105	METRN	0.00139215	GPER	0.00139757	EPRS	0.00141086	ITGB5	0.00147322	SPAG4	0.00150004	ILK	0.00148197	TXNL4B	0.00151741	EIF4EBP1	0.00146093	MCOLN1	0.00146148	CDK1	0.00149157	IL1B	0.00141291	PLS1	0.0014559	ALDOA	0.00146304	ERBB2	0.0014369	PSRC1	0.00149786	SNX13	0.00145411	LYRM1	0.00147015	TIMP2	0.0014609	DDIT4	0.00148257	PTPRK	0.00146862	NPDC1	0.00145012	TWF2	0.00147448	TLR4	0.00142203
HOMER2	0.00141382	RAB21	0.00141886	MICALL1	0.00139141	CDK6	0.00139744	PSMF1	0.0014069	IKBKB	0.00147238	CALU	0.00149395	NGRN	0.00148149	PMAIP1	0.0015162	PTPLAD1	0.00145984	POLE2	0.0014604	FGFR4	0.00148846	MAPKAPK3	0.00141052	PROS1	0.00145473	P4HTM	0.00146148	SMARCC1	0.0014323	TPM1	0.00149609	PAX8	0.0014494	PARP2	0.0014581	TRIB3	0.00145897	CHMP4A	0.00147733	PROS1	0.00146168	HMG20B	0.00144737	PRR7	0.00147445	STUB1	0.00141899
ZNF318	0.00141352	HERC6	0.0014146	CRYZ	0.00138543	TBX2	0.001391	HSPA4	0.0014063	FPGS	0.00147145	SNAP25	0.00148541	NUDCD3	0.00148111	UBE3B	0.00151579	IGF2BP2	0.00145809	PTGS2	0.00145212	EIF5	0.00148254	ERBB2	0.00140729	SMC3	0.00145385	ETFB	0.00144726	VPS28	0.00143112	FAH	0.00148595	LRPAP1	0.00144242	PPARG	0.00145264	FOXO4	0.00145767	RRAGA	0.00147345	HMG20B	0.00146115	HAT1	0.00143971	PROS1	0.00147204	BAG3	0.00141685
MTERFD1	0.00141159	RPS6KA1	0.00140787	HIF1A	0.00138452	CCDC90A	0.00139048	RRP1B	0.00140433	SCCPDH	0.00146878	RPIA	0.00148009	GAPDH	0.00148084	TUBB6	0.00151437	ID2	0.00145505	CETN3	0.00144837	PDIA5	0.0014824	ST3GAL5	0.00140094	KAT6A	0.00145339	HEATR1	0.00144288	SRC	0.00143019	C2CD2	0.00148469	LSM6	0.00143952	FOXO4	0.00145122	TMEM50A	0.00145757	CLIC4	0.00147069	BAG3	0.00145936	METRN	0.00143878	PTPRK	0.00146915	SNCA	0.00141433
HERC6	0.00141047	SMAD3	0.00140419	ATP11B	0.00138183	LAGE3	0.00138977	HDAC2	0.0014025	STX4	0.00146874	EDN1	0.00147599	RAP1GAP	0.00148032	NFIL3	0.00151236	PRKAG2	0.0014517	MTERFD1	0.0014351	IL13RA1	0.00147971	EDN1	0.00140026	CCNB1	0.00145157	TMEM97	0.00143842	PSMD4	0.00143002	NARFL	0.001482	PCCB	0.0014391	TPD52L2	0.00144462	RGS2	0.00145175	DECR1	0.00146819	NUDCD3	0.001459	TRIM2	0.00143753	TBPL1	0.00146759	MOK	0.00141354
ITFG1	0.00140913	TGFBR2	0.00140065	FZD7	0.00138111	RPS6	0.00138406	DNMT1	0.00139856	UBE2L6	0.00146537	PARP1	0.00147409	FKBP14	0.00147608	GFPT1	0.00151173	ATMIN	0.00145084	CRYZ	0.00143161	KIAA0100	0.00147961	GAPDH	0.00139148	TXNDC9	0.00144671	NCOA3	0.00143583	ABL1	0.00142962	ITGB5	0.00147685	TRIB3	0.00142994	MYCBP	0.0014429	PRKAG2	0.00144573	PMAIP1	0.00146651	SNAP25	0.00145625	UBE2L6	0.00143729	SKIV2L	0.00146616	HAT1	0.0014073
KCTD5	0.00140892	CTSL1	0.00139947	UBE3B	0.00138035	FASTKD5	0.0013829	SFN	0.00139456	ERO1L	0.00145798	GTPBP8	0.00147291	KIAA0355	0.00147546	OXSR1	0.00151172	TXNDC9	0.00144977	COPB2	0.00143073	ACBD3	0.00147839	FRS2	0.00138594	CCNE2	0.00144273	IL4R	0.00143521	COL4A1	0.00142905	ABL1	0.00146171	FCHO1	0.00142593	CDH3	0.00144114	CREG1	0.00144285	NUP93	0.00146504	CHERP	0.0014555	ERBB2	0.00143706	SRC	0.00146209	MEST	0.00140469
KCNK1	0.00140861	BRCA1	0.00139352	PCMT1	0.00137928	COG4	0.00137901	BAX	0.00138875	DRAP1	0.00145742	ATF6	0.00147277	HOMER2	0.00147289	ICAM1	0.00150991	CALU	0.00144424	CDH3	0.00142973	HSPA4	0.00147191	ACBD3	0.00138591	ELAVL1	0.00144195	FRS2	0.00143048	ITGB5	0.00142896	NR3C1	0.0014554	TLR4	0.00142437	TICAM1	0.00144015	VPS28	0.00144091	GNA11	0.0014624	AURKB	0.00145547	SLC25A13	0.00142546	RHEB	0.00146008	ACBD3	0.00140437
TRAM2	0.00140199	TLK2	0.00139286	SMARCC1	0.00137829	KIAA0355	0.00136892	SMC3	0.00138577	EIF5	0.00145739	HMGCR	0.00146971	RPA3	0.00147188	RAC2	0.00150561	ERBB2	0.00144415	LSM6	0.00142695	HOXA10	0.001471	KIAA0100	0.00138431	DNM1	0.0014408	HOXA10	0.00142964	JUN	0.00142342	TPD52L2	0.00145377	NISCH	0.00142233	PGAM1	0.00143899	SRC	0.00144012	NOL3	0.00146021	ATP6V0B	0.00144926	SNAP25	0.00142542	TP53BP2	0.00145637	ATF6	0.00140201
FOS	0.00140155	BZW2	0.00139214	CHAC1	0.00137488	GDPD5	0.00136205	PGRMC1	0.00138106	MEST	0.0014537	KDELR2	0.00146261	POLD4	0.00146611	OXA1L	0.00148518	CLTB	0.00143374	NNT	0.00142242	WDR67	0.00145961	FIS1	0.00138298	CLTB	0.00143728	TESK1	0.00142911	CTSL1	0.00142204	PTPRF	0.00145319	JUN	0.00141793	STAT3	0.00143639	GSTZ1	0.00143893	PIK3C2B	0.0014569	BAX	0.00144753	HOMER2	0.0014207	CYCS	0.00145008	ICAM1	0.00140131
INSIG1	0.00139839	PLEKHM1	0.00139166	CSNK1E	0.00137477	SLC5A6	0.00136026	MBOAT7	0.00137598	STAT3	0.00145068	LAMA3	0.00145569	KIT	0.00146375	LRPAP1	0.00147937	FPGS	0.00143263	EBNA1BP2	0.00142134	SMC3	0.00145317	GADD45B	0.00138233	HMGA2	0.00143498	PSIP1	0.00142613	HAT1	0.00142163	PIK3C2B	0.00145253	IL1B	0.00141725	SPDEF	0.00143042	KIAA0753	0.00142938	TIMM22	0.00145175	DNAJB2	0.00144115	DENND2D	0.00142037	DNAJB1	0.00144315	CALU	0.00140072
PDHX	0.00139497	PRKAG2	0.00139016	LRRC41	0.00137465	SQSTM1	0.00135457	ATP11B	0.001374	TMEM50A	0.0014422	DENND2D	0.00145536	SPEN	0.00146134	TSC22D3	0.00147757	PIK3C2B	0.00143091	INPP4B	0.00142003	SLC37A4	0.00145235	HERPUD1	0.00138046	ARFIP2	0.00143276	SQRDL	0.00142473	DDB2	0.00141993	GADD45B	0.00144066	RB1	0.00141596	NR1H2	0.00142636	PAN2	0.00142746	SMAD3	0.00144922	RAP1GAP	0.00143872	KIF5C	0.00141635	RAP1GAP	0.00144265	RB1	0.00139747
RPS6KA1	0.00138713	GADD45B	0.00138585	SLC27A3	0.00137335	ZMIZ1	0.00135263	GDPD5	0.00137349	PCCB	0.00144065	ATP6V1D	0.00145408	LYPLA1	0.00145777	CDK5R1	0.00147046	RNMT	0.00142558	ABCF3	0.00141826	CDH3	0.00144171	DECR1	0.00137484	NISCH	0.001432	ETV1	0.00142337	HYOU1	0.0014196	VAT1	0.00143967	HIST1H2BK	0.00141274	PSMB10	0.00142104	ACBD3	0.0014271	MYO10	0.00144877	SIRT3	0.00143666	AKAP8L	0.00140641	KIF2C	0.00144169	ENOPH1	0.00139489
NUP88	0.0013865	HDAC2	0.00137866	INPP4B	0.00136963	CETN3	0.00134956	NIT1	0.00137332	DENND2D	0.00143558	TRIB3	0.00145287	ATF6	0.00145325	ANXA7	0.00146807	CASP7	0.00141989	NOLC1	0.00141509	MUC1	0.00144002	AURKB	0.00137159	NCOA3	0.00142324	TCERG1	0.00142246	ST3GAL5	0.00141592	ISOC1	0.00143744	ARL4C	0.00140304	BIRC5	0.00141921	POLR2I	0.0014216	TRIB3	0.00143971	CALU	0.00143614	ZNF589	0.00140616	NUSAP1	0.00143686	TRIB3	0.00139464
TPD52L2	0.00138583	TPD52L2	0.00137765	MAP3K4	0.00136597	SMC4	0.00134872	SLC25A14	0.00137252	FIS1	0.00143527	DNAJB2	0.00145038	DHX29	0.00145259	SLC25A13	0.00146624	NUP93	0.00141091	ID2	0.00141147	NCOA3	0.00143752	SMARCA4	0.00136893	CDK2	0.00141917	PSMD10	0.00142175	CCND3	0.00141581	STXBP2	0.00143589	TRAM2	0.00140077	DRAP1	0.00141761	DECR1	0.00141971	PIN1	0.0014383	FBXO7	0.00143559	FBXO7	0.00140485	MOK	0.00143538	GNAI2	0.00139184
SLC5A6	0.00137281	FOS	0.00137684	ENOSF1	0.00136526	PLEKHJ1	0.00134771	CYTH1	0.00136998	PIN1	0.00142873	MBNL2	0.00145018	EIF4G1	0.00145258	SFN	0.00146427	TIMM22	0.00140452	SRC	0.00140971	ZNF589	0.00143165	CCND3	0.00136511	GNA11	0.001417	RFNG	0.00141986	ZNF589	0.00141465	EIF4G1	0.0014317	CAMSAP2	0.00139484	TMEM97	0.00141752	ATP2C1	0.00140998	PDIA5	0.00143608	MOK	0.00143375	RRAGA	0.00140339	COL4A1	0.00143536	HYOU1	0.0013901
RHOA	0.00137203	NUP93	0.00137614	SPDEF	0.00136064	PSMF1	0.00134372	DHX29	0.00136689	ATF6	0.00142622	GDPD5	0.00144361	ZNF589	0.00144651	FOS	0.00145685	MBNL1	0.00140135	LRRC16A	0.00140585	SNAP25	0.00142317	ZNF589	0.00136329	FKBP14	0.00141636	PDIA5	0.00141911	CHP	0.0014135	LAMA3	0.00142383	IL13RA1	0.00139372	EDN1	0.00141456	EDN1	0.00140693	HADH	0.0014309	CTSL1	0.00142807	TUBB6	0.00140256	KCTD5	0.00143118	PCCB	0.00138959
SMAD3	0.00136947	FKBP4	0.00137598	BMP4	0.00135566	ITGB1BP1	0.00134228	PDHX	0.00135531	ETV1	0.00142341	FZD1	0.00143359	TSEN2	0.0014457	MUC1	0.00145652	TPM1	0.00139531	MUC1	0.00140095	AMDHD2	0.0014215	DLD	0.00136198	FPGS	0.00141569	MLEC	0.00139077	HERPUD1	0.00141338	TRIB3	0.00141795	SMC3	0.00139217	KDM3A	0.00141206	PPARG	0.00140291	LSM6	0.00143079	POLR2I	0.00142695	IPO13	0.00140237	DECR1	0.00143027	PARP2	0.00138933
CHEK1	0.00136827	ABCF1	0.00137488	ALDOC	0.00133523	RAB31	0.00133902	PLOD3	0.00135461	ZNF589	0.00142303	TMEM50A	0.00142705	MIF	0.00144283	P4HTM	0.00145225	GATA3	0.00139521	TFAP2A	0.00139788	MBTPS1	0.00141971	CCND1	0.00135894	PUF60	0.00140486	MYO10	0.00139055	CLTB	0.00141329	ICAM3	0.00141423	CSNK2A2	0.00138575	CCDC85B	0.00140983	CHMP4A	0.00139873	FZD1	0.00141726	CYCS	0.00142341	EIF5	0.0014021	FHL2	0.00143009	TMEM97	0.00138827
FKBP4	0.00136765	ATF1	0.00137204	NPDC1	0.00133422	SLC25A46	0.00133741	CCDC90A	0.00135095	RAE1	0.00141943	NPDC1	0.00142515	HSD17B11	0.00144258	DNTTIP2	0.00145181	YKT6	0.00139426	KLHDC2	0.00138502	CLTB	0.00141882	ERO1L	0.00135669	WDR7	0.00140481	CLTC	0.00138864	DUSP6	0.00141328	CREG1	0.00141026	EXOSC4	0.0013771	KIAA0355	0.00140863	TMEM97	0.00139636	EDN1	0.00141364	METRN	0.00141637	TPD52L2	0.00140186	SCAND1	0.00142713	FCHO1	0.00138588
PRKAG2	0.00136543	TMEM5	0.00137151	PAF1	0.00133147	EPB41L2	0.00133099	PLEKHM1	0.00134734	CASP7	0.00141883	FGFR4	0.00141936	RNF167	0.00144147	FBXO7	0.00144791	WDR7	0.00138894	SNX6	0.00138474	RRAGA	0.00141769	ORC1	0.00135615	TIMP2	0.00140108	PIN1	0.0013861	TMEM50A	0.00141247	SMAD3	0.00139797	HERPUD1	0.00137643	LYPLA1	0.00140792	WDR7	0.00139318	NFIL3	0.00141182	TRIB3	0.00141369	FCHO1	0.00140045	CCND3	0.00142306	MIF	0.00138198
HEATR1	0.00136541	ZNF318	0.00136511	PPARD	0.00133097	GNB5	0.00133013	LAGE3	0.00134314	KIAA0355	0.00141849	MUC1	0.00141755	PLA2G4A	0.00144072	CHP	0.00144308	TCEA2	0.00138373	PDLIM1	0.00137724	ICAM1	0.00141352	TSEN2	0.00135213	UBE3B	0.00140026	SNAP25	0.00138398	TRAM2	0.00141044	GAPDH	0.00139175	EDN1	0.00137493	VPS28	0.00139803	IL13RA1	0.00139072	NFATC3	0.00140848	JUN	0.00141192	HLA-DMA	0.00139866	SKP1	0.00142271	STX4	0.00137546
COG7	0.00136124	STK25	0.00135733	FOSL1	0.00133094	SLC27A3	0.00132725	MEF2C	0.00133936	REEP5	0.00141482	ZNF589	0.00141608	ITGB5	0.00144006	LYPLA1	0.00142988	MYO10	0.00138115	CHERP	0.00137706	SMC4	0.00141146	PLA2G4A	0.00135141	LYRM1	0.0013994	NUP133	0.00138168	RAP1GAP	0.0014084	TCEAL4	0.00139045	ALDOA	0.00137248	PSIP1	0.00139674	SMNDC1	0.00139059	FRS2	0.0014027	DECR1	0.00140919	GALE	0.00139838	PDIA5	0.00142266	ETV1	0.00137461
PSMD2	0.00136088	ARPP19	0.00134366	KDM5B	0.00132763	BZW2	0.00132337	RRS1	0.00133902	METRN	0.0014102	FUT1	0.00140755	BAMBI	0.00143887	MCM3	0.00142291	KCNK1	0.0013763	DUSP11	0.00137047	SMARCC1	0.00141037	UBE3B	0.00134475	RPA3	0.00139795	CENPE	0.00138142	GDPD5	0.00140703	MIF	0.00137789	XPO7	0.0013722	SPAG7	0.00138847	CLTB	0.00139034	CREB1	0.00139725	ALDOA	0.00140874	MOK	0.00139513	ATMIN	0.00141447	TIMP2	0.00137115
LAP3	0.00136078	GATA3	0.00134141	CXCR4	0.00132701	DENND2D	0.00131792	PCCB	0.00133866	HOXA10	0.00141009	HMGA2	0.00140085	SPDEF	0.00143504	TRIB3	0.00142161	SKIV2L	0.00137306	DUSP4	0.00137007	POLG2	0.00140988	GATA3	0.00134385	CASP7	0.0013935	REEP5	0.00138071	TIMM17B	0.00140244	CASP7	0.00137329	DUSP11	0.00137096	ARFIP2	0.00138605	WDR67	0.00138565	TCERG1	0.00139203	PARP1	0.00140789	MBNL1	0.00138349	HAT1	0.00141218	TXNL4B	0.00136882
RAB21	0.00135871	NUP88	0.00133866	SLC25A14	0.00132027	ALDOC	0.00131679	EIF4G1	0.00132863	NOL3	0.00140343	HMOX1	0.00139949	SPAG4	0.00143253	DNMT1	0.00142148	MAT2A	0.00136718	EPRS	0.00136497	PIN1	0.00140575	CENPE	0.00134304	DNMT3A	0.0013923	RBKS	0.00137665	ATF6	0.00140124	RAP1GAP	0.00137138	PDIA5	0.00137094	TSKU	0.00138597	ADI1	0.00138519	FAM69A	0.00139166	ARL4C	0.00140645	CASP7	0.00138217	CAST	0.00141211	CLTB	0.00136794
ASCC3	0.00135401	SHC1	0.00133816	CGRRF1	0.00131979	CDKN2A	0.00131675	FAIM	0.00132701	ARFIP2	0.00140221	PROS1	0.00139801	TARBP1	0.00142569	NFATC4	0.00141785	BAX	0.00136679	FBXL12	0.00136367	FKBP4	0.00140495	CLTB	0.0013355	NUCB2	0.00138992	HAT1	0.00137388	MUC1	0.00139702	PRKAG2	0.00136803	MYL9	0.00136884	EAPP	0.00138324	ERO1L	0.00138181	RPIA	0.00138918	GADD45B	0.00140545	DNTTIP2	0.00137847	CORO1A	0.00141157	CTSL1	0.0013662
CCDC86	0.00134035	SLC5A6	0.0013358	CENPE	0.00131787	STXBP2	0.00131401	CTSL1	0.0013268	EIF4EBP1	0.00139958	NET1	0.00139729	P4HTM	0.00141907	DDB2	0.00141482	HSPA4	0.00136643	LYPLA1	0.00136049	TBXA2R	0.00140025	FASTKD5	0.00133411	DENND2D	0.0013877	PMAIP1	0.00137128	SYNGR3	0.00139685	RAB31	0.00136799	VDAC1	0.00136626	PROS1	0.00138177	BAMBI	0.00137838	DUSP6	0.00138855	EIF5	0.00140342	IL1B	0.00137845	PEX11A	0.00141057	HOXA10	0.00136566
YTHDF1	0.00133961	CNOT4	0.00133266	CIRBP	0.0013169	RAB11FIP2	0.00130666	FUT1	0.00132509	HEATR1	0.00139149	RPA3	0.00138885	DENND2D	0.00141765	NPDC1	0.00141278	BDH1	0.00136637	TLE1	0.00135751	SLC25A46	0.00139599	TMEM97	0.00133339	HADH	0.00138003	DDIT4	0.0013709	RAB27A	0.00138789	PLA2G4A	0.00136769	NUP85	0.00136281	CDC45	0.00137978	GTF2E2	0.00137782	HSPD1	0.00138735	TCEAL4	0.00139995	SYNGR3	0.00137828	USP1	0.00141	HSPA8	0.00136089
UBR7	0.00133942	NGRN	0.00133151	SHC1	0.00131595	MBNL2	0.00130408	APPBP2	0.00132305	CREG1	0.00139097	DNMT1	0.00138525	DNAJB2	0.00141614	VPS28	0.00140792	BUB1B	0.00136159	DDX10	0.00135341	HAT1	0.00139419	PRAF2	0.00132882	GNAI2	0.0013745	SPEN	0.00136643	HIST1H2BK	0.00138636	VDAC1	0.00136337	IPO13	0.00136012	KAT6A	0.00137888	DFFB	0.00137372	TSEN2	0.00138515	RPS5	0.0013916	MIF	0.00137615	ALDOA	0.00140937	NFATC4	0.00136044
ATF1	0.00133851	KCTD5	0.00133123	UBQLN2	0.00131329	TMED10	0.00130075	GHR	0.0013206	CLTB	0.00138559	NFATC4	0.00138513	BAD	0.0014083	CYCS	0.00140251	TCEAL4	0.0013613	MOK	0.00134505	FRS2	0.00139318	BAX	0.00132331	PLOD3	0.00137215	PRR7	0.00136533	IL13RA1	0.00138087	DLD	0.0013632	PIK3C2B	0.00135913	DPH2	0.00137842	SLC37A4	0.00137337	RBM34	0.00138374	ORC1	0.00138656	PIK3C2B	0.00137546	PCCB	0.00140786	PROS1	0.00135944
ATP11B	0.00133042	UBE2L6	0.00133032	GTF2A2	0.00130919	ZNF131	0.00130018	BMP4	0.00131913	SQSTM1	0.00137901	IL13RA1	0.00137964	CDH3	0.00140628	GTPBP8	0.00140171	TPD52L2	0.00136067	METRN	0.00134325	TMEM50A	0.00138932	DNAJB1	0.00132177	CCNH	0.00137007	POLD4	0.00136051	EPRS	0.00137975	IKBKB	0.00136204	ATP2C1	0.00135161	HIST1H2BK	0.00137784	LYRM1	0.00136777	SIRT3	0.00138291	KIAA0753	0.00138364	HSPA8	0.00137231	DUSP22	0.00140522	TRAM2	0.00135913
PLEKHM1	0.00132648	PDHX	0.00132681	S100A13	0.00130918	GTPBP8	0.00129965	WDR61	0.00131718	SLC37A4	0.00137876	TWF2	0.00137534	CDK5R1	0.00140421	RRAGA	0.00140011	TBPL1	0.00135748	POLB	0.00134204	IL1B	0.00138804	TSKU	0.00131847	PRCP	0.00136714	PIK3C3	0.00135424	PIN1	0.00137945	TSEN2	0.00135933	TSEN2	0.00134991	JUN	0.00137247	TMEM110	0.00136654	FIS1	0.00138016	SLC11A2	0.00138195	CDK5R1	0.0013715	HMGA2	0.00140321	SLC11A2	0.00135782
LRRC41	0.00131662	ENOSF1	0.0013258	STXBP2	0.00130721	RBKS	0.00129811	STK10	0.0013138	SMNDC1	0.00137615	UBE3B	0.0013693	HOXA10	0.00140351	SLC25A46	0.00139665	VPS28	0.00135611	PRR15L	0.00134196	TIAM1	0.00138708	IL4R	0.00131725	TPD52L2	0.00136359	SMNDC1	0.00134808	PROS1	0.00136364	NET1	0.00135885	HSPA4	0.00134906	DAXX	0.00137171	DUSP22	0.00136613	NGRN	0.00137906	FCHO1	0.00138113	CDK2	0.00137033	CHMP6	0.00139592	E2F2	0.00135538
CD58	0.00131294	ASCC3	0.00132012	ABCF3	0.00130531	MYCBP	0.00129614	TIAM1	0.00131342	PROS1	0.00137576	KDM3A	0.00136609	MBTPS1	0.00140272	CDK1	0.00139545	BIRC5	0.00135501	MTHFD2	0.00133554	PPP1R13B	0.00137899	ACOT9	0.001317	RGS2	0.00136303	SPAG7	0.00134487	DHX29	0.00135746	MUC1	0.00135813	ATF6	0.00134424	HMOX1	0.00136426	LAMA3	0.00136443	PTPRK	0.00137113	TBPL1	0.00137781	BAMBI	0.00136805	ARNT2	0.00139523	DENND2D	0.00135427
TNIP1	0.00130861	COG7	0.0013201	TMEM5	0.00130145	CFLAR	0.0012958	VPS72	0.00130575	SIRT3	0.00137178	LYN	0.00136297	FRS2	0.00140237	DENND2D	0.00138694	DLD	0.00135281	NFATC3	0.00133479	CHP	0.00137137	PIP4K2B	0.00131425	TMEM2	0.00135087	EAPP	0.00133957	RPA2	0.00134687	TXNL4B	0.00135768	TICAM1	0.0013414	NFIL3	0.00136053	MMP2	0.00136364	LYN	0.00137031	PTPN12	0.00137761	POLD4	0.00136544	ERBB2	0.00139159	HOMER2	0.00135376
ITGB1BP1	0.00130809	IGFBP3	0.00131412	TUBB6	0.00130071	CPSF4	0.0012929	HEBP1	0.00129795	SPAG7	0.00136865	DNTTIP2	0.00135947	ICAM1	0.00138968	CAMSAP2	0.00138656	RAD51C	0.001346	TCTN1	0.00133351	NUSAP1	0.00137051	PFKL	0.00131291	ISOC1	0.00135027	SMC3	0.00133529	KCNK1	0.00133564	EIF5	0.00135449	PEX11A	0.00133624	PDIA5	0.00135766	COL4A1	0.00136183	GOLT1B	0.00136982	PSMB8	0.00137673	ATP6V1D	0.00136435	HEATR1	0.00138628	PDIA5	0.00134534
IGFBP3	0.00130804	RHOA	0.00131217	RAB21	0.00129858	OXCT1	0.001292	DNAJB2	0.00129486	TXNDC9	0.00135875	IGF2BP2	0.0013584	MAP2K5	0.00138846	ATP6V0B	0.00138243	HOXA10	0.00134582	CAT	0.00132636	NFATC4	0.00136812	BTK	0.001311	DDIT4	0.00134459	BAD	0.00133	NFATC4	0.00132897	BIRC5	0.00135325	LAMA3	0.00133251	SHC1	0.00135698	FPGS	0.0013522	RAP1GAP	0.00136773	PLOD3	0.001372	DUSP22	0.00136335	EBNA1BP2	0.00138619	CCDC85B	0.00134526
MAPKAPK3	0.00130553	CDK5R1	0.00131011	CHMP4A	0.00129293	CCNH	0.00129134	ANKRD10	0.00129083	DDB2	0.0013587	PRKAG2	0.00134063	NUP93	0.00137997	TLR4	0.00137903	MEST	0.00134574	PRKCQ	0.00132117	CDK2	0.00136329	PIK3R4	0.00131037	MYCBP	0.00134052	DUSP6	0.00132692	FRS2	0.00132761	PSMD4	0.00134918	WDR67	0.00133215	EGF	0.00135165	ECH1	0.00134982	MYL9	0.00136367	MYO10	0.00136189	PARP2	0.00135436	MBOAT7	0.00138583	BIRC2	0.00134414
CCDC90A	0.00130401	ATP11B	0.00130848	BCL2	0.00129187	KIF20A	0.00129128	CFLAR	0.00128923	PAFAH1B1	0.00134822	TSTA3	0.00133888	NOL3	0.00137414	FGFR4	0.0013783	TATDN2	0.00134337	SPTLC2	0.00131541	PARP2	0.00136172	CCL2	0.00131002	MELK	0.00133909	PUF60	0.00132617	MAPK9	0.0013271	KDM5A	0.00134486	LYN	0.0013275	ATP6V1D	0.00135162	MOK	0.00134793	ACBD3	0.00134877	RHEB	0.00136065	CHP	0.00135384	LAMA3	0.00138117	FZD1	0.00134399
	0.476635		0.478625		0.476558		0.47583		0.486423		0.489942		0.488354		0.495908		0.487876		0.492352		0.489199		0.494169		0.493908		0.490204		0.489851		0.491728		0.494451		0.488955		0.491059		0.489903		0.496065		0.493483		0.489928		0.485661		0.488317
[truncated: 12 more columns]
