# Supplementary material for: SiCmiR Atlas: Single‐Cell miRNA Landscape Reveals Hub‐miRNA and Network Signatures in Human Cancers
Source: Adv Sci (Weinh). 2026 Feb 15;13(16):e14446. doi: 10.1002/advs.202514446 (PMC13042402; doi:10.1002/advs.202514446)
Supplement: Supplementary file 2 — Supporting File 2: advs73630‐sup‐0002‐Data.zip. [file ADVS-13-e14446-s001.zip › advs73630-sup-0002-Data/Table S7.xlsx]

## Sheet: GBM2_new_cci_temp
	celltype_sender	celltype_receiver	miRNA	EVmiR_score	target_gene	target_gene_activity	score	prob	miR2tar	specifity
1	Astrocyte	Astrocyte	hsa-miR-335-5p	0.00526559	BIN1	0.0035116	0.0269286	0.045	hsa-miR-335-5p:BIN1	0.016589
2	Macrophage	Astrocyte	hsa-miR-335-5p	0.10691	BIN1	0.0035116	0.0262225	0.01	hsa-miR-335-5p:BIN1	0.336817
3	Malignant	Astrocyte	hsa-miR-335-5p	0.147093	BIN1	0.0035116	0.052223	0	hsa-miR-335-5p:BIN1	0.46341
4	Neuron	Astrocyte	hsa-miR-335-5p	0.00260671	BIN1	0.0035116	0.0604146	0	hsa-miR-335-5p:BIN1	0.00821232
5	Oligodendrocyte	Astrocyte	hsa-miR-335-5p	0.00862911	BIN1	0.0035116	0.0421828	0	hsa-miR-335-5p:BIN1	0.0271857
6	OPC	Astrocyte	hsa-miR-335-5p	0.0423123	BIN1	0.0035116	0.0375722	0	hsa-miR-335-5p:BIN1	0.133303
7	Endothelial_Cell	Astrocyte	hsa-miR-335-5p	0.0045971	BIN1	0.0035116	0.0371631	0	hsa-miR-335-5p:BIN1	0.014483
8	Astrocyte	Astrocyte	hsa-miR-335-5p	0.00526559	DUSP6	0.033609	0.0242808	0.043	hsa-miR-335-5p:DUSP6	0.000953638
9	Astrocyte	Astrocyte	hsa-miR-1185-1-3p	0.00214231	DUSP6	0.033609	0.0130937	0.029	hsa-miR-1185-1-3p:DUSP6	0.000387988
10	Astrocyte	Astrocyte	hsa-let-7b-3p	0.0110802	DUSP6	0.033609	0.0674039	0	hsa-let-7b-3p:DUSP6	0.00200671
11	Macrophage	Astrocyte	hsa-miR-335-5p	0.10691	DUSP6	0.033609	0.0236441	0.006	hsa-miR-335-5p:DUSP6	0.0193622
12	Macrophage	Astrocyte	hsa-let-7a-3p	0.170675	DUSP6	0.033609	0.044504	0	hsa-let-7a-3p:DUSP6	0.0309105
13	Macrophage	Astrocyte	hsa-let-7b-3p	0.15115	DUSP6	0.033609	0.0362265	0	hsa-let-7b-3p:DUSP6	0.0273744
14	Macrophage	Astrocyte	hsa-miR-1185-1-3p	0.0677179	DUSP6	0.033609	0.0172877	0	hsa-miR-1185-1-3p:DUSP6	0.0122642
15	Malignant	Astrocyte	hsa-let-7a-3p	0.137126	DUSP6	0.033609	0.0396304	0	hsa-let-7a-3p:DUSP6	0.0248346
16	Malignant	Astrocyte	hsa-let-7b-3p	0.169145	DUSP6	0.033609	0.0541204	0	hsa-let-7b-3p:DUSP6	0.0306335
17	Malignant	Astrocyte	hsa-miR-1185-1-3p	0.0539467	DUSP6	0.033609	0.0159064	0	hsa-miR-1185-1-3p:DUSP6	0.00977014
18	Malignant	Astrocyte	hsa-miR-335-5p	0.147093	DUSP6	0.033609	0.0470881	0	hsa-miR-335-5p:DUSP6	0.0266396
19	Microglia	Astrocyte	hsa-let-7a-3p	0.115176	DUSP6	0.033609	0.0375923	0	hsa-let-7a-3p:DUSP6	0.0208592
20	Microglia	Astrocyte	hsa-miR-1185-1-3p	0.043751	DUSP6	0.033609	0.0146363	0	hsa-miR-1185-1-3p:DUSP6	0.00792363
21	Neuron	Astrocyte	hsa-miR-1185-1-3p	0.00227333	DUSP6	0.033609	0.03928	0	hsa-miR-1185-1-3p:DUSP6	0.000411717
22	Neuron	Astrocyte	hsa-miR-335-5p	0.00260671	DUSP6	0.033609	0.0544743	0	hsa-miR-335-5p:DUSP6	0.000472094
23	Oligodendrocyte	Astrocyte	hsa-let-7a-3p	0.0116047	DUSP6	0.033609	0.0520602	0	hsa-let-7a-3p:DUSP6	0.0021017
24	Oligodendrocyte	Astrocyte	hsa-let-7b-3p	0.0120034	DUSP6	0.033609	0.0589662	0	hsa-let-7b-3p:DUSP6	0.0021739
25	Oligodendrocyte	Astrocyte	hsa-miR-1185-1-3p	0.00383997	DUSP6	0.033609	0.017226	0	hsa-miR-1185-1-3p:DUSP6	0.000695447
26	Oligodendrocyte	Astrocyte	hsa-miR-335-5p	0.00862911	DUSP6	0.033609	0.0380351	0	hsa-miR-335-5p:DUSP6	0.0015628
27	OPC	Astrocyte	hsa-let-7a-3p	0.0581834	DUSP6	0.033609	0.0475886	0	hsa-let-7a-3p:DUSP6	0.0105374
28	OPC	Astrocyte	hsa-let-7b-3p	0.0620744	DUSP6	0.033609	0.0510857	0	hsa-let-7b-3p:DUSP6	0.0112421
29	OPC	Astrocyte	hsa-miR-1185-1-3p	0.0225586	DUSP6	0.033609	0.0185631	0	hsa-miR-1185-1-3p:DUSP6	0.00408552
30	OPC	Astrocyte	hsa-miR-335-5p	0.0423123	DUSP6	0.033609	0.0338779	0	hsa-miR-335-5p:DUSP6	0.00766306
31	Endothelial_Cell	Astrocyte	hsa-let-7a-3p	0.00614974	DUSP6	0.033609	0.0424372	0	hsa-let-7a-3p:DUSP6	0.00111376
32	Endothelial_Cell	Astrocyte	hsa-let-7b-3p	0.00560474	DUSP6	0.033609	0.0424776	0	hsa-let-7b-3p:DUSP6	0.00101506
33	Endothelial_Cell	Astrocyte	hsa-miR-1185-1-3p	0.0069294	DUSP6	0.033609	0.0402153	0	hsa-miR-1185-1-3p:DUSP6	0.00125497
34	Endothelial_Cell	Astrocyte	hsa-miR-335-5p	0.0045971	DUSP6	0.033609	0.033509	0	hsa-miR-335-5p:DUSP6	0.000832569
35	Astrocyte	Astrocyte	hsa-let-7f-1-3p	0.00772054	DUSP6	0.033609	0.0401348	0.001	hsa-let-7f-1-3p:DUSP6	0.00139825
36	Astrocyte	Astrocyte	hsa-miR-377-3p	0.00301709	DUSP6	0.033609	0.0207473	0	hsa-miR-377-3p:DUSP6	0.000546418
37	Astrocyte	Astrocyte	hsa-miR-381-3p	0.00446425	DUSP6	0.033609	0.0283989	0	hsa-miR-381-3p:DUSP6	0.000808508
38	Macrophage	Astrocyte	hsa-let-7f-1-3p	0.180932	DUSP6	0.033609	0.0478884	0	hsa-let-7f-1-3p:DUSP6	0.0327682
39	Macrophage	Astrocyte	hsa-miR-377-3p	0.0743234	DUSP6	0.033609	0.0195079	0	hsa-miR-377-3p:DUSP6	0.0134605
40	Macrophage	Astrocyte	hsa-miR-381-3p	0.0997904	DUSP6	0.033609	0.024974	0	hsa-miR-381-3p:DUSP6	0.0180728
41	Malignant	Astrocyte	hsa-let-7f-1-3p	0.149136	DUSP6	0.033609	0.044562	0	hsa-let-7f-1-3p:DUSP6	0.0270095
42	Malignant	Astrocyte	hsa-miR-377-3p	0.0637658	DUSP6	0.033609	0.018728	0	hsa-miR-377-3p:DUSP6	0.0115484
43	Malignant	Astrocyte	hsa-miR-381-3p	0.0919236	DUSP6	0.033609	0.0281074	0	hsa-miR-381-3p:DUSP6	0.016648
44	Microglia	Astrocyte	hsa-miR-381-3p	0.0622918	DUSP6	0.033609	0.019162	0.003	hsa-miR-381-3p:DUSP6	0.0112815
45	Microglia	Astrocyte	hsa-let-7f-1-3p	0.115101	DUSP6	0.033609	0.0360437	0	hsa-let-7f-1-3p:DUSP6	0.0208455
46	Microglia	Astrocyte	hsa-miR-377-3p	0.0486205	DUSP6	0.033609	0.0158584	0	hsa-miR-377-3p:DUSP6	0.00880552
47	Neuron	Astrocyte	hsa-miR-377-3p	0.00290688	DUSP6	0.033609	0.0527167	0	hsa-miR-377-3p:DUSP6	0.000526458
48	Neuron	Astrocyte	hsa-miR-381-3p	0.00283062	DUSP6	0.033609	0.0568123	0	hsa-miR-381-3p:DUSP6	0.000512646
49	Oligodendrocyte	Astrocyte	hsa-let-7f-1-3p	0.0135345	DUSP6	0.033609	0.0644585	0	hsa-let-7f-1-3p:DUSP6	0.00245119
50	Oligodendrocyte	Astrocyte	hsa-miR-377-3p	0.0047342	DUSP6	0.033609	0.0223744	0	hsa-miR-377-3p:DUSP6	0.000857399
51	Oligodendrocyte	Astrocyte	hsa-miR-381-3p	0.00655244	DUSP6	0.033609	0.0311771	0	hsa-miR-381-3p:DUSP6	0.00118669
52	OPC	Astrocyte	hsa-let-7f-1-3p	0.0472686	DUSP6	0.033609	0.0358223	0	hsa-let-7f-1-3p:DUSP6	0.00856069
53	OPC	Astrocyte	hsa-miR-377-3p	0.0284031	DUSP6	0.033609	0.0227374	0	hsa-miR-377-3p:DUSP6	0.005144
54	OPC	Astrocyte	hsa-miR-381-3p	0.0356801	DUSP6	0.033609	0.0285771	0	hsa-miR-381-3p:DUSP6	0.00646193
55	Endothelial_Cell	Astrocyte	hsa-let-7f-1-3p	0.00723812	DUSP6	0.033609	0.0552312	0	hsa-let-7f-1-3p:DUSP6	0.00131088
56	Endothelial_Cell	Astrocyte	hsa-miR-377-3p	0.00746462	DUSP6	0.033609	0.04288	0	hsa-miR-377-3p:DUSP6	0.0013519
57	Endothelial_Cell	Astrocyte	hsa-miR-381-3p	0.00805874	DUSP6	0.033609	0.0522257	0	hsa-miR-381-3p:DUSP6	0.0014595
58	Astrocyte	Astrocyte	hsa-miR-125b-5p	0.0139213	DUSP6	0.033609	0.0832732	0	hsa-miR-125b-5p:DUSP6	0.00252124
59	Astrocyte	Astrocyte	hsa-miR-145-5p	0.0128103	DUSP6	0.033609	0.0691052	0	hsa-miR-145-5p:DUSP6	0.00232004
60	Astrocyte	Astrocyte	hsa-miR-181a-5p	0.00974245	DUSP6	0.033609	0.0575413	0	hsa-miR-181a-5p:DUSP6	0.00176443
61	Macrophage	Astrocyte	hsa-miR-125b-5p	0.161658	DUSP6	0.033609	0.0351226	0.005	hsa-miR-125b-5p:DUSP6	0.0292775
62	Macrophage	Astrocyte	hsa-miR-145-5p	0.124498	DUSP6	0.033609	0.0294954	0	hsa-miR-145-5p:DUSP6	0.0225474
63	Macrophage	Astrocyte	hsa-miR-181a-5p	0.157891	DUSP6	0.033609	0.0391913	0	hsa-miR-181a-5p:DUSP6	0.0285952
64	Macrophage	Astrocyte	hsa-miR-98-3p	0.15434	DUSP6	0.033609	0.0404964	0	hsa-miR-98-3p:DUSP6	0.0279521
65	Malignant	Astrocyte	hsa-miR-125b-5p	0.203974	DUSP6	0.033609	0.0665933	0	hsa-miR-125b-5p:DUSP6	0.0369411
66	Malignant	Astrocyte	hsa-miR-145-5p	0.13298	DUSP6	0.033609	0.0412966	0	hsa-miR-145-5p:DUSP6	0.0240836
67	Malignant	Astrocyte	hsa-miR-181a-5p	0.156558	DUSP6	0.033609	0.0483563	0	hsa-miR-181a-5p:DUSP6	0.0283537
68	Malignant	Astrocyte	hsa-miR-98-3p	0.123606	DUSP6	0.033609	0.0354275	0	hsa-miR-98-3p:DUSP6	0.0223859
69	Microglia	Astrocyte	hsa-miR-145-5p	0.08046	DUSP6	0.033609	0.0239088	0.047	hsa-miR-145-5p:DUSP6	0.0145719
70	Microglia	Astrocyte	hsa-miR-181a-5p	0.109844	DUSP6	0.033609	0.0336348	0.001	hsa-miR-181a-5p:DUSP6	0.0198936
71	Microglia	Astrocyte	hsa-miR-98-3p	0.111602	DUSP6	0.033609	0.0378932	0	hsa-miR-98-3p:DUSP6	0.020212
72	Neuron	Astrocyte	hsa-miR-125b-5p	0.00428989	DUSP6	0.033609	0.083039	0	hsa-miR-125b-5p:DUSP6	0.000776931
73	Neuron	Astrocyte	hsa-miR-145-5p	0.00288544	DUSP6	0.033609	0.0546571	0	hsa-miR-145-5p:DUSP6	0.000522574
74	Neuron	Astrocyte	hsa-miR-181a-5p	0.00251891	DUSP6	0.033609	0.0553513	0	hsa-miR-181a-5p:DUSP6	0.000456193
75	Oligodendrocyte	Astrocyte	hsa-miR-125b-5p	0.0125835	DUSP6	0.033609	0.0639364	0	hsa-miR-125b-5p:DUSP6	0.00227896
76	Oligodendrocyte	Astrocyte	hsa-miR-145-5p	0.0116002	DUSP6	0.033609	0.0566538	0	hsa-miR-145-5p:DUSP6	0.00210089
77	Oligodendrocyte	Astrocyte	hsa-miR-181a-5p	0.0119965	DUSP6	0.033609	0.0592244	0	hsa-miR-181a-5p:DUSP6	0.00217265
78	Oligodendrocyte	Astrocyte	hsa-miR-98-3p	0.0116232	DUSP6	0.033609	0.057682	0	hsa-miR-98-3p:DUSP6	0.00210505
79	OPC	Astrocyte	hsa-miR-98-3p	0.0387797	DUSP6	0.033609	0.0295707	0.002	hsa-miR-98-3p:DUSP6	0.00702329
80	OPC	Astrocyte	hsa-miR-125b-5p	0.0668717	DUSP6	0.033609	0.0529187	0	hsa-miR-125b-5p:DUSP6	0.012111
81	OPC	Astrocyte	hsa-miR-145-5p	0.0493477	DUSP6	0.033609	0.0400811	0	hsa-miR-145-5p:DUSP6	0.00893722
82	OPC	Astrocyte	hsa-miR-181a-5p	0.0500837	DUSP6	0.033609	0.0369921	0	hsa-miR-181a-5p:DUSP6	0.00907052
83	Endothelial_Cell	Astrocyte	hsa-miR-125b-5p	0.00639543	DUSP6	0.033609	0.0488284	0	hsa-miR-125b-5p:DUSP6	0.00115826
84	Endothelial_Cell	Astrocyte	hsa-miR-145-5p	0.00966129	DUSP6	0.033609	0.0691623	0	hsa-miR-145-5p:DUSP6	0.00174973
85	Endothelial_Cell	Astrocyte	hsa-miR-181a-5p	0.00737385	DUSP6	0.033609	0.0540831	0	hsa-miR-181a-5p:DUSP6	0.00133546
86	Endothelial_Cell	Astrocyte	hsa-miR-98-3p	0.00548137	DUSP6	0.033609	0.0409495	0	hsa-miR-98-3p:DUSP6	0.000992716
87	Astrocyte	Astrocyte	hsa-let-7f-2-3p	0.00567658	DUSP6	0.033609	0.0262216	0.047	hsa-let-7f-2-3p:DUSP6	0.00102807
88	Macrophage	Astrocyte	hsa-let-7f-2-3p	0.141013	DUSP6	0.033609	0.0365201	0	hsa-let-7f-2-3p:DUSP6	0.0255384
89	Malignant	Astrocyte	hsa-let-7f-2-3p	0.124749	DUSP6	0.033609	0.0372839	0	hsa-let-7f-2-3p:DUSP6	0.022593
90	Microglia	Astrocyte	hsa-let-7f-2-3p	0.0931895	DUSP6	0.033609	0.0303606	0	hsa-let-7f-2-3p:DUSP6	0.0168773
91	Neuron	Astrocyte	hsa-let-7f-2-3p	0.00158994	DUSP6	0.033609	0.0330724	0.029	hsa-let-7f-2-3p:DUSP6	0.000287949
92	Oligodendrocyte	Astrocyte	hsa-let-7f-2-3p	0.00916882	DUSP6	0.033609	0.0475647	0	hsa-let-7f-2-3p:DUSP6	0.00166054
93	OPC	Astrocyte	hsa-let-7f-2-3p	0.0468057	DUSP6	0.033609	0.038361	0	hsa-let-7f-2-3p:DUSP6	0.00847686
94	Endothelial_Cell	Astrocyte	hsa-let-7f-2-3p	0.00442479	DUSP6	0.033609	0.0389472	0	hsa-let-7f-2-3p:DUSP6	0.000801362
95	Astrocyte	Astrocyte	hsa-miR-1185-2-3p	0.00295964	DUSP6	0.033609	0.0176568	0	hsa-miR-1185-2-3p:DUSP6	0.000536013
96	Astrocyte	Astrocyte	hsa-miR-342-3p	0.00992184	DUSP6	0.033609	0.0570614	0	hsa-miR-342-3p:DUSP6	0.00179692
97	Macrophage	Astrocyte	hsa-miR-1185-2-3p	0.0742515	DUSP6	0.033609	0.0187871	0	hsa-miR-1185-2-3p:DUSP6	0.0134475
98	Macrophage	Astrocyte	hsa-miR-342-3p	0.190365	DUSP6	0.033609	0.0512626	0	hsa-miR-342-3p:DUSP6	0.0344765
99	Malignant	Astrocyte	hsa-miR-1185-2-3p	0.062098	DUSP6	0.033609	0.0181806	0	hsa-miR-1185-2-3p:DUSP6	0.0112464
100	Malignant	Astrocyte	hsa-miR-342-3p	0.133672	DUSP6	0.033609	0.0362479	0	hsa-miR-342-3p:DUSP6	0.024209
101	Microglia	Astrocyte	hsa-miR-1185-2-3p	0.0447213	DUSP6	0.033609	0.0141554	0.002	hsa-miR-1185-2-3p:DUSP6	0.00809936
102	Microglia	Astrocyte	hsa-miR-342-3p	0.124461	DUSP6	0.033609	0.0415271	0	hsa-miR-342-3p:DUSP6	0.0225408
103	Neuron	Astrocyte	hsa-miR-1185-2-3p	0.00171235	DUSP6	0.033609	0.0342032	0	hsa-miR-1185-2-3p:DUSP6	0.000310119
104	Neuron	Astrocyte	hsa-miR-342-3p	0.00392895	DUSP6	0.033609	0.0802331	0	hsa-miR-342-3p:DUSP6	0.000711562
105	Oligodendrocyte	Astrocyte	hsa-miR-1185-2-3p	0.00403645	DUSP6	0.033609	0.0179121	0	hsa-miR-1185-2-3p:DUSP6	0.000731031
106	Oligodendrocyte	Astrocyte	hsa-miR-342-3p	0.0129857	DUSP6	0.033609	0.0618936	0	hsa-miR-342-3p:DUSP6	0.00235181
107	OPC	Astrocyte	hsa-miR-1185-2-3p	0.0265998	DUSP6	0.033609	0.0219474	0	hsa-miR-1185-2-3p:DUSP6	0.00481741
108	OPC	Astrocyte	hsa-miR-342-3p	0.0503553	DUSP6	0.033609	0.0369222	0	hsa-miR-342-3p:DUSP6	0.00911971
109	Endothelial_Cell	Astrocyte	hsa-miR-342-3p	0.00509262	DUSP6	0.033609	0.0386745	0.003	hsa-miR-342-3p:DUSP6	0.000922312
110	Endothelial_Cell	Astrocyte	hsa-miR-1185-2-3p	0.00612708	DUSP6	0.033609	0.0394081	0	hsa-miR-1185-2-3p:DUSP6	0.00110966
111	Astrocyte	Astrocyte	hsa-miR-335-5p	0.00526559	NFKBIA	0.0532727	0.0222177	0.043	hsa-miR-335-5p:NFKBIA	0.00136199
112	Astrocyte	Astrocyte	hsa-miR-126-3p	0.00909917	NFKBIA	0.0532727	0.0474452	0	hsa-miR-126-3p:NFKBIA	0.00235358
113	Macrophage	Astrocyte	hsa-miR-335-5p	0.10691	NFKBIA	0.0532727	0.0216352	0.011	hsa-miR-335-5p:NFKBIA	0.0276533
114	Macrophage	Astrocyte	hsa-miR-126-3p	0.180167	NFKBIA	0.0532727	0.0424722	0	hsa-miR-126-3p:NFKBIA	0.0466018
115	Malignant	Astrocyte	hsa-miR-126-3p	0.150789	NFKBIA	0.0532727	0.0401466	0	hsa-miR-126-3p:NFKBIA	0.0390029
116	Malignant	Astrocyte	hsa-miR-335-5p	0.147093	NFKBIA	0.0532727	0.0430872	0	hsa-miR-335-5p:NFKBIA	0.0380469
117	Microglia	Astrocyte	hsa-miR-126-3p	0.123245	NFKBIA	0.0532727	0.0361041	0.001	hsa-miR-126-3p:NFKBIA	0.0318785
118	Neuron	Astrocyte	hsa-miR-126-3p	0.00285377	NFKBIA	0.0532727	0.0452693	0.002	hsa-miR-126-3p:NFKBIA	0.000738154
119	Neuron	Astrocyte	hsa-miR-335-5p	0.00260671	NFKBIA	0.0532727	0.0498458	0	hsa-miR-335-5p:NFKBIA	0.000674249
120	Oligodendrocyte	Astrocyte	hsa-miR-126-3p	0.0121644	NFKBIA	0.0532727	0.0556131	0	hsa-miR-126-3p:NFKBIA	0.00314643
121	Oligodendrocyte	Astrocyte	hsa-miR-335-5p	0.00862911	NFKBIA	0.0532727	0.0348034	0	hsa-miR-335-5p:NFKBIA	0.002232
122	OPC	Astrocyte	hsa-miR-126-3p	0.0505961	NFKBIA	0.0532727	0.0355252	0	hsa-miR-126-3p:NFKBIA	0.0130871
123	OPC	Astrocyte	hsa-miR-335-5p	0.0423123	NFKBIA	0.0532727	0.0309994	0	hsa-miR-335-5p:NFKBIA	0.0109445
124	Endothelial_Cell	Astrocyte	hsa-miR-126-3p	0.0104263	NFKBIA	0.0532727	0.0776744	0	hsa-miR-126-3p:NFKBIA	0.00269686
125	Endothelial_Cell	Astrocyte	hsa-miR-335-5p	0.0045971	NFKBIA	0.0532727	0.0306619	0	hsa-miR-335-5p:NFKBIA	0.00118908
126	Astrocyte	Astrocyte	hsa-miR-381-3p	0.00446425	NFKBIA	0.0532727	0.025986	0	hsa-miR-381-3p:NFKBIA	0.00115472
127	Macrophage	Astrocyte	hsa-miR-381-3p	0.0997904	NFKBIA	0.0532727	0.0228521	0	hsa-miR-381-3p:NFKBIA	0.0258117
128	Malignant	Astrocyte	hsa-miR-381-3p	0.0919236	NFKBIA	0.0532727	0.0257192	0	hsa-miR-381-3p:NFKBIA	0.0237769
129	Microglia	Astrocyte	hsa-miR-381-3p	0.0622918	NFKBIA	0.0532727	0.0175339	0.01	hsa-miR-381-3p:NFKBIA	0.0161123
130	Neuron	Astrocyte	hsa-miR-381-3p	0.00283062	NFKBIA	0.0532727	0.0519852	0	hsa-miR-381-3p:NFKBIA	0.000732165
131	Oligodendrocyte	Astrocyte	hsa-miR-381-3p	0.00655244	NFKBIA	0.0532727	0.0285281	0	hsa-miR-381-3p:NFKBIA	0.00169485
132	OPC	Astrocyte	hsa-miR-381-3p	0.0356801	NFKBIA	0.0532727	0.0261491	0	hsa-miR-381-3p:NFKBIA	0.00922899
133	Endothelial_Cell	Astrocyte	hsa-miR-381-3p	0.00805874	NFKBIA	0.0532727	0.0477883	0	hsa-miR-381-3p:NFKBIA	0.00208447
134	Astrocyte	Astrocyte	hsa-let-7b-5p	0.0125195	NFKBIA	0.0532727	0.0668886	0	hsa-let-7b-5p:NFKBIA	0.00323827
135	Astrocyte	Astrocyte	hsa-miR-24-3p	0.0095226	NFKBIA	0.0532727	0.0519525	0	hsa-miR-24-3p:NFKBIA	0.00246311
136	Astrocyte	Astrocyte	hsa-miR-93-5p	0.00749605	NFKBIA	0.0532727	0.0427844	0	hsa-miR-93-5p:NFKBIA	0.00193892
137	Macrophage	Astrocyte	hsa-let-7b-5p	0.166119	NFKBIA	0.0532727	0.0368207	0	hsa-let-7b-5p:NFKBIA	0.0429681
138	Macrophage	Astrocyte	hsa-miR-24-3p	0.186269	NFKBIA	0.0532727	0.0432433	0	hsa-miR-24-3p:NFKBIA	0.0481803
139	Macrophage	Astrocyte	hsa-miR-93-5p	0.139391	NFKBIA	0.0532727	0.0313214	0	hsa-miR-93-5p:NFKBIA	0.0360548
140	Malignant	Astrocyte	hsa-let-7b-5p	0.18809	NFKBIA	0.0532727	0.0541697	0	hsa-let-7b-5p:NFKBIA	0.0486513
141	Malignant	Astrocyte	hsa-miR-24-3p	0.165696	NFKBIA	0.0532727	0.0464635	0	hsa-miR-24-3p:NFKBIA	0.0428587
142	Malignant	Astrocyte	hsa-miR-93-5p	0.167385	NFKBIA	0.0532727	0.0490017	0	hsa-miR-93-5p:NFKBIA	0.0432957
143	Microglia	Astrocyte	hsa-miR-24-3p	0.119609	NFKBIA	0.0532727	0.0331579	0.002	hsa-miR-24-3p:NFKBIA	0.0309379
144	Neuron	Astrocyte	hsa-miR-24-3p	0.00225625	NFKBIA	0.0532727	0.0414489	0.009	hsa-miR-24-3p:NFKBIA	0.000583599
145	Neuron	Astrocyte	hsa-let-7b-5p	0.00262697	NFKBIA	0.0532727	0.0495936	0	hsa-let-7b-5p:NFKBIA	0.00067949
146	Oligodendrocyte	Astrocyte	hsa-let-7b-5p	0.0120585	NFKBIA	0.0532727	0.0539314	0	hsa-let-7b-5p:NFKBIA	0.00311903
147	Oligodendrocyte	Astrocyte	hsa-miR-24-3p	0.0153062	NFKBIA	0.0532727	0.0686026	0	hsa-miR-24-3p:NFKBIA	0.00395909
148	Oligodendrocyte	Astrocyte	hsa-miR-93-5p	0.0113115	NFKBIA	0.0532727	0.0476162	0	hsa-miR-93-5p:NFKBIA	0.00292581
149	OPC	Astrocyte	hsa-miR-24-3p	0.0510047	NFKBIA	0.0532727	0.0364778	0.001	hsa-miR-24-3p:NFKBIA	0.0131928
150	OPC	Astrocyte	hsa-let-7b-5p	0.0664288	NFKBIA	0.0532727	0.0486872	0	hsa-let-7b-5p:NFKBIA	0.0171824
151	OPC	Astrocyte	hsa-miR-93-5p	0.0464488	NFKBIA	0.0532727	0.0330603	0	hsa-miR-93-5p:NFKBIA	0.0120144
152	Endothelial_Cell	Astrocyte	hsa-let-7b-5p	0.00719128	NFKBIA	0.0532727	0.0539747	0	hsa-let-7b-5p:NFKBIA	0.00186009
153	Endothelial_Cell	Astrocyte	hsa-miR-24-3p	0.00716403	NFKBIA	0.0532727	0.0508812	0	hsa-miR-24-3p:NFKBIA	0.00185304
154	Endothelial_Cell	Astrocyte	hsa-miR-93-5p	0.00777852	NFKBIA	0.0532727	0.0571639	0	hsa-miR-93-5p:NFKBIA	0.00201199
155	Astrocyte	Astrocyte	hsa-miR-942-5p	0.0059544	NFKBIA	0.0532727	0.0286225	0.002	hsa-miR-942-5p:NFKBIA	0.00154016
156	Macrophage	Astrocyte	hsa-miR-942-5p	0.132516	NFKBIA	0.0532727	0.0319047	0	hsa-miR-942-5p:NFKBIA	0.0342766
157	Malignant	Astrocyte	hsa-miR-942-5p	0.130547	NFKBIA	0.0532727	0.0378764	0	hsa-miR-942-5p:NFKBIA	0.0337672
158	Neuron	Astrocyte	hsa-miR-942-5p	0.00184453	NFKBIA	0.0532727	0.0341954	0.004	hsa-miR-942-5p:NFKBIA	0.000477106
159	Oligodendrocyte	Astrocyte	hsa-miR-942-5p	0.00892031	NFKBIA	0.0532727	0.0387647	0	hsa-miR-942-5p:NFKBIA	0.00230732
160	OPC	Astrocyte	hsa-miR-942-5p	0.032029	NFKBIA	0.0532727	0.0216617	0.026	hsa-miR-942-5p:NFKBIA	0.00828461
161	Endothelial_Cell	Astrocyte	hsa-miR-942-5p	0.00774897	NFKBIA	0.0532727	0.0561488	0	hsa-miR-942-5p:NFKBIA	0.00200434
162	Astrocyte	Astrocyte	hsa-miR-196a-5p	0.00523467	NFKBIA	0.0532727	0.0288437	0.007	hsa-miR-196a-5p:NFKBIA	0.001354
163	Astrocyte	Astrocyte	hsa-miR-30e-3p	0.00819096	NFKBIA	0.0532727	0.0450866	0	hsa-miR-30e-3p:NFKBIA	0.00211867
164	Macrophage	Astrocyte	hsa-miR-196a-5p	0.11624	NFKBIA	0.0532727	0.0248567	0.003	hsa-miR-196a-5p:NFKBIA	0.0300665
165	Macrophage	Astrocyte	hsa-miR-30e-3p	0.142212	NFKBIA	0.0532727	0.0327223	0	hsa-miR-30e-3p:NFKBIA	0.0367844
166	Malignant	Astrocyte	hsa-miR-196a-5p	0.15144	NFKBIA	0.0532727	0.0448315	0	hsa-miR-196a-5p:NFKBIA	0.0391712
167	Malignant	Astrocyte	hsa-miR-30e-3p	0.142605	NFKBIA	0.0532727	0.0414802	0	hsa-miR-30e-3p:NFKBIA	0.0368862
168	Microglia	Astrocyte	hsa-miR-30e-3p	0.101106	NFKBIA	0.0532727	0.031326	0.001	hsa-miR-30e-3p:NFKBIA	0.0261521
169	Neuron	Astrocyte	hsa-miR-196a-5p	0.00315272	NFKBIA	0.0532727	0.0547141	0	hsa-miR-196a-5p:NFKBIA	0.00081548
170	Oligodendrocyte	Astrocyte	hsa-miR-196a-5p	0.00811141	NFKBIA	0.0532727	0.0375559	0	hsa-miR-196a-5p:NFKBIA	0.00209809
171	Oligodendrocyte	Astrocyte	hsa-miR-30e-3p	0.00924579	NFKBIA	0.0532727	0.042829	0	hsa-miR-30e-3p:NFKBIA	0.00239151
172	OPC	Astrocyte	hsa-miR-196a-5p	0.042135	NFKBIA	0.0532727	0.0305757	0	hsa-miR-196a-5p:NFKBIA	0.0108986
173	OPC	Astrocyte	hsa-miR-30e-3p	0.0454891	NFKBIA	0.0532727	0.0323368	0	hsa-miR-30e-3p:NFKBIA	0.0117662
174	Endothelial_Cell	Astrocyte	hsa-miR-30e-3p	0.00372199	NFKBIA	0.0532727	0.0288142	0.02	hsa-miR-30e-3p:NFKBIA	0.000962728
175	Endothelial_Cell	Astrocyte	hsa-miR-196a-5p	0.00771063	NFKBIA	0.0532727	0.0507713	0	hsa-miR-196a-5p:NFKBIA	0.00199443
176	Astrocyte	Astrocyte	hsa-miR-891a-5p	0.00856767	NFKBIA	0.0532727	0.0448483	0	hsa-miR-891a-5p:NFKBIA	0.00221611
177	Malignant	Astrocyte	hsa-miR-891a-5p	0.140296	NFKBIA	0.0532727	0.0419353	0	hsa-miR-891a-5p:NFKBIA	0.036289
178	Neuron	Astrocyte	hsa-miR-891a-5p	0.00252938	NFKBIA	0.0532727	0.0510457	0	hsa-miR-891a-5p:NFKBIA	0.000654247
179	Oligodendrocyte	Astrocyte	hsa-miR-891a-5p	0.00694214	NFKBIA	0.0532727	0.0309028	0	hsa-miR-891a-5p:NFKBIA	0.00179565
180	OPC	Astrocyte	hsa-miR-891a-5p	0.0415801	NFKBIA	0.0532727	0.0303464	0	hsa-miR-891a-5p:NFKBIA	0.0107551
181	Astrocyte	Astrocyte	hsa-miR-335-5p	0.00526559	FOS	0.200817	0.0185962	0.04	hsa-miR-335-5p:FOS	0.000331778
182	Astrocyte	Astrocyte	hsa-miR-146a-5p	0.0078052	FOS	0.200817	0.0352199	0	hsa-miR-146a-5p:FOS	0.000491795
183	Astrocyte	Astrocyte	hsa-miR-338-3p	0.0088916	FOS	0.200817	0.037307	0	hsa-miR-338-3p:FOS	0.000560248
184	Astrocyte	Astrocyte	hsa-miR-449a	0.00410003	FOS	0.200817	0.0171753	0	hsa-miR-449a:FOS	0.000258337
185	Astrocyte	Astrocyte	hsa-miR-4640-5p	0.0117875	FOS	0.200817	0.0507651	0	hsa-miR-4640-5p:FOS	0.000742715
186	Astrocyte	Astrocyte	hsa-miR-4726-5p	0.00564392	FOS	0.200817	0.0237165	0	hsa-miR-4726-5p:FOS	0.000355616
187	Astrocyte	Astrocyte	hsa-miR-543	0.00394548	FOS	0.200817	0.0193672	0	hsa-miR-543:FOS	0.000248599
188	Macrophage	Astrocyte	hsa-miR-4640-5p	0.108344	FOS	0.200817	0.0177889	0.037	hsa-miR-4640-5p:FOS	0.00682662
189	Macrophage	Astrocyte	hsa-miR-335-5p	0.10691	FOS	0.200817	0.0181086	0.012	hsa-miR-335-5p:FOS	0.00673628
190	Macrophage	Astrocyte	hsa-miR-4726-5p	0.0923978	FOS	0.200817	0.0162098	0.009	hsa-miR-4726-5p:FOS	0.00582186
191	Macrophage	Astrocyte	hsa-miR-146a-5p	0.1985	FOS	0.200817	0.043136	0	hsa-miR-146a-5p:FOS	0.0125072
192	Macrophage	Astrocyte	hsa-miR-338-3p	0.160383	FOS	0.200817	0.031227	0	hsa-miR-338-3p:FOS	0.0101055
193	Macrophage	Astrocyte	hsa-miR-449a	0.0749741	FOS	0.200817	0.0139467	0	hsa-miR-449a:FOS	0.00472402
194	Macrophage	Astrocyte	hsa-miR-543	0.0750013	FOS	0.200817	0.0144503	0	hsa-miR-543:FOS	0.00472573
195	Macrophage	Astrocyte	hsa-miR-5586-5p	0.22176	FOS	0.200817	0.0488833	0	hsa-miR-5586-5p:FOS	0.0139728
196	Malignant	Astrocyte	hsa-miR-335-5p	0.147093	FOS	0.200817	0.0360639	0	hsa-miR-335-5p:FOS	0.00926812
197	Malignant	Astrocyte	hsa-miR-338-3p	0.143032	FOS	0.200817	0.0309584	0	hsa-miR-338-3p:FOS	0.00901228
198	Malignant	Astrocyte	hsa-miR-449a	0.088866	FOS	0.200817	0.0214856	0	hsa-miR-449a:FOS	0.00559933
199	Malignant	Astrocyte	hsa-miR-4640-5p	0.15009	FOS	0.200817	0.0369833	0	hsa-miR-4640-5p:FOS	0.00945699
200	Malignant	Astrocyte	hsa-miR-4726-5p	0.119568	FOS	0.200817	0.0297965	0	hsa-miR-4726-5p:FOS	0.00753385
201	Malignant	Astrocyte	hsa-miR-543	0.0713978	FOS	0.200817	0.0162095	0	hsa-miR-543:FOS	0.00449868
202	Microglia	Astrocyte	hsa-miR-543	0.0493843	FOS	0.200817	0.0121253	0.01	hsa-miR-543:FOS	0.00311164
203	Microglia	Astrocyte	hsa-miR-4726-5p	0.0692542	FOS	0.200817	0.0164063	0.005	hsa-miR-4726-5p:FOS	0.00436361
204	Microglia	Astrocyte	hsa-miR-146a-5p	0.127452	FOS	0.200817	0.033852	0	hsa-miR-146a-5p:FOS	0.00803058
205	Microglia	Astrocyte	hsa-miR-5586-5p	0.138714	FOS	0.200817	0.0374924	0	hsa-miR-5586-5p:FOS	0.00874017
206	Neuron	Astrocyte	hsa-miR-4640-5p	0.00208006	FOS	0.200817	0.031718	0.002	hsa-miR-4640-5p:FOS	0.000131062
207	Neuron	Astrocyte	hsa-miR-146a-5p	0.00320751	FOS	0.200817	0.0470746	0	hsa-miR-146a-5p:FOS	0.000202101
208	Neuron	Astrocyte	hsa-miR-335-5p	0.00260671	FOS	0.200817	0.0417208	0	hsa-miR-335-5p:FOS	0.000164245
209	Neuron	Astrocyte	hsa-miR-338-3p	0.0044443	FOS	0.200817	0.0689962	0	hsa-miR-338-3p:FOS	0.00028003
210	Neuron	Astrocyte	hsa-miR-449a	0.00191051	FOS	0.200817	0.0270933	0	hsa-miR-449a:FOS	0.000120379
211	Neuron	Astrocyte	hsa-miR-4726-5p	0.00332732	FOS	0.200817	0.0472421	0	hsa-miR-4726-5p:FOS	0.00020965
212	Neuron	Astrocyte	hsa-miR-543	0.00361388	FOS	0.200817	0.0470156	0	hsa-miR-543:FOS	0.000227706
213	Neuron	Astrocyte	hsa-miR-5586-5p	0.00396714	FOS	0.200817	0.0618943	0	hsa-miR-5586-5p:FOS	0.000249964
214	Oligodendrocyte	Astrocyte	hsa-miR-146a-5p	0.0108688	FOS	0.200817	0.0382146	0	hsa-miR-146a-5p:FOS	0.000684826
215	Oligodendrocyte	Astrocyte	hsa-miR-335-5p	0.00862911	FOS	0.200817	0.0291303	0	hsa-miR-335-5p:FOS	0.000543709
216	Oligodendrocyte	Astrocyte	hsa-miR-338-3p	0.0193616	FOS	0.200817	0.0665992	0	hsa-miR-338-3p:FOS	0.00121995
217	Oligodendrocyte	Astrocyte	hsa-miR-449a	0.00590814	FOS	0.200817	0.0208374	0	hsa-miR-449a:FOS	0.000372264
218	Oligodendrocyte	Astrocyte	hsa-miR-4640-5p	0.012973	FOS	0.200817	0.0471743	0	hsa-miR-4640-5p:FOS	0.00081741
219	Oligodendrocyte	Astrocyte	hsa-miR-4726-5p	0.00655154	FOS	0.200817	0.0261497	0	hsa-miR-4726-5p:FOS	0.000412804
220	Oligodendrocyte	Astrocyte	hsa-miR-543	0.00599988	FOS	0.200817	0.021873	0	hsa-miR-543:FOS	0.000378045
221	Oligodendrocyte	Astrocyte	hsa-miR-5586-5p	0.0122108	FOS	0.200817	0.0415736	0	hsa-miR-5586-5p:FOS	0.000769387
222	OPC	Astrocyte	hsa-miR-146a-5p	0.040551	FOS	0.200817	0.0229813	0.016	hsa-miR-146a-5p:FOS	0.00255507
223	OPC	Astrocyte	hsa-miR-4726-5p	0.0303592	FOS	0.200817	0.0183896	0.001	hsa-miR-4726-5p:FOS	0.0019129
224	OPC	Astrocyte	hsa-miR-335-5p	0.0423123	FOS	0.200817	0.0259464	0	hsa-miR-335-5p:FOS	0.00266604
225	OPC	Astrocyte	hsa-miR-338-3p	0.0629926	FOS	0.200817	0.038156	0	hsa-miR-338-3p:FOS	0.00396908
226	OPC	Astrocyte	hsa-miR-449a	0.0241604	FOS	0.200817	0.0142155	0	hsa-miR-449a:FOS	0.00152231
227	OPC	Astrocyte	hsa-miR-4640-5p	0.0508791	FOS	0.200817	0.0297851	0	hsa-miR-4640-5p:FOS	0.00320583
228	OPC	Astrocyte	hsa-miR-543	0.0313966	FOS	0.200817	0.0192685	0	hsa-miR-543:FOS	0.00197825
229	Endothelial_Cell	Astrocyte	hsa-miR-146a-5p	0.00436483	FOS	0.200817	0.0258945	0.013	hsa-miR-146a-5p:FOS	0.000275022
230	Endothelial_Cell	Astrocyte	hsa-miR-338-3p	0.00497261	FOS	0.200817	0.0283453	0.006	hsa-miR-338-3p:FOS	0.000313318
231	Endothelial_Cell	Astrocyte	hsa-miR-335-5p	0.0045971	FOS	0.200817	0.0256639	0.001	hsa-miR-335-5p:FOS	0.000289657
232	Endothelial_Cell	Astrocyte	hsa-miR-449a	0.00300854	FOS	0.200817	0.0199506	0	hsa-miR-449a:FOS	0.000189564
233	Endothelial_Cell	Astrocyte	hsa-miR-4640-5p	0.00491312	FOS	0.200817	0.0293248	0	hsa-miR-4640-5p:FOS	0.000309569
234	Endothelial_Cell	Astrocyte	hsa-miR-4726-5p	0.00472629	FOS	0.200817	0.030603	0	hsa-miR-4726-5p:FOS	0.000297797
235	Endothelial_Cell	Astrocyte	hsa-miR-543	0.00740993	FOS	0.200817	0.0337931	0	hsa-miR-543:FOS	0.00046689
236	Astrocyte	Astrocyte	hsa-miR-101-5p	0.00981411	FOS	0.200817	0.0445715	0	hsa-miR-101-5p:FOS	0.000618374
237	Astrocyte	Astrocyte	hsa-miR-3065-3p	0.0097471	FOS	0.200817	0.0440325	0	hsa-miR-3065-3p:FOS	0.000614151
238	Astrocyte	Astrocyte	hsa-miR-4733-3p	0.00967513	FOS	0.200817	0.0408709	0	hsa-miR-4733-3p:FOS	0.000609617
239	Astrocyte	Astrocyte	hsa-miR-6508-3p	0.00861507	FOS	0.200817	0.0385478	0	hsa-miR-6508-3p:FOS	0.000542824
240	Astrocyte	Astrocyte	hsa-miR-6885-3p	0.00913925	FOS	0.200817	0.036411	0	hsa-miR-6885-3p:FOS	0.000575852
241	Astrocyte	Astrocyte	hsa-miR-770-5p	0.00545977	FOS	0.200817	0.0243145	0	hsa-miR-770-5p:FOS	0.000344013
242	Macrophage	Astrocyte	hsa-miR-4733-3p	0.141493	FOS	0.200817	0.023184	0.012	hsa-miR-4733-3p:FOS	0.00891527
243	Macrophage	Astrocyte	hsa-miR-101-5p	0.195312	FOS	0.200817	0.0385788	0	hsa-miR-101-5p:FOS	0.0123063
244	Macrophage	Astrocyte	hsa-miR-3065-3p	0.176545	FOS	0.200817	0.0338583	0	hsa-miR-3065-3p:FOS	0.0111238
245	Macrophage	Astrocyte	hsa-miR-6508-3p	0.138746	FOS	0.200817	0.0254212	0	hsa-miR-6508-3p:FOS	0.00874222
246	Malignant	Astrocyte	hsa-miR-101-5p	0.163927	FOS	0.200817	0.0363134	0	hsa-miR-101-5p:FOS	0.0103288
247	Malignant	Astrocyte	hsa-miR-3065-3p	0.181444	FOS	0.200817	0.0424401	0	hsa-miR-3065-3p:FOS	0.0114325
248	Malignant	Astrocyte	hsa-miR-4733-3p	0.180466	FOS	0.200817	0.0446563	0	hsa-miR-4733-3p:FOS	0.0113709
249	Malignant	Astrocyte	hsa-miR-6508-3p	0.149503	FOS	0.200817	0.0350735	0	hsa-miR-6508-3p:FOS	0.00942
250	Malignant	Astrocyte	hsa-miR-6885-3p	0.122493	FOS	0.200817	0.0300201	0	hsa-miR-6885-3p:FOS	0.00771814
251	Malignant	Astrocyte	hsa-miR-770-5p	0.0766067	FOS	0.200817	0.0181851	0	hsa-miR-770-5p:FOS	0.00482689
252	Microglia	Astrocyte	hsa-miR-6508-3p	0.0923568	FOS	0.200817	0.0215538	0.02	hsa-miR-6508-3p:FOS	0.00581928
253	Microglia	Astrocyte	hsa-miR-101-5p	0.127065	FOS	0.200817	0.0309747	0	hsa-miR-101-5p:FOS	0.00800617
254	Neuron	Astrocyte	hsa-miR-101-5p	0.00381395	FOS	0.200817	0.0544946	0	hsa-miR-101-5p:FOS	0.000240312
255	Neuron	Astrocyte	hsa-miR-3065-3p	0.00325624	FOS	0.200817	0.0515719	0	hsa-miR-3065-3p:FOS	0.000205171
256	Neuron	Astrocyte	hsa-miR-4733-3p	0.00259065	FOS	0.200817	0.0421821	0	hsa-miR-4733-3p:FOS	0.000163234
257	Neuron	Astrocyte	hsa-miR-6508-3p	0.00656979	FOS	0.200817	0.0891129	0	hsa-miR-6508-3p:FOS	0.000413954
258	Neuron	Astrocyte	hsa-miR-6885-3p	0.00370825	FOS	0.200817	0.0486513	0	hsa-miR-6885-3p:FOS	0.000233652
259	Neuron	Astrocyte	hsa-miR-770-5p	0.00681811	FOS	0.200817	0.0647205	0	hsa-miR-770-5p:FOS	0.0004296
260	Oligodendrocyte	Astrocyte	hsa-miR-101-5p	0.0146369	FOS	0.200817	0.0547921	0	hsa-miR-101-5p:FOS	0.000922251
261	Oligodendrocyte	Astrocyte	hsa-miR-3065-3p	0.0127406	FOS	0.200817	0.0461966	0	hsa-miR-3065-3p:FOS	0.00080277
262	Oligodendrocyte	Astrocyte	hsa-miR-4733-3p	0.0103668	FOS	0.200817	0.0400582	0	hsa-miR-4733-3p:FOS	0.000653197
263	Oligodendrocyte	Astrocyte	hsa-miR-6508-3p	0.0110513	FOS	0.200817	0.0382202	0	hsa-miR-6508-3p:FOS	0.000696325
264	Oligodendrocyte	Astrocyte	hsa-miR-6885-3p	0.00842757	FOS	0.200817	0.0326321	0	hsa-miR-6885-3p:FOS	0.00053101
265	Oligodendrocyte	Astrocyte	hsa-miR-770-5p	0.00910562	FOS	0.200817	0.0305668	0	hsa-miR-770-5p:FOS	0.000573733
266	OPC	Astrocyte	hsa-miR-101-5p	0.0641252	FOS	0.200817	0.0386019	0	hsa-miR-101-5p:FOS	0.00404044
267	OPC	Astrocyte	hsa-miR-3065-3p	0.0631721	FOS	0.200817	0.0372927	0	hsa-miR-3065-3p:FOS	0.00398039
268	OPC	Astrocyte	hsa-miR-4733-3p	0.053208	FOS	0.200817	0.0299787	0	hsa-miR-4733-3p:FOS	0.00335256
269	OPC	Astrocyte	hsa-miR-6508-3p	0.0505447	FOS	0.200817	0.0313937	0	hsa-miR-6508-3p:FOS	0.00318476
270	OPC	Astrocyte	hsa-miR-6885-3p	0.0392432	FOS	0.200817	0.0231604	0	hsa-miR-6885-3p:FOS	0.00247266
271	OPC	Astrocyte	hsa-miR-770-5p	0.033255	FOS	0.200817	0.0204602	0	hsa-miR-770-5p:FOS	0.00209536
272	Endothelial_Cell	Astrocyte	hsa-miR-101-5p	0.00544556	FOS	0.200817	0.0335214	0.006	hsa-miR-101-5p:FOS	0.000343117
273	Endothelial_Cell	Astrocyte	hsa-miR-4733-3p	0.00643785	FOS	0.200817	0.0376683	0	hsa-miR-4733-3p:FOS	0.00040564
274	Endothelial_Cell	Astrocyte	hsa-miR-6508-3p	0.00595444	FOS	0.200817	0.037255	0	hsa-miR-6508-3p:FOS	0.000375182
275	Endothelial_Cell	Astrocyte	hsa-miR-770-5p	0.00386497	FOS	0.200817	0.0210222	0	hsa-miR-770-5p:FOS	0.000243527
276	Astrocyte	Astrocyte	hsa-miR-215-5p	0.00502877	FOS	0.200817	0.0186088	0.032	hsa-miR-215-5p:FOS	0.000316856
277	Astrocyte	Astrocyte	hsa-miR-101-3p	0.00937114	FOS	0.200817	0.0421079	0	hsa-miR-101-3p:FOS	0.000590463
278	Astrocyte	Astrocyte	hsa-miR-1292-3p	0.00598021	FOS	0.200817	0.0265944	0	hsa-miR-1292-3p:FOS	0.000376805
279	Astrocyte	Astrocyte	hsa-miR-221-3p	0.0120548	FOS	0.200817	0.0546387	0	hsa-miR-221-3p:FOS	0.000759555
280	Astrocyte	Astrocyte	hsa-miR-222-3p	0.0121225	FOS	0.200817	0.0531402	0	hsa-miR-222-3p:FOS	0.000763823
281	Astrocyte	Astrocyte	hsa-miR-29a-3p	0.0124068	FOS	0.200817	0.0575009	0	hsa-miR-29a-3p:FOS	0.000781738
282	Astrocyte	Astrocyte	hsa-miR-493-5p	0.00374757	FOS	0.200817	0.0191229	0	hsa-miR-493-5p:FOS	0.00023613
283	Macrophage	Astrocyte	hsa-miR-1292-3p	0.086478	FOS	0.200817	0.0148202	0.008	hsa-miR-1292-3p:FOS	0.00544886
284	Macrophage	Astrocyte	hsa-miR-101-3p	0.213059	FOS	0.200817	0.0434747	0	hsa-miR-101-3p:FOS	0.0134246
285	Macrophage	Astrocyte	hsa-miR-215-5p	0.121533	FOS	0.200817	0.0231462	0	hsa-miR-215-5p:FOS	0.0076576
286	Macrophage	Astrocyte	hsa-miR-221-3p	0.167249	FOS	0.200817	0.0330032	0	hsa-miR-221-3p:FOS	0.0105381
287	Macrophage	Astrocyte	hsa-miR-222-3p	0.147263	FOS	0.200817	0.028916	0	hsa-miR-222-3p:FOS	0.00927884
288	Macrophage	Astrocyte	hsa-miR-29a-3p	0.184521	FOS	0.200817	0.0353251	0	hsa-miR-29a-3p:FOS	0.0116264
289	Macrophage	Astrocyte	hsa-miR-493-5p	0.0835797	FOS	0.200817	0.0157181	0	hsa-miR-493-5p:FOS	0.00526624
290	Malignant	Astrocyte	hsa-miR-101-3p	0.181801	FOS	0.200817	0.0409273	0	hsa-miR-101-3p:FOS	0.011455
291	Malignant	Astrocyte	hsa-miR-1292-3p	0.107525	FOS	0.200817	0.025994	0	hsa-miR-1292-3p:FOS	0.00677498
292	Malignant	Astrocyte	hsa-miR-215-5p	0.116862	FOS	0.200817	0.0266897	0	hsa-miR-215-5p:FOS	0.00736333
293	Malignant	Astrocyte	hsa-miR-221-3p	0.142497	FOS	0.200817	0.0325234	0	hsa-miR-221-3p:FOS	0.00897857
294	Malignant	Astrocyte	hsa-miR-222-3p	0.129797	FOS	0.200817	0.0304801	0	hsa-miR-222-3p:FOS	0.00817833
295	Malignant	Astrocyte	hsa-miR-29a-3p	0.17477	FOS	0.200817	0.0425536	0	hsa-miR-29a-3p:FOS	0.011012
296	Malignant	Astrocyte	hsa-miR-493-5p	0.0714465	FOS	0.200817	0.0161402	0	hsa-miR-493-5p:FOS	0.00450175
297	Microglia	Astrocyte	hsa-miR-215-5p	0.0755275	FOS	0.200817	0.0173903	0.022	hsa-miR-215-5p:FOS	0.00475888
298	Microglia	Astrocyte	hsa-miR-1292-3p	0.0605054	FOS	0.200817	0.0142153	0.019	hsa-miR-1292-3p:FOS	0.00381237
299	Microglia	Astrocyte	hsa-miR-493-5p	0.053592	FOS	0.200817	0.0126254	0.005	hsa-miR-493-5p:FOS	0.00337676
300	Microglia	Astrocyte	hsa-miR-221-3p	0.107409	FOS	0.200817	0.0243348	0.004	hsa-miR-221-3p:FOS	0.0067677
301	Microglia	Astrocyte	hsa-miR-101-3p	0.135236	FOS	0.200817	0.032137	0.001	hsa-miR-101-3p:FOS	0.00852101
302	Microglia	Astrocyte	hsa-miR-222-3p	0.0974758	FOS	0.200817	0.0232939	0.001	hsa-miR-222-3p:FOS	0.00614182
303	Neuron	Astrocyte	hsa-miR-221-3p	0.00209558	FOS	0.200817	0.0285454	0.018	hsa-miR-221-3p:FOS	0.00013204
304	Neuron	Astrocyte	hsa-miR-222-3p	0.00199023	FOS	0.200817	0.0289264	0.004	hsa-miR-222-3p:FOS	0.000125402
305	Neuron	Astrocyte	hsa-miR-29a-3p	0.00237164	FOS	0.200817	0.0370326	0.002	hsa-miR-29a-3p:FOS	0.000149434
306	Neuron	Astrocyte	hsa-miR-101-3p	0.00352651	FOS	0.200817	0.0571216	0	hsa-miR-101-3p:FOS	0.0002222
307	Neuron	Astrocyte	hsa-miR-1292-3p	0.00173075	FOS	0.200817	0.0308424	0	hsa-miR-1292-3p:FOS	0.000109052
308	Neuron	Astrocyte	hsa-miR-215-5p	0.00268187	FOS	0.200817	0.0434486	0	hsa-miR-215-5p:FOS	0.000168981
309	Neuron	Astrocyte	hsa-miR-493-5p	0.0016314	FOS	0.200817	0.0233951	0	hsa-miR-493-5p:FOS	0.000102792
310	Oligodendrocyte	Astrocyte	hsa-miR-493-5p	0.00445926	FOS	0.200817	0.0153147	0.002	hsa-miR-493-5p:FOS	0.000280972
311	Oligodendrocyte	Astrocyte	hsa-miR-101-3p	0.0139539	FOS	0.200817	0.0531335	0	hsa-miR-101-3p:FOS	0.000879215
312	Oligodendrocyte	Astrocyte	hsa-miR-1292-3p	0.00637142	FOS	0.200817	0.0239606	0	hsa-miR-1292-3p:FOS	0.000401455
313	Oligodendrocyte	Astrocyte	hsa-miR-215-5p	0.00943914	FOS	0.200817	0.0350173	0	hsa-miR-215-5p:FOS	0.000594747
314	Oligodendrocyte	Astrocyte	hsa-miR-221-3p	0.0125408	FOS	0.200817	0.0488361	0	hsa-miR-221-3p:FOS	0.000790178
315	Oligodendrocyte	Astrocyte	hsa-miR-222-3p	0.0115864	FOS	0.200817	0.0465257	0	hsa-miR-222-3p:FOS	0.000730046
316	Oligodendrocyte	Astrocyte	hsa-miR-29a-3p	0.0153348	FOS	0.200817	0.0565311	0	hsa-miR-29a-3p:FOS	0.000966225
317	OPC	Astrocyte	hsa-miR-222-3p	0.0378176	FOS	0.200817	0.0207296	0.021	hsa-miR-222-3p:FOS	0.00238283
318	OPC	Astrocyte	hsa-miR-221-3p	0.0433088	FOS	0.200817	0.0240959	0.008	hsa-miR-221-3p:FOS	0.00272883
319	OPC	Astrocyte	hsa-miR-101-3p	0.0637406	FOS	0.200817	0.037203	0	hsa-miR-101-3p:FOS	0.00401621
320	OPC	Astrocyte	hsa-miR-1292-3p	0.0329994	FOS	0.200817	0.0195554	0	hsa-miR-1292-3p:FOS	0.00207925
321	OPC	Astrocyte	hsa-miR-215-5p	0.0419579	FOS	0.200817	0.0264136	0	hsa-miR-215-5p:FOS	0.00264371
322	OPC	Astrocyte	hsa-miR-29a-3p	0.0605357	FOS	0.200817	0.0355941	0	hsa-miR-29a-3p:FOS	0.00381427
323	OPC	Astrocyte	hsa-miR-493-5p	0.0279075	FOS	0.200817	0.017256	0	hsa-miR-493-5p:FOS	0.00175841
324	Endothelial_Cell	Astrocyte	hsa-miR-101-3p	0.00593597	FOS	0.200817	0.0353362	0.008	hsa-miR-101-3p:FOS	0.000374017
325	Endothelial_Cell	Astrocyte	hsa-miR-1292-3p	0.00430047	FOS	0.200817	0.0251504	0	hsa-miR-1292-3p:FOS	0.000270967
326	Endothelial_Cell	Astrocyte	hsa-miR-215-5p	0.00681447	FOS	0.200817	0.0387168	0	hsa-miR-215-5p:FOS	0.000429371
327	Endothelial_Cell	Astrocyte	hsa-miR-221-3p	0.00555753	FOS	0.200817	0.0341503	0	hsa-miR-221-3p:FOS	0.000350172
328	Endothelial_Cell	Astrocyte	hsa-miR-222-3p	0.00538889	FOS	0.200817	0.0309479	0	hsa-miR-222-3p:FOS	0.000339547
329	Endothelial_Cell	Astrocyte	hsa-miR-493-5p	0.00916728	FOS	0.200817	0.0398352	0	hsa-miR-493-5p:FOS	0.000577618
330	Astrocyte	Astrocyte	hsa-miR-7-5p	0.00558644	FOS	0.200817	0.0213099	0.011	hsa-miR-7-5p:FOS	0.000351994
331	Astrocyte	Astrocyte	hsa-miR-1234-3p	0.00988961	FOS	0.200817	0.0408869	0	hsa-miR-1234-3p:FOS	0.000623131
332	Astrocyte	Astrocyte	hsa-miR-139-5p	0.0146338	FOS	0.200817	0.0639573	0	hsa-miR-139-5p:FOS	0.000922053
333	Astrocyte	Astrocyte	hsa-miR-155-5p	0.00784304	FOS	0.200817	0.0336281	0	hsa-miR-155-5p:FOS	0.000494179
334	Astrocyte	Astrocyte	hsa-miR-181a-5p	0.00974245	FOS	0.200817	0.0440697	0	hsa-miR-181a-5p:FOS	0.000613859
335	Astrocyte	Astrocyte	hsa-miR-181b-5p	0.00924961	FOS	0.200817	0.0434327	0	hsa-miR-181b-5p:FOS	0.000582806
336	Astrocyte	Astrocyte	hsa-miR-187-5p	0.0104103	FOS	0.200817	0.0445056	0	hsa-miR-187-5p:FOS	0.000655937
337	Astrocyte	Astrocyte	hsa-miR-34a-5p	0.00957371	FOS	0.200817	0.0389717	0	hsa-miR-34a-5p:FOS	0.000603226
338	Astrocyte	Astrocyte	hsa-miR-937-5p	0.0104318	FOS	0.200817	0.0417826	0	hsa-miR-937-5p:FOS	0.000657295
339	Macrophage	Astrocyte	hsa-miR-1234-3p	0.0825105	FOS	0.200817	0.0136897	0.039	hsa-miR-1234-3p:FOS	0.00519888
340	Macrophage	Astrocyte	hsa-miR-187-5p	0.0936678	FOS	0.200817	0.0159393	0.012	hsa-miR-187-5p:FOS	0.00590188
341	Macrophage	Astrocyte	hsa-miR-181b-5p	0.137474	FOS	0.200817	0.0243562	0.005	hsa-miR-181b-5p:FOS	0.00866203
342	Macrophage	Astrocyte	hsa-miR-139-5p	0.159576	FOS	0.200817	0.02782	0.004	hsa-miR-139-5p:FOS	0.0100547
343	Macrophage	Astrocyte	hsa-miR-7-5p	0.121466	FOS	0.200817	0.0214776	0.001	hsa-miR-7-5p:FOS	0.00765341
344	Macrophage	Astrocyte	hsa-miR-155-5p	0.179562	FOS	0.200817	0.0385245	0	hsa-miR-155-5p:FOS	0.011314
345	Macrophage	Astrocyte	hsa-miR-181a-5p	0.157891	FOS	0.200817	0.0300158	0	hsa-miR-181a-5p:FOS	0.00994851
346	Macrophage	Astrocyte	hsa-miR-34a-5p	0.17481	FOS	0.200817	0.0347287	0	hsa-miR-34a-5p:FOS	0.0110145
347	Malignant	Astrocyte	hsa-miR-1234-3p	0.110296	FOS	0.200817	0.0270379	0	hsa-miR-1234-3p:FOS	0.00694962
348	Malignant	Astrocyte	hsa-miR-139-5p	0.174794	FOS	0.200817	0.0403748	0	hsa-miR-139-5p:FOS	0.0110135
349	Malignant	Astrocyte	hsa-miR-155-5p	0.112526	FOS	0.200817	0.0245541	0	hsa-miR-155-5p:FOS	0.00709012
350	Malignant	Astrocyte	hsa-miR-181a-5p	0.156558	FOS	0.200817	0.0370351	0	hsa-miR-181a-5p:FOS	0.00986448
351	Malignant	Astrocyte	hsa-miR-181b-5p	0.167904	FOS	0.200817	0.0404987	0	hsa-miR-181b-5p:FOS	0.0105794
352	Malignant	Astrocyte	hsa-miR-187-5p	0.129689	FOS	0.200817	0.0317149	0	hsa-miR-187-5p:FOS	0.00817152
353	Malignant	Astrocyte	hsa-miR-34a-5p	0.13922	FOS	0.200817	0.0308014	0	hsa-miR-34a-5p:FOS	0.00877208
354	Malignant	Astrocyte	hsa-miR-7-5p	0.126959	FOS	0.200817	0.028857	0	hsa-miR-7-5p:FOS	0.00799954
355	Malignant	Astrocyte	hsa-miR-937-5p	0.145146	FOS	0.200817	0.0357945	0	hsa-miR-937-5p:FOS	0.00914548
356	Microglia	Astrocyte	hsa-miR-181b-5p	0.0987304	FOS	0.200817	0.0217671	0.038	hsa-miR-181b-5p:FOS	0.00622087
357	Microglia	Astrocyte	hsa-miR-139-5p	0.110582	FOS	0.200817	0.024609	0.034	hsa-miR-139-5p:FOS	0.00696762
358	Microglia	Astrocyte	hsa-miR-181a-5p	0.109844	FOS	0.200817	0.0257602	0.004	hsa-miR-181a-5p:FOS	0.00692115
359	Microglia	Astrocyte	hsa-miR-34a-5p	0.110636	FOS	0.200817	0.0263475	0.001	hsa-miR-34a-5p:FOS	0.00697103
360	Microglia	Astrocyte	hsa-miR-155-5p	0.113207	FOS	0.200817	0.0296139	0	hsa-miR-155-5p:FOS	0.00713303
361	Neuron	Astrocyte	hsa-miR-187-5p	0.00147644	FOS	0.200817	0.0198332	0.02	hsa-miR-187-5p:FOS	9.30287e-05
362	Neuron	Astrocyte	hsa-miR-155-5p	0.00184412	FOS	0.200817	0.0282406	0.009	hsa-miR-155-5p:FOS	0.000116195
363	Neuron	Astrocyte	hsa-miR-1234-3p	0.00242415	FOS	0.200817	0.0354764	0	hsa-miR-1234-3p:FOS	0.000152742
364	Neuron	Astrocyte	hsa-miR-139-5p	0.00576453	FOS	0.200817	0.0888427	0	hsa-miR-139-5p:FOS	0.000363215
365	Neuron	Astrocyte	hsa-miR-181a-5p	0.00251891	FOS	0.200817	0.0423924	0	hsa-miR-181a-5p:FOS	0.000158713
366	Neuron	Astrocyte	hsa-miR-181b-5p	0.00258142	FOS	0.200817	0.0454805	0	hsa-miR-181b-5p:FOS	0.000162652
367	Neuron	Astrocyte	hsa-miR-7-5p	0.00666768	FOS	0.200817	0.0839556	0	hsa-miR-7-5p:FOS	0.000420121
368	Neuron	Astrocyte	hsa-miR-937-5p	0.00282428	FOS	0.200817	0.0416019	0	hsa-miR-937-5p:FOS	0.000177954
369	Oligodendrocyte	Astrocyte	hsa-miR-1234-3p	0.00774746	FOS	0.200817	0.0288951	0	hsa-miR-1234-3p:FOS	0.000488157
370	Oligodendrocyte	Astrocyte	hsa-miR-139-5p	0.0149084	FOS	0.200817	0.0588575	0	hsa-miR-139-5p:FOS	0.000939358
371	Oligodendrocyte	Astrocyte	hsa-miR-155-5p	0.0100487	FOS	0.200817	0.0359349	0	hsa-miR-155-5p:FOS	0.000633157
372	Oligodendrocyte	Astrocyte	hsa-miR-181a-5p	0.0119965	FOS	0.200817	0.0453588	0	hsa-miR-181a-5p:FOS	0.000755883
373	Oligodendrocyte	Astrocyte	hsa-miR-181b-5p	0.0141319	FOS	0.200817	0.0521457	0	hsa-miR-181b-5p:FOS	0.000890429
374	Oligodendrocyte	Astrocyte	hsa-miR-187-5p	0.00666308	FOS	0.200817	0.0236836	0	hsa-miR-187-5p:FOS	0.000419831
375	Oligodendrocyte	Astrocyte	hsa-miR-34a-5p	0.00957317	FOS	0.200817	0.0343126	0	hsa-miR-34a-5p:FOS	0.000603193
376	Oligodendrocyte	Astrocyte	hsa-miR-7-5p	0.015183	FOS	0.200817	0.0524889	0	hsa-miR-7-5p:FOS	0.00095666
377	Oligodendrocyte	Astrocyte	hsa-miR-937-5p	0.0105155	FOS	0.200817	0.0390565	0	hsa-miR-937-5p:FOS	0.000662568
378	OPC	Astrocyte	hsa-miR-181a-5p	0.0500837	FOS	0.200817	0.0283315	0.001	hsa-miR-181a-5p:FOS	0.0031557
379	OPC	Astrocyte	hsa-miR-1234-3p	0.0408873	FOS	0.200817	0.0255617	0	hsa-miR-1234-3p:FOS	0.00257626
380	OPC	Astrocyte	hsa-miR-139-5p	0.0694136	FOS	0.200817	0.0419801	0	hsa-miR-139-5p:FOS	0.00437366
381	OPC	Astrocyte	hsa-miR-181b-5p	0.0513748	FOS	0.200817	0.0298256	0	hsa-miR-181b-5p:FOS	0.00323706
382	OPC	Astrocyte	hsa-miR-187-5p	0.0372398	FOS	0.200817	0.0223152	0	hsa-miR-187-5p:FOS	0.00234643
383	OPC	Astrocyte	hsa-miR-34a-5p	0.0515875	FOS	0.200817	0.0306883	0	hsa-miR-34a-5p:FOS	0.00325046
384	OPC	Astrocyte	hsa-miR-7-5p	0.0474756	FOS	0.200817	0.0285908	0	hsa-miR-7-5p:FOS	0.00299138
385	OPC	Astrocyte	hsa-miR-937-5p	0.051888	FOS	0.200817	0.0319828	0	hsa-miR-937-5p:FOS	0.00326939
386	Endothelial_Cell	Astrocyte	hsa-miR-155-5p	0.00472738	FOS	0.200817	0.0249949	0.009	hsa-miR-155-5p:FOS	0.000297866
387	Endothelial_Cell	Astrocyte	hsa-miR-34a-5p	0.0065395	FOS	0.200817	0.0365292	0.001	hsa-miR-34a-5p:FOS	0.000412045
388	Endothelial_Cell	Astrocyte	hsa-miR-1234-3p	0.00386993	FOS	0.200817	0.023021	0	hsa-miR-1234-3p:FOS	0.000243839
389	Endothelial_Cell	Astrocyte	hsa-miR-139-5p	0.00883717	FOS	0.200817	0.0560993	0	hsa-miR-139-5p:FOS	0.000556818
390	Endothelial_Cell	Astrocyte	hsa-miR-181a-5p	0.00737385	FOS	0.200817	0.0414212	0	hsa-miR-181a-5p:FOS	0.000464616
391	Endothelial_Cell	Astrocyte	hsa-miR-181b-5p	0.00767182	FOS	0.200817	0.0435252	0	hsa-miR-181b-5p:FOS	0.000483391
392	Endothelial_Cell	Astrocyte	hsa-miR-187-5p	0.00427618	FOS	0.200817	0.0265113	0	hsa-miR-187-5p:FOS	0.000269436
393	Endothelial_Cell	Astrocyte	hsa-miR-7-5p	0.00505706	FOS	0.200817	0.0323879	0	hsa-miR-7-5p:FOS	0.000318639
394	Endothelial_Cell	Astrocyte	hsa-miR-937-5p	0.00429281	FOS	0.200817	0.0275369	0	hsa-miR-937-5p:FOS	0.000270484
395	Astrocyte	Astrocyte	hsa-miR-19b-1-5p	0.00735579	FOS	0.200817	0.0291805	0.012	hsa-miR-19b-1-5p:FOS	0.000463478
396	Astrocyte	Astrocyte	hsa-miR-192-5p	0.00530408	FOS	0.200817	0.0204005	0.011	hsa-miR-192-5p:FOS	0.000334203
397	Astrocyte	Astrocyte	hsa-miR-5581-3p	0.00601158	FOS	0.200817	0.0249298	0.003	hsa-miR-5581-3p:FOS	0.000378782
398	Astrocyte	Astrocyte	hsa-miR-29c-3p	0.0105115	FOS	0.200817	0.0490121	0	hsa-miR-29c-3p:FOS	0.000662313
399	Astrocyte	Astrocyte	hsa-miR-490-5p	0.013103	FOS	0.200817	0.0503431	0	hsa-miR-490-5p:FOS	0.000825601
400	Macrophage	Astrocyte	hsa-miR-192-5p	0.130802	FOS	0.200817	0.0268762	0	hsa-miR-192-5p:FOS	0.00824163
401	Macrophage	Astrocyte	hsa-miR-19a-5p	0.128102	FOS	0.200817	0.0254248	0	hsa-miR-19a-5p:FOS	0.00807151
402	Macrophage	Astrocyte	hsa-miR-19b-1-5p	0.170609	FOS	0.200817	0.0334893	0	hsa-miR-19b-1-5p:FOS	0.0107498
403	Macrophage	Astrocyte	hsa-miR-29c-3p	0.180454	FOS	0.200817	0.0374071	0	hsa-miR-29c-3p:FOS	0.0113701
404	Macrophage	Astrocyte	hsa-miR-5581-3p	0.138469	FOS	0.200817	0.0260016	0	hsa-miR-5581-3p:FOS	0.00872477
405	Malignant	Astrocyte	hsa-miR-192-5p	0.105255	FOS	0.200817	0.0229915	0	hsa-miR-192-5p:FOS	0.00663195
406	Malignant	Astrocyte	hsa-miR-19a-5p	0.12032	FOS	0.200817	0.0281663	0	hsa-miR-19a-5p:FOS	0.0075812
407	Malignant	Astrocyte	hsa-miR-19b-1-5p	0.16708	FOS	0.200817	0.0394953	0	hsa-miR-19b-1-5p:FOS	0.0105275
408	Malignant	Astrocyte	hsa-miR-29c-3p	0.138137	FOS	0.200817	0.0308282	0	hsa-miR-29c-3p:FOS	0.0087038
409	Malignant	Astrocyte	hsa-miR-490-5p	0.129347	FOS	0.200817	0.0314412	0	hsa-miR-490-5p:FOS	0.00815
410	Malignant	Astrocyte	hsa-miR-5581-3p	0.133816	FOS	0.200817	0.0317416	0	hsa-miR-5581-3p:FOS	0.00843155
411	Microglia	Astrocyte	hsa-miR-19b-1-5p	0.108141	FOS	0.200817	0.0258294	0.01	hsa-miR-19b-1-5p:FOS	0.00681381
412	Microglia	Astrocyte	hsa-miR-29c-3p	0.110256	FOS	0.200817	0.0256759	0.006	hsa-miR-29c-3p:FOS	0.00694708
413	Microglia	Astrocyte	hsa-miR-5581-3p	0.0955915	FOS	0.200817	0.0230576	0.001	hsa-miR-5581-3p:FOS	0.00602309
414	Microglia	Astrocyte	hsa-miR-192-5p	0.0853762	FOS	0.200817	0.0214721	0	hsa-miR-192-5p:FOS	0.00537944
415	Microglia	Astrocyte	hsa-miR-19a-5p	0.0878796	FOS	0.200817	0.0224138	0	hsa-miR-19a-5p:FOS	0.00553718
416	Neuron	Astrocyte	hsa-miR-5581-3p	0.00165261	FOS	0.200817	0.0283964	0.003	hsa-miR-5581-3p:FOS	0.000104129
417	Neuron	Astrocyte	hsa-miR-192-5p	0.00221789	FOS	0.200817	0.0325725	0	hsa-miR-192-5p:FOS	0.000139746
418	Neuron	Astrocyte	hsa-miR-19a-5p	0.00179778	FOS	0.200817	0.0307369	0	hsa-miR-19a-5p:FOS	0.000113275
419	Neuron	Astrocyte	hsa-miR-19b-1-5p	0.00314662	FOS	0.200817	0.0453559	0	hsa-miR-19b-1-5p:FOS	0.000198264
420	Neuron	Astrocyte	hsa-miR-29c-3p	0.0030581	FOS	0.200817	0.0472729	0	hsa-miR-29c-3p:FOS	0.000192687
421	Neuron	Astrocyte	hsa-miR-490-5p	0.00511999	FOS	0.200817	0.0599041	0	hsa-miR-490-5p:FOS	0.000322603
422	Oligodendrocyte	Astrocyte	hsa-miR-192-5p	0.00860856	FOS	0.200817	0.0306312	0	hsa-miR-192-5p:FOS	0.000542414
423	Oligodendrocyte	Astrocyte	hsa-miR-19a-5p	0.00645504	FOS	0.200817	0.0245408	0	hsa-miR-19a-5p:FOS	0.000406723
424	Oligodendrocyte	Astrocyte	hsa-miR-19b-1-5p	0.0108918	FOS	0.200817	0.0397761	0	hsa-miR-19b-1-5p:FOS	0.000686276
425	Oligodendrocyte	Astrocyte	hsa-miR-29c-3p	0.0140072	FOS	0.200817	0.0512566	0	hsa-miR-29c-3p:FOS	0.000882575
426	Oligodendrocyte	Astrocyte	hsa-miR-490-5p	0.0128317	FOS	0.200817	0.0435878	0	hsa-miR-490-5p:FOS	0.000808511
427	Oligodendrocyte	Astrocyte	hsa-miR-5581-3p	0.0115724	FOS	0.200817	0.0434203	0	hsa-miR-5581-3p:FOS	0.000729163
428	OPC	Astrocyte	hsa-miR-5581-3p	0.0364453	FOS	0.200817	0.0205098	0.014	hsa-miR-5581-3p:FOS	0.00229637
429	OPC	Astrocyte	hsa-miR-19a-5p	0.0387593	FOS	0.200817	0.0215759	0.001	hsa-miR-19a-5p:FOS	0.00244217
430	OPC	Astrocyte	hsa-miR-192-5p	0.0385394	FOS	0.200817	0.0218139	0	hsa-miR-192-5p:FOS	0.00242832
431	OPC	Astrocyte	hsa-miR-19b-1-5p	0.0574163	FOS	0.200817	0.0323592	0	hsa-miR-19b-1-5p:FOS	0.00361772
432	OPC	Astrocyte	hsa-miR-29c-3p	0.0552309	FOS	0.200817	0.0334395	0	hsa-miR-29c-3p:FOS	0.00348002
433	OPC	Astrocyte	hsa-miR-490-5p	0.0435306	FOS	0.200817	0.0266998	0	hsa-miR-490-5p:FOS	0.0027428
434	Endothelial_Cell	Astrocyte	hsa-miR-5581-3p	0.00470169	FOS	0.200817	0.0261976	0.005	hsa-miR-5581-3p:FOS	0.000296247
435	Endothelial_Cell	Astrocyte	hsa-miR-19a-5p	0.0042123	FOS	0.200817	0.0242893	0.003	hsa-miR-19a-5p:FOS	0.000265412
436	Endothelial_Cell	Astrocyte	hsa-miR-19b-1-5p	0.00731756	FOS	0.200817	0.0404483	0.001	hsa-miR-19b-1-5p:FOS	0.000461069
437	Endothelial_Cell	Astrocyte	hsa-miR-192-5p	0.00496048	FOS	0.200817	0.030009	0	hsa-miR-192-5p:FOS	0.000312553
438	Endothelial_Cell	Astrocyte	hsa-miR-490-5p	0.00621119	FOS	0.200817	0.0349127	0	hsa-miR-490-5p:FOS	0.000391359
439	Astrocyte	Astrocyte	hsa-miR-627-5p	0.00558425	FOS	0.200817	0.0220545	0.036	hsa-miR-627-5p:FOS	0.000351856
440	Astrocyte	Astrocyte	hsa-miR-196b-5p	0.00571305	FOS	0.200817	0.0243642	0	hsa-miR-196b-5p:FOS	0.000359972
441	Astrocyte	Astrocyte	hsa-miR-29b-3p	0.0109068	FOS	0.200817	0.0521901	0	hsa-miR-29b-3p:FOS	0.000687225
442	Astrocyte	Astrocyte	hsa-miR-323b-3p	0.00456386	FOS	0.200817	0.0217335	0	hsa-miR-323b-3p:FOS	0.000287563
443	Astrocyte	Astrocyte	hsa-miR-548v	0.00852223	FOS	0.200817	0.0365309	0	hsa-miR-548v:FOS	0.000536974
444	Macrophage	Astrocyte	hsa-miR-196b-5p	0.0995232	FOS	0.200817	0.0173861	0.017	hsa-miR-196b-5p:FOS	0.00627082
445	Macrophage	Astrocyte	hsa-miR-323b-3p	0.0790476	FOS	0.200817	0.0144344	0.004	hsa-miR-323b-3p:FOS	0.00498068
446	Macrophage	Astrocyte	hsa-miR-29b-3p	0.189278	FOS	0.200817	0.0383977	0	hsa-miR-29b-3p:FOS	0.0119261
447	Macrophage	Astrocyte	hsa-miR-548v	0.143859	FOS	0.200817	0.0267609	0	hsa-miR-548v:FOS	0.00906435
448	Macrophage	Astrocyte	hsa-miR-627-5p	0.172759	FOS	0.200817	0.0366255	0	hsa-miR-627-5p:FOS	0.0108853
449	Malignant	Astrocyte	hsa-miR-196b-5p	0.144559	FOS	0.200817	0.035838	0	hsa-miR-196b-5p:FOS	0.00910844
450	Malignant	Astrocyte	hsa-miR-29b-3p	0.153806	FOS	0.200817	0.0338374	0	hsa-miR-29b-3p:FOS	0.00969114
451	Malignant	Astrocyte	hsa-miR-323b-3p	0.0921782	FOS	0.200817	0.0218714	0	hsa-miR-323b-3p:FOS	0.00580803
452	Malignant	Astrocyte	hsa-miR-548v	0.151729	FOS	0.200817	0.0361367	0	hsa-miR-548v:FOS	0.00956024
453	Malignant	Astrocyte	hsa-miR-627-5p	0.118938	FOS	0.200817	0.0260094	0	hsa-miR-627-5p:FOS	0.00749411
454	Microglia	Astrocyte	hsa-miR-548v	0.0888772	FOS	0.200817	0.0203317	0.048	hsa-miR-548v:FOS	0.00560004
455	Microglia	Astrocyte	hsa-miR-323b-3p	0.0531658	FOS	0.200817	0.0127309	0.038	hsa-miR-323b-3p:FOS	0.00334991
456	Microglia	Astrocyte	hsa-miR-29b-3p	0.114453	FOS	0.200817	0.0277012	0.004	hsa-miR-29b-3p:FOS	0.00721153
457	Microglia	Astrocyte	hsa-miR-627-5p	0.105725	FOS	0.200817	0.0268505	0	hsa-miR-627-5p:FOS	0.00666161
458	Neuron	Astrocyte	hsa-miR-196b-5p	0.00162386	FOS	0.200817	0.0248014	0.005	hsa-miR-196b-5p:FOS	0.000102317
459	Neuron	Astrocyte	hsa-miR-29b-3p	0.00310311	FOS	0.200817	0.0436192	0	hsa-miR-29b-3p:FOS	0.000195523
460	Neuron	Astrocyte	hsa-miR-323b-3p	0.00379598	FOS	0.200817	0.0504166	0	hsa-miR-323b-3p:FOS	0.00023918
461	Oligodendrocyte	Astrocyte	hsa-miR-196b-5p	0.00663575	FOS	0.200817	0.0238884	0	hsa-miR-196b-5p:FOS	0.00041811
462	Oligodendrocyte	Astrocyte	hsa-miR-29b-3p	0.0151833	FOS	0.200817	0.056253	0	hsa-miR-29b-3p:FOS	0.00095668
463	Oligodendrocyte	Astrocyte	hsa-miR-323b-3p	0.00666147	FOS	0.200817	0.0259494	0	hsa-miR-323b-3p:FOS	0.000419731
464	Oligodendrocyte	Astrocyte	hsa-miR-548v	0.0150258	FOS	0.200817	0.0531232	0	hsa-miR-548v:FOS	0.000946758
465	Oligodendrocyte	Astrocyte	hsa-miR-627-5p	0.0113165	FOS	0.200817	0.0394853	0	hsa-miR-627-5p:FOS	0.00071304
466	OPC	Astrocyte	hsa-miR-627-5p	0.0406393	FOS	0.200817	0.0241157	0.002	hsa-miR-627-5p:FOS	0.00256063
467	OPC	Astrocyte	hsa-miR-196b-5p	0.0368406	FOS	0.200817	0.0221977	0	hsa-miR-196b-5p:FOS	0.00232127
468	OPC	Astrocyte	hsa-miR-29b-3p	0.0562864	FOS	0.200817	0.0341428	0	hsa-miR-29b-3p:FOS	0.00354653
469	OPC	Astrocyte	hsa-miR-323b-3p	0.0359119	FOS	0.200817	0.0219347	0	hsa-miR-323b-3p:FOS	0.00226276
470	OPC	Astrocyte	hsa-miR-548v	0.0494406	FOS	0.200817	0.0289487	0	hsa-miR-548v:FOS	0.00311519
471	Endothelial_Cell	Astrocyte	hsa-miR-627-5p	0.00398405	FOS	0.200817	0.0238577	0.018	hsa-miR-627-5p:FOS	0.000251029
472	Endothelial_Cell	Astrocyte	hsa-miR-29b-3p	0.0047123	FOS	0.200817	0.0313228	0.009	hsa-miR-29b-3p:FOS	0.000296916
473	Endothelial_Cell	Astrocyte	hsa-miR-196b-5p	0.00665694	FOS	0.200817	0.0385346	0	hsa-miR-196b-5p:FOS	0.000419445
474	Endothelial_Cell	Astrocyte	hsa-miR-323b-3p	0.00718818	FOS	0.200817	0.0349972	0	hsa-miR-323b-3p:FOS	0.000452918
475	Endothelial_Cell	Astrocyte	hsa-miR-548v	0.00656921	FOS	0.200817	0.0416849	0	hsa-miR-548v:FOS	0.000413917
476	Astrocyte	Astrocyte	hsa-miR-942-3p	0.00376289	LDHA	0.0423665	0.0192503	0.039	hsa-miR-942-3p:LDHA	0.000211509
477	Astrocyte	Astrocyte	hsa-miR-190a-5p	0.00766029	LDHA	0.0423665	0.039454	0.001	hsa-miR-190a-5p:LDHA	0.000430579
478	Astrocyte	Astrocyte	hsa-miR-186-5p	0.00765653	LDHA	0.0423665	0.043197	0	hsa-miR-186-5p:LDHA	0.000430368
479	Astrocyte	Astrocyte	hsa-miR-324-5p	0.0101955	LDHA	0.0423665	0.0570277	0	hsa-miR-324-5p:LDHA	0.000573082
480	Astrocyte	Astrocyte	hsa-miR-331-3p	0.0100214	LDHA	0.0423665	0.0536832	0	hsa-miR-331-3p:LDHA	0.000563297
481	Astrocyte	Astrocyte	hsa-miR-449a	0.00410003	LDHA	0.0423665	0.0217421	0	hsa-miR-449a:LDHA	0.000230459
482	Astrocyte	Astrocyte	hsa-miR-573	0.00858697	LDHA	0.0423665	0.0462136	0	hsa-miR-573:LDHA	0.000482666
483	Astrocyte	Astrocyte	hsa-miR-6847-5p	0.00759015	LDHA	0.0423665	0.0422727	0	hsa-miR-6847-5p:LDHA	0.000426636
484	Macrophage	Astrocyte	hsa-miR-573	0.0999909	LDHA	0.0423665	0.0201721	0.014	hsa-miR-573:LDHA	0.00562041
485	Macrophage	Astrocyte	hsa-miR-186-5p	0.168752	LDHA	0.0423665	0.0432968	0	hsa-miR-186-5p:LDHA	0.00948543
486	Macrophage	Astrocyte	hsa-miR-190a-5p	0.169267	LDHA	0.0423665	0.0405124	0	hsa-miR-190a-5p:LDHA	0.00951436
487	Macrophage	Astrocyte	hsa-miR-324-5p	0.153857	LDHA	0.0423665	0.0363281	0	hsa-miR-324-5p:LDHA	0.00864816
488	Macrophage	Astrocyte	hsa-miR-331-3p	0.155746	LDHA	0.0423665	0.0367019	0	hsa-miR-331-3p:LDHA	0.00875438
489	Macrophage	Astrocyte	hsa-miR-449a	0.0749741	LDHA	0.0423665	0.0176551	0	hsa-miR-449a:LDHA	0.00421424
490	Macrophage	Astrocyte	hsa-miR-6847-5p	0.12272	LDHA	0.0423665	0.0274801	0	hsa-miR-6847-5p:LDHA	0.00689799
491	Macrophage	Astrocyte	hsa-miR-942-3p	0.117209	LDHA	0.0423665	0.0299674	0	hsa-miR-942-3p:LDHA	0.00658821
492	Malignant	Astrocyte	hsa-miR-186-5p	0.134092	LDHA	0.0423665	0.0382872	0	hsa-miR-186-5p:LDHA	0.00753719
493	Malignant	Astrocyte	hsa-miR-190a-5p	0.154119	LDHA	0.0423665	0.0430042	0	hsa-miR-190a-5p:LDHA	0.00866293
494	Malignant	Astrocyte	hsa-miR-324-5p	0.162984	LDHA	0.0423665	0.0490151	0	hsa-miR-324-5p:LDHA	0.00916119
495	Malignant	Astrocyte	hsa-miR-331-3p	0.176302	LDHA	0.0423665	0.0540434	0	hsa-miR-331-3p:LDHA	0.00990978
496	Malignant	Astrocyte	hsa-miR-449a	0.088866	LDHA	0.0423665	0.0271985	0	hsa-miR-449a:LDHA	0.00499509
497	Malignant	Astrocyte	hsa-miR-573	0.149191	LDHA	0.0423665	0.0467757	0	hsa-miR-573:LDHA	0.00838591
498	Malignant	Astrocyte	hsa-miR-6847-5p	0.126304	LDHA	0.0423665	0.0368321	0	hsa-miR-6847-5p:LDHA	0.00709943
499	Malignant	Astrocyte	hsa-miR-942-3p	0.1025	LDHA	0.0423665	0.0312543	0	hsa-miR-942-3p:LDHA	0.00576146
500	Microglia	Astrocyte	hsa-miR-331-3p	0.0992792	LDHA	0.0423665	0.0272961	0.01	hsa-miR-331-3p:LDHA	0.00558041
501	Microglia	Astrocyte	hsa-miR-6847-5p	0.0804257	LDHA	0.0423665	0.0217252	0.005	hsa-miR-6847-5p:LDHA	0.00452066
502	Microglia	Astrocyte	hsa-miR-324-5p	0.099057	LDHA	0.0423665	0.0290786	0.002	hsa-miR-324-5p:LDHA	0.00556791
503	Microglia	Astrocyte	hsa-miR-186-5p	0.109971	LDHA	0.0423665	0.0346732	0	hsa-miR-186-5p:LDHA	0.00618137
504	Microglia	Astrocyte	hsa-miR-190a-5p	0.110105	LDHA	0.0423665	0.0319325	0	hsa-miR-190a-5p:LDHA	0.00618891
505	Microglia	Astrocyte	hsa-miR-942-3p	0.0755311	LDHA	0.0423665	0.0253654	0	hsa-miR-942-3p:LDHA	0.00424554
506	Neuron	Astrocyte	hsa-miR-186-5p	0.0018801	LDHA	0.0423665	0.0307872	0.036	hsa-miR-186-5p:LDHA	0.000105679
507	Neuron	Astrocyte	hsa-miR-942-3p	0.00123412	LDHA	0.0423665	0.025526	0.01	hsa-miR-942-3p:LDHA	6.93689e-05
508	Neuron	Astrocyte	hsa-miR-331-3p	0.0024219	LDHA	0.0423665	0.0413999	0.003	hsa-miR-331-3p:LDHA	0.000136133
509	Neuron	Astrocyte	hsa-miR-190a-5p	0.00286289	LDHA	0.0423665	0.0563898	0	hsa-miR-190a-5p:LDHA	0.000160921
510	Neuron	Astrocyte	hsa-miR-324-5p	0.00303603	LDHA	0.0423665	0.0542051	0	hsa-miR-324-5p:LDHA	0.000170653
511	Neuron	Astrocyte	hsa-miR-449a	0.00191051	LDHA	0.0423665	0.0342972	0	hsa-miR-449a:LDHA	0.000107388
512	Neuron	Astrocyte	hsa-miR-573	0.00241656	LDHA	0.0423665	0.0488592	0	hsa-miR-573:LDHA	0.000135833
513	Neuron	Astrocyte	hsa-miR-6847-5p	0.00199543	LDHA	0.0423665	0.0372366	0	hsa-miR-6847-5p:LDHA	0.000112161
514	Oligodendrocyte	Astrocyte	hsa-miR-186-5p	0.013318	LDHA	0.0423665	0.0631355	0	hsa-miR-186-5p:LDHA	0.000748592
515	Oligodendrocyte	Astrocyte	hsa-miR-190a-5p	0.0152096	LDHA	0.0423665	0.0701286	0	hsa-miR-190a-5p:LDHA	0.000854919
516	Oligodendrocyte	Astrocyte	hsa-miR-324-5p	0.0121854	LDHA	0.0423665	0.0607724	0	hsa-miR-324-5p:LDHA	0.000684931
517	Oligodendrocyte	Astrocyte	hsa-miR-331-3p	0.0107255	LDHA	0.0423665	0.0526386	0	hsa-miR-331-3p:LDHA	0.000602872
518	Oligodendrocyte	Astrocyte	hsa-miR-449a	0.00590814	LDHA	0.0423665	0.0263779	0	hsa-miR-449a:LDHA	0.000332092
519	Oligodendrocyte	Astrocyte	hsa-miR-573	0.00957657	LDHA	0.0423665	0.0421451	0	hsa-miR-573:LDHA	0.000538291
520	Oligodendrocyte	Astrocyte	hsa-miR-6847-5p	0.00949505	LDHA	0.0423665	0.0467106	0	hsa-miR-6847-5p:LDHA	0.000533709
521	Oligodendrocyte	Astrocyte	hsa-miR-942-3p	0.00868234	LDHA	0.0423665	0.0389521	0	hsa-miR-942-3p:LDHA	0.000488028
522	OPC	Astrocyte	hsa-miR-186-5p	0.0404785	LDHA	0.0423665	0.0299995	0.001	hsa-miR-186-5p:LDHA	0.00227526
523	OPC	Astrocyte	hsa-miR-190a-5p	0.0563126	LDHA	0.0423665	0.0442322	0	hsa-miR-190a-5p:LDHA	0.00316528
524	OPC	Astrocyte	hsa-miR-324-5p	0.0562577	LDHA	0.0423665	0.0432879	0	hsa-miR-324-5p:LDHA	0.0031622
525	OPC	Astrocyte	hsa-miR-331-3p	0.0515935	LDHA	0.0423665	0.0394817	0	hsa-miR-331-3p:LDHA	0.00290003
526	OPC	Astrocyte	hsa-miR-449a	0.0241604	LDHA	0.0423665	0.0179953	0	hsa-miR-449a:LDHA	0.00135803
527	OPC	Astrocyte	hsa-miR-573	0.0525825	LDHA	0.0423665	0.0404971	0	hsa-miR-573:LDHA	0.00295562
528	OPC	Astrocyte	hsa-miR-6847-5p	0.0427983	LDHA	0.0423665	0.0328409	0	hsa-miR-6847-5p:LDHA	0.00240566
529	OPC	Astrocyte	hsa-miR-942-3p	0.0301258	LDHA	0.0423665	0.0235989	0	hsa-miR-942-3p:LDHA	0.00169335
530	Endothelial_Cell	Astrocyte	hsa-miR-186-5p	0.00594176	LDHA	0.0423665	0.0504438	0	hsa-miR-186-5p:LDHA	0.000333981
531	Endothelial_Cell	Astrocyte	hsa-miR-190a-5p	0.00831234	LDHA	0.0423665	0.0619585	0	hsa-miR-190a-5p:LDHA	0.00046723
532	Endothelial_Cell	Astrocyte	hsa-miR-324-5p	0.00650952	LDHA	0.0423665	0.0514572	0	hsa-miR-324-5p:LDHA	0.000365895
533	Endothelial_Cell	Astrocyte	hsa-miR-331-3p	0.00572768	LDHA	0.0423665	0.0395201	0	hsa-miR-331-3p:LDHA	0.000321948
534	Endothelial_Cell	Astrocyte	hsa-miR-449a	0.00300854	LDHA	0.0423665	0.0252553	0	hsa-miR-449a:LDHA	0.000169107
535	Endothelial_Cell	Astrocyte	hsa-miR-573	0.00770268	LDHA	0.0423665	0.0557772	0	hsa-miR-573:LDHA	0.000432961
536	Endothelial_Cell	Astrocyte	hsa-miR-6847-5p	0.00481465	LDHA	0.0423665	0.0350059	0	hsa-miR-6847-5p:LDHA	0.000270627
537	Endothelial_Cell	Astrocyte	hsa-miR-942-3p	0.00520731	LDHA	0.0423665	0.0402005	0	hsa-miR-942-3p:LDHA	0.000292699
538	Astrocyte	Astrocyte	hsa-miR-374a-5p	0.00669884	LDHA	0.0423665	0.0305264	0.017	hsa-miR-374a-5p:LDHA	0.000376537
539	Astrocyte	Astrocyte	hsa-miR-1304-3p	0.00489303	LDHA	0.0423665	0.0266013	0.001	hsa-miR-1304-3p:LDHA	0.000275033
540	Astrocyte	Astrocyte	hsa-miR-378a-3p	0.0100211	LDHA	0.0423665	0.0526406	0	hsa-miR-378a-3p:LDHA	0.000563276
541	Astrocyte	Astrocyte	hsa-miR-383-5p	0.00994432	LDHA	0.0423665	0.0573683	0	hsa-miR-383-5p:LDHA	0.000558962
542	Astrocyte	Astrocyte	hsa-miR-3913-3p	0.00614816	LDHA	0.0423665	0.0343502	0	hsa-miR-3913-3p:LDHA	0.000345583
543	Astrocyte	Astrocyte	hsa-miR-410-3p	0.00466928	LDHA	0.0423665	0.0277471	0	hsa-miR-410-3p:LDHA	0.000262456
544	Astrocyte	Astrocyte	hsa-miR-4654	0.0108617	LDHA	0.0423665	0.0595596	0	hsa-miR-4654:LDHA	0.000610529
545	Astrocyte	Astrocyte	hsa-miR-675-5p	0.00947263	LDHA	0.0423665	0.0556513	0	hsa-miR-675-5p:LDHA	0.000532449
546	Astrocyte	Astrocyte	hsa-miR-769-3p	0.00951653	LDHA	0.0423665	0.0541541	0	hsa-miR-769-3p:LDHA	0.000534916
547	Macrophage	Astrocyte	hsa-miR-769-3p	0.103458	LDHA	0.0423665	0.0206141	0.038	hsa-miR-769-3p:LDHA	0.00581528
548	Macrophage	Astrocyte	hsa-miR-675-5p	0.109869	LDHA	0.0423665	0.0228243	0.018	hsa-miR-675-5p:LDHA	0.00617564
549	Macrophage	Astrocyte	hsa-miR-3913-3p	0.0902427	LDHA	0.0423665	0.0201353	0.011	hsa-miR-3913-3p:LDHA	0.00507247
550	Macrophage	Astrocyte	hsa-miR-383-5p	0.113734	LDHA	0.0423665	0.023704	0.003	hsa-miR-383-5p:LDHA	0.00639291
551	Macrophage	Astrocyte	hsa-miR-4654	0.109982	LDHA	0.0423665	0.0231001	0.001	hsa-miR-4654:LDHA	0.00618199
552	Macrophage	Astrocyte	hsa-miR-1304-3p	0.130915	LDHA	0.0423665	0.0331432	0	hsa-miR-1304-3p:LDHA	0.00735862
553	Macrophage	Astrocyte	hsa-miR-374a-5p	0.205571	LDHA	0.0423665	0.054751	0	hsa-miR-374a-5p:LDHA	0.011555
554	Macrophage	Astrocyte	hsa-miR-378a-3p	0.203042	LDHA	0.0423665	0.0522778	0	hsa-miR-378a-3p:LDHA	0.0114129
555	Macrophage	Astrocyte	hsa-miR-410-3p	0.0980264	LDHA	0.0423665	0.0226812	0	hsa-miR-410-3p:LDHA	0.00550998
556	Macrophage	Astrocyte	hsa-miR-548au-3p	0.124818	LDHA	0.0423665	0.032772	0	hsa-miR-548au-3p:LDHA	0.0070159
557	Malignant	Astrocyte	hsa-miR-1304-3p	0.117428	LDHA	0.0423665	0.03427	0	hsa-miR-1304-3p:LDHA	0.00660052
558	Malignant	Astrocyte	hsa-miR-374a-5p	0.142151	LDHA	0.0423665	0.0375415	0	hsa-miR-374a-5p:LDHA	0.00799017
559	Malignant	Astrocyte	hsa-miR-378a-3p	0.154493	LDHA	0.0423665	0.0442465	0	hsa-miR-378a-3p:LDHA	0.00868394
560	Malignant	Astrocyte	hsa-miR-383-5p	0.132277	LDHA	0.0423665	0.0399173	0	hsa-miR-383-5p:LDHA	0.00743519
561	Malignant	Astrocyte	hsa-miR-3913-3p	0.147287	LDHA	0.0423665	0.0467089	0	hsa-miR-3913-3p:LDHA	0.00827886
562	Malignant	Astrocyte	hsa-miR-410-3p	0.0969235	LDHA	0.0423665	0.0286474	0	hsa-miR-410-3p:LDHA	0.00544799
563	Malignant	Astrocyte	hsa-miR-4654	0.146789	LDHA	0.0423665	0.0460499	0	hsa-miR-4654:LDHA	0.00825092
564	Malignant	Astrocyte	hsa-miR-548au-3p	0.0994178	LDHA	0.0423665	0.0281279	0	hsa-miR-548au-3p:LDHA	0.00558819
565	Malignant	Astrocyte	hsa-miR-675-5p	0.161177	LDHA	0.0423665	0.0498314	0	hsa-miR-675-5p:LDHA	0.00905962
566	Malignant	Astrocyte	hsa-miR-769-3p	0.159589	LDHA	0.0423665	0.0498727	0	hsa-miR-769-3p:LDHA	0.00897039
567	Microglia	Astrocyte	hsa-miR-383-5p	0.0864259	LDHA	0.0423665	0.0246622	0.001	hsa-miR-383-5p:LDHA	0.00485793
568	Microglia	Astrocyte	hsa-miR-410-3p	0.0637889	LDHA	0.0423665	0.0190817	0.001	hsa-miR-410-3p:LDHA	0.00358552
569	Microglia	Astrocyte	hsa-miR-1304-3p	0.0825066	LDHA	0.0423665	0.0249303	0	hsa-miR-1304-3p:LDHA	0.00463763
570	Microglia	Astrocyte	hsa-miR-374a-5p	0.127541	LDHA	0.0423665	0.0396955	0	hsa-miR-374a-5p:LDHA	0.00716898
571	Microglia	Astrocyte	hsa-miR-378a-3p	0.1194	LDHA	0.0423665	0.0347938	0	hsa-miR-378a-3p:LDHA	0.0067114
572	Microglia	Astrocyte	hsa-miR-548au-3p	0.0713275	LDHA	0.0423665	0.0225905	0	hsa-miR-548au-3p:LDHA	0.00400926
573	Neuron	Astrocyte	hsa-miR-378a-3p	0.00226702	LDHA	0.0423665	0.0382961	0.007	hsa-miR-378a-3p:LDHA	0.000127427
574	Neuron	Astrocyte	hsa-miR-374a-5p	0.00210567	LDHA	0.0423665	0.04376	0.003	hsa-miR-374a-5p:LDHA	0.000118358
575	Neuron	Astrocyte	hsa-miR-383-5p	0.00797673	LDHA	0.0423665	0.116992	0	hsa-miR-383-5p:LDHA	0.000448366
576	Neuron	Astrocyte	hsa-miR-3913-3p	0.00397979	LDHA	0.0423665	0.0706755	0	hsa-miR-3913-3p:LDHA	0.000223701
577	Neuron	Astrocyte	hsa-miR-410-3p	0.00342235	LDHA	0.0423665	0.0640491	0	hsa-miR-410-3p:LDHA	0.000192367
578	Neuron	Astrocyte	hsa-miR-4654	0.00213172	LDHA	0.0423665	0.0392028	0	hsa-miR-4654:LDHA	0.000119822
579	Neuron	Astrocyte	hsa-miR-675-5p	0.00218363	LDHA	0.0423665	0.0447096	0	hsa-miR-675-5p:LDHA	0.00012274
580	Neuron	Astrocyte	hsa-miR-769-3p	0.00401124	LDHA	0.0423665	0.0730922	0	hsa-miR-769-3p:LDHA	0.000225469
581	Oligodendrocyte	Astrocyte	hsa-miR-1304-3p	0.00873355	LDHA	0.0423665	0.039829	0	hsa-miR-1304-3p:LDHA	0.000490906
582	Oligodendrocyte	Astrocyte	hsa-miR-374a-5p	0.0134272	LDHA	0.0423665	0.059327	0	hsa-miR-374a-5p:LDHA	0.000754732
583	Oligodendrocyte	Astrocyte	hsa-miR-378a-3p	0.0116481	LDHA	0.0423665	0.0558988	0	hsa-miR-378a-3p:LDHA	0.000654731
584	Oligodendrocyte	Astrocyte	hsa-miR-383-5p	0.0136043	LDHA	0.0423665	0.0625556	0	hsa-miR-383-5p:LDHA	0.000764686
585	Oligodendrocyte	Astrocyte	hsa-miR-3913-3p	0.0055553	LDHA	0.0423665	0.0251813	0	hsa-miR-3913-3p:LDHA	0.000312259
586	Oligodendrocyte	Astrocyte	hsa-miR-410-3p	0.00765848	LDHA	0.0423665	0.0363794	0	hsa-miR-410-3p:LDHA	0.000430477
587	Oligodendrocyte	Astrocyte	hsa-miR-4654	0.00856113	LDHA	0.0423665	0.0425141	0	hsa-miR-4654:LDHA	0.000481214
588	Oligodendrocyte	Astrocyte	hsa-miR-548au-3p	0.00733061	LDHA	0.0423665	0.0312039	0	hsa-miR-548au-3p:LDHA	0.000412048
589	Oligodendrocyte	Astrocyte	hsa-miR-675-5p	0.00904534	LDHA	0.0423665	0.0440013	0	hsa-miR-675-5p:LDHA	0.000508431
590	Oligodendrocyte	Astrocyte	hsa-miR-769-3p	0.0119806	LDHA	0.0423665	0.0562478	0	hsa-miR-769-3p:LDHA	0.000673419
591	OPC	Astrocyte	hsa-miR-548au-3p	0.0284231	LDHA	0.0423665	0.0203359	0.002	hsa-miR-548au-3p:LDHA	0.00159764
592	OPC	Astrocyte	hsa-miR-1304-3p	0.0382119	LDHA	0.0423665	0.0283181	0	hsa-miR-1304-3p:LDHA	0.00214786
593	OPC	Astrocyte	hsa-miR-374a-5p	0.0516046	LDHA	0.0423665	0.0389085	0	hsa-miR-374a-5p:LDHA	0.00290065
594	OPC	Astrocyte	hsa-miR-378a-3p	0.0496534	LDHA	0.0423665	0.0362275	0	hsa-miR-378a-3p:LDHA	0.00279097
595	OPC	Astrocyte	hsa-miR-383-5p	0.0586651	LDHA	0.0423665	0.0444814	0	hsa-miR-383-5p:LDHA	0.00329752
596	OPC	Astrocyte	hsa-miR-3913-3p	0.0397922	LDHA	0.0423665	0.0314153	0	hsa-miR-3913-3p:LDHA	0.00223669
597	OPC	Astrocyte	hsa-miR-410-3p	0.0384022	LDHA	0.0423665	0.030143	0	hsa-miR-410-3p:LDHA	0.00215856
598	OPC	Astrocyte	hsa-miR-4654	0.0441353	LDHA	0.0423665	0.0334918	0	hsa-miR-4654:LDHA	0.00248081
599	OPC	Astrocyte	hsa-miR-675-5p	0.0629542	LDHA	0.0423665	0.0474127	0	hsa-miR-675-5p:LDHA	0.0035386
600	OPC	Astrocyte	hsa-miR-769-3p	0.0499814	LDHA	0.0423665	0.0383244	0	hsa-miR-769-3p:LDHA	0.00280941
601	Endothelial_Cell	Astrocyte	hsa-miR-769-3p	0.00401351	LDHA	0.0423665	0.0341949	0.001	hsa-miR-769-3p:LDHA	0.000225596
602	Endothelial_Cell	Astrocyte	hsa-miR-1304-3p	0.00405701	LDHA	0.0423665	0.0311869	0	hsa-miR-1304-3p:LDHA	0.000228041
603	Endothelial_Cell	Astrocyte	hsa-miR-374a-5p	0.00710368	LDHA	0.0423665	0.0534821	0	hsa-miR-374a-5p:LDHA	0.000399292
604	Endothelial_Cell	Astrocyte	hsa-miR-378a-3p	0.00765502	LDHA	0.0423665	0.0628585	0	hsa-miR-378a-3p:LDHA	0.000430283
605	Endothelial_Cell	Astrocyte	hsa-miR-3913-3p	0.00949035	LDHA	0.0423665	0.0637385	0	hsa-miR-3913-3p:LDHA	0.000533445
606	Endothelial_Cell	Astrocyte	hsa-miR-410-3p	0.00760055	LDHA	0.0423665	0.0475404	0	hsa-miR-410-3p:LDHA	0.000427221
607	Endothelial_Cell	Astrocyte	hsa-miR-4654	0.00550559	LDHA	0.0423665	0.045562	0	hsa-miR-4654:LDHA	0.000309465
608	Endothelial_Cell	Astrocyte	hsa-miR-548au-3p	0.00499131	LDHA	0.0423665	0.0398073	0	hsa-miR-548au-3p:LDHA	0.000280557
609	Endothelial_Cell	Astrocyte	hsa-miR-675-5p	0.00876476	LDHA	0.0423665	0.0635804	0	hsa-miR-675-5p:LDHA	0.00049266
610	Astrocyte	Astrocyte	hsa-miR-33a-5p	0.00689433	LDHA	0.0423665	0.0344346	0.001	hsa-miR-33a-5p:LDHA	0.000387525
611	Astrocyte	Astrocyte	hsa-miR-489-3p	0.00654534	LDHA	0.0423665	0.0311427	0.001	hsa-miR-489-3p:LDHA	0.000367908
612	Astrocyte	Astrocyte	hsa-let-7c-5p	0.0125453	LDHA	0.0423665	0.0722057	0	hsa-let-7c-5p:LDHA	0.000705159
613	Astrocyte	Astrocyte	hsa-miR-200b-3p	0.00735123	LDHA	0.0423665	0.0417873	0	hsa-miR-200b-3p:LDHA	0.000413207
614	Astrocyte	Astrocyte	hsa-miR-203a-3p	0.00884438	LDHA	0.0423665	0.0486207	0	hsa-miR-203a-3p:LDHA	0.000497136
615	Astrocyte	Astrocyte	hsa-miR-210-3p	0.0100406	LDHA	0.0423665	0.0538046	0	hsa-miR-210-3p:LDHA	0.000564373
616	Astrocyte	Astrocyte	hsa-miR-23a-3p	0.00816265	LDHA	0.0423665	0.0451562	0	hsa-miR-23a-3p:LDHA	0.000458816
617	Astrocyte	Astrocyte	hsa-miR-24-3p	0.0095226	LDHA	0.0423665	0.0550461	0	hsa-miR-24-3p:LDHA	0.000535258
618	Astrocyte	Astrocyte	hsa-miR-425-5p	0.0092367	LDHA	0.0423665	0.0493479	0	hsa-miR-425-5p:LDHA	0.000519187
619	Astrocyte	Astrocyte	hsa-miR-935	0.0112709	LDHA	0.0423665	0.0613947	0	hsa-miR-935:LDHA	0.000633531
620	Macrophage	Astrocyte	hsa-let-7c-5p	0.167422	LDHA	0.0423665	0.035419	0	hsa-let-7c-5p:LDHA	0.00941065
621	Macrophage	Astrocyte	hsa-miR-200b-3p	0.141273	LDHA	0.0423665	0.0340681	0	hsa-miR-200b-3p:LDHA	0.00794084
622	Macrophage	Astrocyte	hsa-miR-203a-3p	0.118443	LDHA	0.0423665	0.0277279	0	hsa-miR-203a-3p:LDHA	0.00665759
623	Macrophage	Astrocyte	hsa-miR-210-3p	0.174712	LDHA	0.0423665	0.0438295	0	hsa-miR-210-3p:LDHA	0.00982041
624	Macrophage	Astrocyte	hsa-miR-23a-3p	0.159001	LDHA	0.0423665	0.0419333	0	hsa-miR-23a-3p:LDHA	0.0089373
625	Macrophage	Astrocyte	hsa-miR-24-3p	0.186269	LDHA	0.0423665	0.0458183	0	hsa-miR-24-3p:LDHA	0.01047
626	Macrophage	Astrocyte	hsa-miR-33a-5p	0.143904	LDHA	0.0423665	0.0354829	0	hsa-miR-33a-5p:LDHA	0.00808875
627	Macrophage	Astrocyte	hsa-miR-425-5p	0.172059	LDHA	0.0423665	0.0428977	0	hsa-miR-425-5p:LDHA	0.00967127
628	Macrophage	Astrocyte	hsa-miR-489-3p	0.159609	LDHA	0.0423665	0.0406989	0	hsa-miR-489-3p:LDHA	0.00897148
629	Malignant	Astrocyte	hsa-let-7c-5p	0.208363	LDHA	0.0423665	0.0648652	0	hsa-let-7c-5p:LDHA	0.0117119
630	Malignant	Astrocyte	hsa-miR-200b-3p	0.136718	LDHA	0.0423665	0.0398285	0	hsa-miR-200b-3p:LDHA	0.00768483
631	Malignant	Astrocyte	hsa-miR-203a-3p	0.130895	LDHA	0.0423665	0.0393807	0	hsa-miR-203a-3p:LDHA	0.00735753
632	Malignant	Astrocyte	hsa-miR-210-3p	0.18406	LDHA	0.0423665	0.0562256	0	hsa-miR-210-3p:LDHA	0.0103459
633	Malignant	Astrocyte	hsa-miR-23a-3p	0.137042	LDHA	0.0423665	0.0412939	0	hsa-miR-23a-3p:LDHA	0.00770304
634	Malignant	Astrocyte	hsa-miR-24-3p	0.165696	LDHA	0.0423665	0.0492302	0	hsa-miR-24-3p:LDHA	0.00931362
635	Malignant	Astrocyte	hsa-miR-33a-5p	0.147956	LDHA	0.0423665	0.0448151	0	hsa-miR-33a-5p:LDHA	0.00831648
636	Malignant	Astrocyte	hsa-miR-425-5p	0.161718	LDHA	0.0423665	0.0478032	0	hsa-miR-425-5p:LDHA	0.00909005
637	Malignant	Astrocyte	hsa-miR-489-3p	0.12542	LDHA	0.0423665	0.0354739	0	hsa-miR-489-3p:LDHA	0.00704976
638	Malignant	Astrocyte	hsa-miR-935	0.170413	LDHA	0.0423665	0.0539131	0	hsa-miR-935:LDHA	0.00957875
639	Microglia	Astrocyte	hsa-miR-425-5p	0.0997769	LDHA	0.0423665	0.0272638	0.011	hsa-miR-425-5p:LDHA	0.00560838
640	Microglia	Astrocyte	hsa-miR-33a-5p	0.0900797	LDHA	0.0423665	0.0264277	0.007	hsa-miR-33a-5p:LDHA	0.00506331
641	Microglia	Astrocyte	hsa-miR-200b-3p	0.0987533	LDHA	0.0423665	0.0288283	0	hsa-miR-200b-3p:LDHA	0.00555084
642	Microglia	Astrocyte	hsa-miR-23a-3p	0.100746	LDHA	0.0423665	0.0312902	0	hsa-miR-23a-3p:LDHA	0.00566287
643	Microglia	Astrocyte	hsa-miR-24-3p	0.119609	LDHA	0.0423665	0.0351323	0	hsa-miR-24-3p:LDHA	0.00672311
644	Microglia	Astrocyte	hsa-miR-489-3p	0.114113	LDHA	0.0423665	0.0389143	0	hsa-miR-489-3p:LDHA	0.00641422
645	Neuron	Astrocyte	hsa-miR-23a-3p	0.001869	LDHA	0.0423665	0.0352089	0.005	hsa-miR-23a-3p:LDHA	0.000105055
646	Neuron	Astrocyte	hsa-miR-24-3p	0.00225625	LDHA	0.0423665	0.0439171	0.004	hsa-miR-24-3p:LDHA	0.000126822
647	Neuron	Astrocyte	hsa-let-7c-5p	0.0043132	LDHA	0.0423665	0.0776256	0	hsa-let-7c-5p:LDHA	0.000242442
648	Neuron	Astrocyte	hsa-miR-200b-3p	0.00199242	LDHA	0.0423665	0.0420133	0	hsa-miR-200b-3p:LDHA	0.000111992
649	Neuron	Astrocyte	hsa-miR-203a-3p	0.00315868	LDHA	0.0423665	0.0640922	0	hsa-miR-203a-3p:LDHA	0.000177547
650	Neuron	Astrocyte	hsa-miR-210-3p	0.00249052	LDHA	0.0423665	0.0459155	0	hsa-miR-210-3p:LDHA	0.00013999
651	Neuron	Astrocyte	hsa-miR-33a-5p	0.00207117	LDHA	0.0423665	0.0432441	0	hsa-miR-33a-5p:LDHA	0.000116419
652	Neuron	Astrocyte	hsa-miR-425-5p	0.00296009	LDHA	0.0423665	0.056747	0	hsa-miR-425-5p:LDHA	0.000166384
653	Neuron	Astrocyte	hsa-miR-489-3p	0.00211146	LDHA	0.0423665	0.0386843	0	hsa-miR-489-3p:LDHA	0.000118684
654	Neuron	Astrocyte	hsa-miR-935	0.00618098	LDHA	0.0423665	0.101685	0	hsa-miR-935:LDHA	0.000347428
655	Oligodendrocyte	Astrocyte	hsa-let-7c-5p	0.0123098	LDHA	0.0423665	0.0584761	0	hsa-let-7c-5p:LDHA	0.000691926
656	Oligodendrocyte	Astrocyte	hsa-miR-200b-3p	0.0105523	LDHA	0.0423665	0.049252	0	hsa-miR-200b-3p:LDHA	0.000593135
657	Oligodendrocyte	Astrocyte	hsa-miR-203a-3p	0.00937475	LDHA	0.0423665	0.0429523	0	hsa-miR-203a-3p:LDHA	0.000526947
658	Oligodendrocyte	Astrocyte	hsa-miR-210-3p	0.0118074	LDHA	0.0423665	0.0548509	0	hsa-miR-210-3p:LDHA	0.000663686
659	Oligodendrocyte	Astrocyte	hsa-miR-23a-3p	0.00855286	LDHA	0.0423665	0.041349	0	hsa-miR-23a-3p:LDHA	0.000480749
660	Oligodendrocyte	Astrocyte	hsa-miR-24-3p	0.0153062	LDHA	0.0423665	0.0726877	0	hsa-miR-24-3p:LDHA	0.000860349
661	Oligodendrocyte	Astrocyte	hsa-miR-33a-5p	0.0108248	LDHA	0.0423665	0.0521881	0	hsa-miR-33a-5p:LDHA	0.000608451
662	Oligodendrocyte	Astrocyte	hsa-miR-425-5p	0.0120302	LDHA	0.0423665	0.055422	0	hsa-miR-425-5p:LDHA	0.000676207
663	Oligodendrocyte	Astrocyte	hsa-miR-489-3p	0.00928487	LDHA	0.0423665	0.0381515	0	hsa-miR-489-3p:LDHA	0.000521895
664	Oligodendrocyte	Astrocyte	hsa-miR-935	0.0132244	LDHA	0.0423665	0.0599167	0	hsa-miR-935:LDHA	0.000743331
665	OPC	Astrocyte	hsa-miR-23a-3p	0.033957	LDHA	0.0423665	0.0236265	0.028	hsa-miR-23a-3p:LDHA	0.00190869
666	OPC	Astrocyte	hsa-let-7c-5p	0.0638485	LDHA	0.0423665	0.0486397	0	hsa-let-7c-5p:LDHA	0.00358887
667	OPC	Astrocyte	hsa-miR-200b-3p	0.0542194	LDHA	0.0423665	0.0419273	0	hsa-miR-200b-3p:LDHA	0.00304763
668	OPC	Astrocyte	hsa-miR-203a-3p	0.0509306	LDHA	0.0423665	0.0395963	0	hsa-miR-203a-3p:LDHA	0.00286277
669	OPC	Astrocyte	hsa-miR-210-3p	0.0547246	LDHA	0.0423665	0.0397084	0	hsa-miR-210-3p:LDHA	0.00307603
670	OPC	Astrocyte	hsa-miR-24-3p	0.0510047	LDHA	0.0423665	0.03865	0	hsa-miR-24-3p:LDHA	0.00286693
671	OPC	Astrocyte	hsa-miR-33a-5p	0.0540422	LDHA	0.0423665	0.042755	0	hsa-miR-33a-5p:LDHA	0.00303767
672	OPC	Astrocyte	hsa-miR-425-5p	0.0508101	LDHA	0.0423665	0.0362564	0	hsa-miR-425-5p:LDHA	0.002856
673	OPC	Astrocyte	hsa-miR-489-3p	0.0475231	LDHA	0.0423665	0.0362323	0	hsa-miR-489-3p:LDHA	0.00267123
674	OPC	Astrocyte	hsa-miR-935	0.0635408	LDHA	0.0423665	0.0492438	0	hsa-miR-935:LDHA	0.00357158
675	Endothelial_Cell	Astrocyte	hsa-miR-935	0.0035786	LDHA	0.0423665	0.025603	0.024	hsa-miR-935:LDHA	0.00020115
676	Endothelial_Cell	Astrocyte	hsa-let-7c-5p	0.00677596	LDHA	0.0423665	0.0469977	0	hsa-let-7c-5p:LDHA	0.000380871
677	Endothelial_Cell	Astrocyte	hsa-miR-200b-3p	0.00422003	LDHA	0.0423665	0.0336233	0	hsa-miR-200b-3p:LDHA	0.000237204
678	Endothelial_Cell	Astrocyte	hsa-miR-203a-3p	0.00479687	LDHA	0.0423665	0.0361379	0	hsa-miR-203a-3p:LDHA	0.000269628
679	Endothelial_Cell	Astrocyte	hsa-miR-210-3p	0.00767902	LDHA	0.0423665	0.0604845	0	hsa-miR-210-3p:LDHA	0.000431632
680	Endothelial_Cell	Astrocyte	hsa-miR-23a-3p	0.00605748	LDHA	0.0423665	0.0468947	0	hsa-miR-23a-3p:LDHA	0.000340486
681	Endothelial_Cell	Astrocyte	hsa-miR-24-3p	0.00716403	LDHA	0.0423665	0.053911	0	hsa-miR-24-3p:LDHA	0.000402684
682	Endothelial_Cell	Astrocyte	hsa-miR-33a-5p	0.00551915	LDHA	0.0423665	0.0421893	0	hsa-miR-33a-5p:LDHA	0.000310227
683	Endothelial_Cell	Astrocyte	hsa-miR-425-5p	0.00880139	LDHA	0.0423665	0.0728329	0	hsa-miR-425-5p:LDHA	0.000494719
684	Astrocyte	Astrocyte	hsa-miR-34a-3p	0.00725915	LDHA	0.0423665	0.037976	0.001	hsa-miR-34a-3p:LDHA	0.000408031
685	Astrocyte	Astrocyte	hsa-miR-449b-5p	0.00394585	LDHA	0.0423665	0.0207731	0.001	hsa-miR-449b-5p:LDHA	0.000221793
686	Astrocyte	Astrocyte	hsa-miR-135a-5p	0.0110913	LDHA	0.0423665	0.0670371	0	hsa-miR-135a-5p:LDHA	0.000623431
687	Astrocyte	Astrocyte	hsa-miR-34a-5p	0.00957371	LDHA	0.0423665	0.049334	0	hsa-miR-34a-5p:LDHA	0.00053813
688	Astrocyte	Astrocyte	hsa-miR-505-5p	0.00953127	LDHA	0.0423665	0.0509962	0	hsa-miR-505-5p:LDHA	0.000535745
689	Astrocyte	Astrocyte	hsa-miR-6815-5p	0.00811176	LDHA	0.0423665	0.044241	0	hsa-miR-6815-5p:LDHA	0.000455955
690	Macrophage	Astrocyte	hsa-miR-135a-5p	0.146969	LDHA	0.0423665	0.0309788	0.003	hsa-miR-135a-5p:LDHA	0.00826099
691	Macrophage	Astrocyte	hsa-miR-6815-5p	0.102792	LDHA	0.0423665	0.022184	0.001	hsa-miR-6815-5p:LDHA	0.00577786
692	Macrophage	Astrocyte	hsa-miR-34a-3p	0.161022	LDHA	0.0423665	0.0422441	0	hsa-miR-34a-3p:LDHA	0.00905091
693	Macrophage	Astrocyte	hsa-miR-34a-5p	0.17481	LDHA	0.0423665	0.0439628	0	hsa-miR-34a-5p:LDHA	0.00982593
694	Macrophage	Astrocyte	hsa-miR-449b-5p	0.0688286	LDHA	0.0423665	0.0154017	0	hsa-miR-449b-5p:LDHA	0.0038688
695	Macrophage	Astrocyte	hsa-miR-505-5p	0.16547	LDHA	0.0423665	0.0407545	0	hsa-miR-505-5p:LDHA	0.00930091
696	Malignant	Astrocyte	hsa-miR-135a-5p	0.177746	LDHA	0.0423665	0.0546002	0	hsa-miR-135a-5p:LDHA	0.00999095
697	Malignant	Astrocyte	hsa-miR-34a-3p	0.115191	LDHA	0.0423665	0.0309383	0	hsa-miR-34a-3p:LDHA	0.0064748
698	Malignant	Astrocyte	hsa-miR-34a-5p	0.13922	LDHA	0.0423665	0.0389913	0	hsa-miR-34a-5p:LDHA	0.00782545
699	Malignant	Astrocyte	hsa-miR-449b-5p	0.0852765	LDHA	0.0423665	0.0261534	0	hsa-miR-449b-5p:LDHA	0.00479333
700	Malignant	Astrocyte	hsa-miR-505-5p	0.152277	LDHA	0.0423665	0.0448142	0	hsa-miR-505-5p:LDHA	0.00855937
701	Malignant	Astrocyte	hsa-miR-6815-5p	0.13157	LDHA	0.0423665	0.0403737	0	hsa-miR-6815-5p:LDHA	0.00739546
702	Microglia	Astrocyte	hsa-miR-6815-5p	0.0722247	LDHA	0.0423665	0.0203945	0.009	hsa-miR-6815-5p:LDHA	0.00405969
703	Microglia	Astrocyte	hsa-miR-135a-5p	0.113261	LDHA	0.0423665	0.0346677	0	hsa-miR-135a-5p:LDHA	0.00636633
704	Microglia	Astrocyte	hsa-miR-34a-3p	0.101936	LDHA	0.0423665	0.0317791	0	hsa-miR-34a-3p:LDHA	0.00572972
705	Microglia	Astrocyte	hsa-miR-34a-5p	0.110636	LDHA	0.0423665	0.0333531	0	hsa-miR-34a-5p:LDHA	0.00621876
706	Microglia	Astrocyte	hsa-miR-505-5p	0.113815	LDHA	0.0423665	0.0348836	0	hsa-miR-505-5p:LDHA	0.00639743
707	Neuron	Astrocyte	hsa-miR-34a-5p	0.00187232	LDHA	0.0423665	0.0305828	0.036	hsa-miR-34a-5p:LDHA	0.000105242
708	Neuron	Astrocyte	hsa-miR-135a-5p	0.00291707	LDHA	0.0423665	0.0528669	0	hsa-miR-135a-5p:LDHA	0.000163966
709	Neuron	Astrocyte	hsa-miR-449b-5p	0.00183247	LDHA	0.0423665	0.0324629	0	hsa-miR-449b-5p:LDHA	0.000103002
710	Neuron	Astrocyte	hsa-miR-505-5p	0.00248841	LDHA	0.0423665	0.0458262	0	hsa-miR-505-5p:LDHA	0.000139872
711	Neuron	Astrocyte	hsa-miR-6815-5p	0.00197977	LDHA	0.0423665	0.0399883	0	hsa-miR-6815-5p:LDHA	0.000111281
712	Oligodendrocyte	Astrocyte	hsa-miR-135a-5p	0.0128571	LDHA	0.0423665	0.0597629	0	hsa-miR-135a-5p:LDHA	0.00072269
713	Oligodendrocyte	Astrocyte	hsa-miR-34a-3p	0.00696836	LDHA	0.0423665	0.0309892	0	hsa-miR-34a-3p:LDHA	0.000391686
714	Oligodendrocyte	Astrocyte	hsa-miR-34a-5p	0.00957317	LDHA	0.0423665	0.043436	0	hsa-miR-34a-5p:LDHA	0.0005381
715	Oligodendrocyte	Astrocyte	hsa-miR-449b-5p	0.00615667	LDHA	0.0423665	0.027129	0	hsa-miR-449b-5p:LDHA	0.000346061
716	Oligodendrocyte	Astrocyte	hsa-miR-505-5p	0.0125681	LDHA	0.0423665	0.0591705	0	hsa-miR-505-5p:LDHA	0.000706443
717	Oligodendrocyte	Astrocyte	hsa-miR-6815-5p	0.00977706	LDHA	0.0423665	0.0474512	0	hsa-miR-6815-5p:LDHA	0.000549561
718	OPC	Astrocyte	hsa-miR-135a-5p	0.0664123	LDHA	0.0423665	0.0525837	0	hsa-miR-135a-5p:LDHA	0.00373298
719	OPC	Astrocyte	hsa-miR-34a-3p	0.0443819	LDHA	0.0423665	0.0330525	0	hsa-miR-34a-3p:LDHA	0.00249467
720	OPC	Astrocyte	hsa-miR-34a-5p	0.0515875	LDHA	0.0423665	0.0388481	0	hsa-miR-34a-5p:LDHA	0.00289969
721	OPC	Astrocyte	hsa-miR-449b-5p	0.0245851	LDHA	0.0423665	0.0182014	0	hsa-miR-449b-5p:LDHA	0.00138191
722	OPC	Astrocyte	hsa-miR-505-5p	0.0524518	LDHA	0.0423665	0.0405937	0	hsa-miR-505-5p:LDHA	0.00294828
723	OPC	Astrocyte	hsa-miR-6815-5p	0.0440905	LDHA	0.0423665	0.0336636	0	hsa-miR-6815-5p:LDHA	0.00247829
724	Endothelial_Cell	Astrocyte	hsa-miR-34a-3p	0.0066132	LDHA	0.0423665	0.0461685	0	hsa-miR-34a-3p:LDHA	0.000371723
725	Endothelial_Cell	Astrocyte	hsa-miR-34a-5p	0.0065395	LDHA	0.0423665	0.046242	0	hsa-miR-34a-5p:LDHA	0.00036758
726	Endothelial_Cell	Astrocyte	hsa-miR-449b-5p	0.00285961	LDHA	0.0423665	0.0253799	0	hsa-miR-449b-5p:LDHA	0.000160736
727	Endothelial_Cell	Astrocyte	hsa-miR-505-5p	0.00585676	LDHA	0.0423665	0.0483553	0	hsa-miR-505-5p:LDHA	0.000329204
728	Endothelial_Cell	Astrocyte	hsa-miR-6815-5p	0.00579135	LDHA	0.0423665	0.0447115	0	hsa-miR-6815-5p:LDHA	0.000325527
729	Astrocyte	Astrocyte	hsa-miR-1288-5p	0.00646824	LDHA	0.0423665	0.0359336	0	hsa-miR-1288-5p:LDHA	0.000363575
730	Astrocyte	Astrocyte	hsa-miR-190a-3p	0.00747917	LDHA	0.0423665	0.040645	0	hsa-miR-190a-3p:LDHA	0.000420398
731	Astrocyte	Astrocyte	hsa-miR-302a-5p	0.00796728	LDHA	0.0423665	0.0442906	0	hsa-miR-302a-5p:LDHA	0.000447834
732	Astrocyte	Astrocyte	hsa-miR-320c	0.00909053	LDHA	0.0423665	0.0503517	0	hsa-miR-320c:LDHA	0.000510971
733	Astrocyte	Astrocyte	hsa-miR-34c-5p	0.00540694	LDHA	0.0423665	0.0290037	0	hsa-miR-34c-5p:LDHA	0.00030392
734	Astrocyte	Astrocyte	hsa-miR-4466	0.00714834	LDHA	0.0423665	0.0395668	0	hsa-miR-4466:LDHA	0.000401802
735	Macrophage	Astrocyte	hsa-miR-320c	0.113049	LDHA	0.0423665	0.0247745	0.001	hsa-miR-320c:LDHA	0.0063544
736	Macrophage	Astrocyte	hsa-miR-4466	0.0787951	LDHA	0.0423665	0.0175365	0.001	hsa-miR-4466:LDHA	0.00442901
737	Macrophage	Astrocyte	hsa-miR-1288-5p	0.128597	LDHA	0.0423665	0.0287462	0	hsa-miR-1288-5p:LDHA	0.00722832
738	Macrophage	Astrocyte	hsa-miR-190a-3p	0.151833	LDHA	0.0423665	0.0360623	0	hsa-miR-190a-3p:LDHA	0.0085344
739	Macrophage	Astrocyte	hsa-miR-302a-5p	0.116425	LDHA	0.0423665	0.0268717	0	hsa-miR-302a-5p:LDHA	0.00654414
740	Macrophage	Astrocyte	hsa-miR-34c-5p	0.0988591	LDHA	0.0423665	0.0227728	0	hsa-miR-34c-5p:LDHA	0.00555679
741	Malignant	Astrocyte	hsa-miR-1288-5p	0.131347	LDHA	0.0423665	0.0393085	0	hsa-miR-1288-5p:LDHA	0.00738289
742	Malignant	Astrocyte	hsa-miR-190a-3p	0.134807	LDHA	0.0423665	0.0377325	0	hsa-miR-190a-3p:LDHA	0.00757738
743	Malignant	Astrocyte	hsa-miR-302a-5p	0.141171	LDHA	0.0423665	0.0427302	0	hsa-miR-302a-5p:LDHA	0.0079351
744	Malignant	Astrocyte	hsa-miR-320c	0.163425	LDHA	0.0423665	0.0513485	0	hsa-miR-320c:LDHA	0.009186
745	Malignant	Astrocyte	hsa-miR-34c-5p	0.117434	LDHA	0.0423665	0.0355316	0	hsa-miR-34c-5p:LDHA	0.00660089
746	Malignant	Astrocyte	hsa-miR-4466	0.122737	LDHA	0.0423665	0.0385584	0	hsa-miR-4466:LDHA	0.00689895
747	Microglia	Astrocyte	hsa-miR-320c	0.0766463	LDHA	0.0423665	0.0220808	0.031	hsa-miR-320c:LDHA	0.00430823
748	Microglia	Astrocyte	hsa-miR-1288-5p	0.0872398	LDHA	0.0423665	0.0266762	0.001	hsa-miR-1288-5p:LDHA	0.00490368
749	Microglia	Astrocyte	hsa-miR-190a-3p	0.100437	LDHA	0.0423665	0.029697	0	hsa-miR-190a-3p:LDHA	0.00564548
750	Neuron	Astrocyte	hsa-miR-1288-5p	0.00205953	LDHA	0.0423665	0.0445646	0	hsa-miR-1288-5p:LDHA	0.000115765
751	Neuron	Astrocyte	hsa-miR-190a-3p	0.00216448	LDHA	0.0423665	0.045914	0	hsa-miR-190a-3p:LDHA	0.000121664
752	Neuron	Astrocyte	hsa-miR-302a-5p	0.00327185	LDHA	0.0423665	0.0598563	0	hsa-miR-302a-5p:LDHA	0.000183908
753	Neuron	Astrocyte	hsa-miR-320c	0.00221009	LDHA	0.0423665	0.0404652	0	hsa-miR-320c:LDHA	0.000124228
754	Neuron	Astrocyte	hsa-miR-34c-5p	0.00209779	LDHA	0.0423665	0.0385883	0	hsa-miR-34c-5p:LDHA	0.000117915
755	Neuron	Astrocyte	hsa-miR-4466	0.00142041	LDHA	0.0423665	0.0279425	0	hsa-miR-4466:LDHA	7.98402e-05
756	Oligodendrocyte	Astrocyte	hsa-miR-1288-5p	0.0109227	LDHA	0.0423665	0.0471819	0	hsa-miR-1288-5p:LDHA	0.000613958
757	Oligodendrocyte	Astrocyte	hsa-miR-190a-3p	0.0136833	LDHA	0.0423665	0.062815	0	hsa-miR-190a-3p:LDHA	0.000769128
758	Oligodendrocyte	Astrocyte	hsa-miR-302a-5p	0.00917344	LDHA	0.0423665	0.0423277	0	hsa-miR-302a-5p:LDHA	0.000515632
759	Oligodendrocyte	Astrocyte	hsa-miR-320c	0.0128258	LDHA	0.0423665	0.0589253	0	hsa-miR-320c:LDHA	0.000720927
760	Oligodendrocyte	Astrocyte	hsa-miR-34c-5p	0.0122419	LDHA	0.0423665	0.0551635	0	hsa-miR-34c-5p:LDHA	0.000688105
761	Oligodendrocyte	Astrocyte	hsa-miR-4466	0.006812	LDHA	0.0423665	0.033813	0	hsa-miR-4466:LDHA	0.000382897
762	OPC	Astrocyte	hsa-miR-1288-5p	0.0500393	LDHA	0.0423665	0.0394966	0	hsa-miR-1288-5p:LDHA	0.00281267
763	OPC	Astrocyte	hsa-miR-190a-3p	0.0544332	LDHA	0.0423665	0.0423318	0	hsa-miR-190a-3p:LDHA	0.00305965
764	OPC	Astrocyte	hsa-miR-302a-5p	0.049799	LDHA	0.0423665	0.0377116	0	hsa-miR-302a-5p:LDHA	0.00279916
765	OPC	Astrocyte	hsa-miR-320c	0.0451908	LDHA	0.0423665	0.034334	0	hsa-miR-320c:LDHA	0.00254014
766	OPC	Astrocyte	hsa-miR-34c-5p	0.037086	LDHA	0.0423665	0.0282828	0	hsa-miR-34c-5p:LDHA	0.00208457
767	OPC	Astrocyte	hsa-miR-4466	0.0302307	LDHA	0.0423665	0.0233497	0	hsa-miR-4466:LDHA	0.00169925
768	Endothelial_Cell	Astrocyte	hsa-miR-320c	0.00429177	LDHA	0.0423665	0.0304934	0.004	hsa-miR-320c:LDHA	0.000241237
769	Endothelial_Cell	Astrocyte	hsa-miR-1288-5p	0.00699728	LDHA	0.0423665	0.0521771	0	hsa-miR-1288-5p:LDHA	0.000393311
770	Endothelial_Cell	Astrocyte	hsa-miR-190a-3p	0.00577978	LDHA	0.0423665	0.0431525	0	hsa-miR-190a-3p:LDHA	0.000324877
771	Endothelial_Cell	Astrocyte	hsa-miR-302a-5p	0.00727162	LDHA	0.0423665	0.0553571	0	hsa-miR-302a-5p:LDHA	0.000408732
772	Endothelial_Cell	Astrocyte	hsa-miR-34c-5p	0.00431007	LDHA	0.0423665	0.0343266	0	hsa-miR-34c-5p:LDHA	0.000242266
773	Endothelial_Cell	Astrocyte	hsa-miR-4466	0.00364112	LDHA	0.0423665	0.0285257	0	hsa-miR-4466:LDHA	0.000204664
774	Astrocyte	Astrocyte	hsa-miR-4772-3p	0.00623699	LDHA	0.0423665	0.03475	0.001	hsa-miR-4772-3p:LDHA	0.000350576
775	Astrocyte	Astrocyte	hsa-miR-577	0.00551113	LDHA	0.0423665	0.0298834	0.001	hsa-miR-577:LDHA	0.000309776
776	Astrocyte	Astrocyte	hsa-miR-135b-5p	0.00849257	LDHA	0.0423665	0.0470994	0	hsa-miR-135b-5p:LDHA	0.000477361
777	Astrocyte	Astrocyte	hsa-miR-34b-3p	0.00539086	LDHA	0.0423665	0.0294895	0	hsa-miR-34b-3p:LDHA	0.000303016
778	Macrophage	Astrocyte	hsa-miR-577	0.09898	LDHA	0.0423665	0.0209888	0.011	hsa-miR-577:LDHA	0.00556359
779	Macrophage	Astrocyte	hsa-miR-135b-5p	0.118493	LDHA	0.0423665	0.025838	0	hsa-miR-135b-5p:LDHA	0.00666039
780	Macrophage	Astrocyte	hsa-miR-34b-3p	0.075888	LDHA	0.0423665	0.0175837	0	hsa-miR-34b-3p:LDHA	0.00426561
781	Macrophage	Astrocyte	hsa-miR-4772-3p	0.201611	LDHA	0.0423665	0.0562657	0	hsa-miR-4772-3p:LDHA	0.0113324
782	Malignant	Astrocyte	hsa-miR-4772-3p	0.101643	LDHA	0.0423665	0.0252305	0.004	hsa-miR-4772-3p:LDHA	0.00571325
783	Malignant	Astrocyte	hsa-miR-135b-5p	0.144762	LDHA	0.0423665	0.0442757	0	hsa-miR-135b-5p:LDHA	0.00813697
784	Malignant	Astrocyte	hsa-miR-34b-3p	0.102801	LDHA	0.0423665	0.0317041	0	hsa-miR-34b-3p:LDHA	0.00577836
785	Malignant	Astrocyte	hsa-miR-577	0.141276	LDHA	0.0423665	0.043018	0	hsa-miR-577:LDHA	0.007941
786	Microglia	Astrocyte	hsa-miR-577	0.0740233	LDHA	0.0423665	0.0218974	0.008	hsa-miR-577:LDHA	0.00416079
787	Microglia	Astrocyte	hsa-miR-4772-3p	0.111705	LDHA	0.0423665	0.0367659	0	hsa-miR-4772-3p:LDHA	0.00627884
788	Neuron	Astrocyte	hsa-miR-135b-5p	0.0018766	LDHA	0.0423665	0.0416457	0	hsa-miR-135b-5p:LDHA	0.000105482
789	Neuron	Astrocyte	hsa-miR-34b-3p	0.00166475	LDHA	0.0423665	0.0299362	0	hsa-miR-34b-3p:LDHA	9.35741e-05
790	Neuron	Astrocyte	hsa-miR-4772-3p	0.00272502	LDHA	0.0423665	0.0523285	0	hsa-miR-4772-3p:LDHA	0.000153171
791	Neuron	Astrocyte	hsa-miR-577	0.00243781	LDHA	0.0423665	0.0480888	0	hsa-miR-577:LDHA	0.000137027
792	Oligodendrocyte	Astrocyte	hsa-miR-135b-5p	0.0113404	LDHA	0.0423665	0.0512141	0	hsa-miR-135b-5p:LDHA	0.000637434
793	Oligodendrocyte	Astrocyte	hsa-miR-34b-3p	0.0106365	LDHA	0.0423665	0.0476744	0	hsa-miR-34b-3p:LDHA	0.000597868
794	Oligodendrocyte	Astrocyte	hsa-miR-4772-3p	0.00761754	LDHA	0.0423665	0.0343197	0	hsa-miR-4772-3p:LDHA	0.000428176
795	Oligodendrocyte	Astrocyte	hsa-miR-577	0.0183996	LDHA	0.0423665	0.0760826	0	hsa-miR-577:LDHA	0.00103423
796	OPC	Astrocyte	hsa-miR-135b-5p	0.0563259	LDHA	0.0423665	0.0437974	0	hsa-miR-135b-5p:LDHA	0.00316603
797	OPC	Astrocyte	hsa-miR-34b-3p	0.0309462	LDHA	0.0423665	0.0239238	0	hsa-miR-34b-3p:LDHA	0.00173946
798	OPC	Astrocyte	hsa-miR-577	0.0492391	LDHA	0.0423665	0.0384075	0	hsa-miR-577:LDHA	0.00276769
799	Endothelial_Cell	Astrocyte	hsa-miR-135b-5p	0.00389162	LDHA	0.0423665	0.0249202	0.026	hsa-miR-135b-5p:LDHA	0.000218745
800	Endothelial_Cell	Astrocyte	hsa-miR-4772-3p	0.00443808	LDHA	0.0423665	0.0290205	0.005	hsa-miR-4772-3p:LDHA	0.000249461
801	Endothelial_Cell	Astrocyte	hsa-miR-34b-3p	0.00322184	LDHA	0.0423665	0.0265986	0	hsa-miR-34b-3p:LDHA	0.000181097
802	Endothelial_Cell	Astrocyte	hsa-miR-577	0.00350315	LDHA	0.0423665	0.0313543	0	hsa-miR-577:LDHA	0.000196909
803	Astrocyte	Astrocyte	hsa-miR-9-5p	0.00830973	SERPINB9	0.0135732	0.0357553	0.038	hsa-miR-9-5p:SERPINB9	0.00968733
804	Astrocyte	Astrocyte	hsa-miR-127-3p	0.00583652	SERPINB9	0.0135732	0.0268453	0.027	hsa-miR-127-3p:SERPINB9	0.00680411
805	Malignant	Astrocyte	hsa-miR-127-3p	0.10539	SERPINB9	0.0135732	0.0256394	0.002	hsa-miR-127-3p:SERPINB9	0.122862
806	Malignant	Astrocyte	hsa-miR-335-5p	0.147093	SERPINB9	0.0135732	0.0371928	0	hsa-miR-335-5p:SERPINB9	0.171478
807	Malignant	Astrocyte	hsa-miR-9-5p	0.184604	SERPINB9	0.0135732	0.0467805	0	hsa-miR-9-5p:SERPINB9	0.215209
808	Neuron	Astrocyte	hsa-miR-335-5p	0.00260671	SERPINB9	0.0135732	0.0430269	0.001	hsa-miR-335-5p:SERPINB9	0.00303885
809	Neuron	Astrocyte	hsa-miR-127-3p	0.00313539	SERPINB9	0.0135732	0.0477063	0	hsa-miR-127-3p:SERPINB9	0.00365518
810	Neuron	Astrocyte	hsa-miR-9-5p	0.00545377	SERPINB9	0.0135732	0.0734552	0	hsa-miR-9-5p:SERPINB9	0.00635791
811	Oligodendrocyte	Astrocyte	hsa-miR-335-5p	0.00862911	SERPINB9	0.0135732	0.0300423	0.02	hsa-miR-335-5p:SERPINB9	0.0100597
812	Oligodendrocyte	Astrocyte	hsa-miR-127-3p	0.00718508	SERPINB9	0.0135732	0.0279027	0.015	hsa-miR-127-3p:SERPINB9	0.00837624
813	Oligodendrocyte	Astrocyte	hsa-miR-9-5p	0.0141785	SERPINB9	0.0135732	0.05095	0	hsa-miR-9-5p:SERPINB9	0.0165291
814	OPC	Astrocyte	hsa-miR-335-5p	0.0423123	SERPINB9	0.0135732	0.0267587	0.045	hsa-miR-335-5p:SERPINB9	0.0493269
815	OPC	Astrocyte	hsa-miR-127-3p	0.0412457	SERPINB9	0.0135732	0.0266252	0.002	hsa-miR-127-3p:SERPINB9	0.0480835
816	OPC	Astrocyte	hsa-miR-9-5p	0.0712644	SERPINB9	0.0135732	0.0457965	0	hsa-miR-9-5p:SERPINB9	0.0830788
817	Endothelial_Cell	Astrocyte	hsa-miR-127-3p	0.0080367	SERPINB9	0.0135732	0.0421568	0	hsa-miR-127-3p:SERPINB9	0.00936904
818	Astrocyte	Astrocyte	hsa-miR-29a-3p	0.0124068	SERPINB9	0.0135732	0.059301	0	hsa-miR-29a-3p:SERPINB9	0.0144637
819	Malignant	Astrocyte	hsa-miR-29a-3p	0.17477	SERPINB9	0.0135732	0.0438857	0.001	hsa-miR-29a-3p:SERPINB9	0.203744
820	Oligodendrocyte	Astrocyte	hsa-miR-29a-3p	0.0153348	SERPINB9	0.0135732	0.0583008	0	hsa-miR-29a-3p:SERPINB9	0.017877
821	Astrocyte	Astrocyte	hsa-miR-494-5p	0.00287595	CXCR4	0.0138524	0.0162866	0.029	hsa-miR-494-5p:CXCR4	0.000594982
822	Astrocyte	Astrocyte	hsa-miR-9-3p	0.0085766	CXCR4	0.0138524	0.0433336	0.017	hsa-miR-9-3p:CXCR4	0.00177434
823	Astrocyte	Astrocyte	hsa-miR-146a-5p	0.0078052	CXCR4	0.0138524	0.0466777	0.001	hsa-miR-146a-5p:CXCR4	0.00161476
824	Astrocyte	Astrocyte	hsa-miR-9-5p	0.00830973	CXCR4	0.0138524	0.0459488	0.001	hsa-miR-9-5p:CXCR4	0.00171913
825	Astrocyte	Astrocyte	hsa-miR-126-3p	0.00909917	CXCR4	0.0138524	0.0526305	0	hsa-miR-126-3p:CXCR4	0.00188246
826	Astrocyte	Astrocyte	hsa-miR-150-5p	0.00879802	CXCR4	0.0138524	0.0530219	0	hsa-miR-150-5p:CXCR4	0.00182015
827	Macrophage	Astrocyte	hsa-miR-494-5p	0.0611383	CXCR4	0.0138524	0.0146691	0.026	hsa-miR-494-5p:CXCR4	0.0126484
828	Macrophage	Astrocyte	hsa-miR-126-3p	0.180167	CXCR4	0.0138524	0.047114	0	hsa-miR-126-3p:CXCR4	0.0372733
829	Macrophage	Astrocyte	hsa-miR-146a-5p	0.1985	CXCR4	0.0138524	0.057169	0	hsa-miR-146a-5p:CXCR4	0.041066
830	Macrophage	Astrocyte	hsa-miR-150-5p	0.189088	CXCR4	0.0138524	0.0535222	0	hsa-miR-150-5p:CXCR4	0.0391189
831	Malignant	Astrocyte	hsa-miR-126-3p	0.150789	CXCR4	0.0138524	0.0445342	0	hsa-miR-126-3p:CXCR4	0.0311955
832	Malignant	Astrocyte	hsa-miR-335-5p	0.147093	CXCR4	0.0138524	0.0477962	0	hsa-miR-335-5p:CXCR4	0.0304309
833	Malignant	Astrocyte	hsa-miR-494-5p	0.0632259	CXCR4	0.0138524	0.019191	0	hsa-miR-494-5p:CXCR4	0.0130803
834	Malignant	Astrocyte	hsa-miR-9-3p	0.199259	CXCR4	0.0138524	0.0656315	0	hsa-miR-9-3p:CXCR4	0.0412232
835	Malignant	Astrocyte	hsa-miR-9-5p	0.184604	CXCR4	0.0138524	0.0601172	0	hsa-miR-9-5p:CXCR4	0.0381913
836	Microglia	Astrocyte	hsa-miR-126-3p	0.123245	CXCR4	0.0138524	0.0400499	0.011	hsa-miR-126-3p:CXCR4	0.0254972
837	Microglia	Astrocyte	hsa-miR-146a-5p	0.127452	CXCR4	0.0138524	0.0448648	0	hsa-miR-146a-5p:CXCR4	0.0263675
838	Microglia	Astrocyte	hsa-miR-150-5p	0.125396	CXCR4	0.0138524	0.0442659	0	hsa-miR-150-5p:CXCR4	0.0259423
839	Neuron	Astrocyte	hsa-miR-126-3p	0.00285377	CXCR4	0.0138524	0.0502167	0.023	hsa-miR-126-3p:CXCR4	0.000590394
840	Neuron	Astrocyte	hsa-miR-150-5p	0.00319815	CXCR4	0.0138524	0.060821	0.003	hsa-miR-150-5p:CXCR4	0.000661639
841	Neuron	Astrocyte	hsa-miR-146a-5p	0.00320751	CXCR4	0.0138524	0.062389	0	hsa-miR-146a-5p:CXCR4	0.000663576
842	Neuron	Astrocyte	hsa-miR-335-5p	0.00260671	CXCR4	0.0138524	0.0552935	0	hsa-miR-335-5p:CXCR4	0.000539281
843	Neuron	Astrocyte	hsa-miR-494-5p	0.00201405	CXCR4	0.0138524	0.0389855	0	hsa-miR-494-5p:CXCR4	0.000416671
844	Neuron	Astrocyte	hsa-miR-9-3p	0.00471719	CXCR4	0.0138524	0.0864182	0	hsa-miR-9-3p:CXCR4	0.000975902
845	Neuron	Astrocyte	hsa-miR-9-5p	0.00545377	CXCR4	0.0138524	0.0943967	0	hsa-miR-9-5p:CXCR4	0.00112829
846	Oligodendrocyte	Astrocyte	hsa-miR-150-5p	0.00965698	CXCR4	0.0138524	0.0468347	0.001	hsa-miR-150-5p:CXCR4	0.00199786
847	Oligodendrocyte	Astrocyte	hsa-miR-126-3p	0.0121644	CXCR4	0.0138524	0.0616911	0	hsa-miR-126-3p:CXCR4	0.00251659
848	Oligodendrocyte	Astrocyte	hsa-miR-146a-5p	0.0108688	CXCR4	0.0138524	0.0506467	0	hsa-miR-146a-5p:CXCR4	0.00224855
849	Oligodendrocyte	Astrocyte	hsa-miR-335-5p	0.00862911	CXCR4	0.0138524	0.0386071	0	hsa-miR-335-5p:CXCR4	0.00178521
850	Oligodendrocyte	Astrocyte	hsa-miR-9-3p	0.015942	CXCR4	0.0138524	0.0772336	0	hsa-miR-9-3p:CXCR4	0.00329812
851	Oligodendrocyte	Astrocyte	hsa-miR-9-5p	0.0141785	CXCR4	0.0138524	0.0654754	0	hsa-miR-9-5p:CXCR4	0.00293328
852	OPC	Astrocyte	hsa-miR-126-3p	0.0505961	CXCR4	0.0138524	0.0394078	0.019	hsa-miR-126-3p:CXCR4	0.0104674
853	OPC	Astrocyte	hsa-miR-335-5p	0.0423123	CXCR4	0.0138524	0.0343873	0	hsa-miR-335-5p:CXCR4	0.00875365
854	OPC	Astrocyte	hsa-miR-494-5p	0.0282188	CXCR4	0.0138524	0.0231121	0	hsa-miR-494-5p:CXCR4	0.00583797
855	OPC	Astrocyte	hsa-miR-9-3p	0.0752699	CXCR4	0.0138524	0.0628363	0	hsa-miR-9-3p:CXCR4	0.015572
856	OPC	Astrocyte	hsa-miR-9-5p	0.0712644	CXCR4	0.0138524	0.0588527	0	hsa-miR-9-5p:CXCR4	0.0147433
857	Endothelial_Cell	Astrocyte	hsa-miR-335-5p	0.0045971	CXCR4	0.0138524	0.0340129	0.012	hsa-miR-335-5p:CXCR4	0.000951058
858	Endothelial_Cell	Astrocyte	hsa-miR-126-3p	0.0104263	CXCR4	0.0138524	0.0861634	0	hsa-miR-126-3p:CXCR4	0.00215702
859	Endothelial_Cell	Astrocyte	hsa-miR-494-5p	0.00767922	CXCR4	0.0138524	0.0447337	0	hsa-miR-494-5p:CXCR4	0.00158869
860	Astrocyte	Astrocyte	hsa-miR-146a-3p	0.0072842	CXCR4	0.0138524	0.0429674	0.002	hsa-miR-146a-3p:CXCR4	0.00150697
861	Astrocyte	Astrocyte	hsa-miR-224-5p	0.0102746	CXCR4	0.0138524	0.0591145	0	hsa-miR-224-5p:CXCR4	0.00212562
862	Macrophage	Astrocyte	hsa-miR-146a-3p	0.166082	CXCR4	0.0138524	0.0461048	0	hsa-miR-146a-3p:CXCR4	0.0343593
863	Macrophage	Astrocyte	hsa-miR-224-5p	0.147581	CXCR4	0.0138524	0.0387201	0	hsa-miR-224-5p:CXCR4	0.0305318
864	Malignant	Astrocyte	hsa-miR-146a-3p	0.114148	CXCR4	0.0138524	0.0333617	0.014	hsa-miR-146a-3p:CXCR4	0.0236151
865	Malignant	Astrocyte	hsa-miR-224-5p	0.15061	CXCR4	0.0138524	0.0473154	0	hsa-miR-224-5p:CXCR4	0.0311586
866	Microglia	Astrocyte	hsa-miR-146a-3p	0.111222	CXCR4	0.0138524	0.038999	0	hsa-miR-146a-3p:CXCR4	0.0230099
867	Neuron	Astrocyte	hsa-miR-146a-3p	0.00231874	CXCR4	0.0138524	0.0499246	0.003	hsa-miR-146a-3p:CXCR4	0.000479706
868	Oligodendrocyte	Astrocyte	hsa-miR-146a-3p	0.00843214	CXCR4	0.0138524	0.0391372	0.007	hsa-miR-146a-3p:CXCR4	0.00174446
869	Oligodendrocyte	Astrocyte	hsa-miR-224-5p	0.00878	CXCR4	0.0138524	0.0462453	0.002	hsa-miR-224-5p:CXCR4	0.00181642
870	OPC	Astrocyte	hsa-miR-224-5p	0.0465487	CXCR4	0.0138524	0.0357831	0.009	hsa-miR-224-5p:CXCR4	0.00963009
871	Endothelial_Cell	Astrocyte	hsa-miR-224-5p	0.0103768	CXCR4	0.0138524	0.0765018	0	hsa-miR-224-5p:CXCR4	0.00214677
872	Astrocyte	Astrocyte	hsa-miR-26b-5p	0.00828327	CXCR4	0.0138524	0.0453182	0.016	hsa-miR-26b-5p:CXCR4	0.00171366
873	Astrocyte	Astrocyte	hsa-miR-204-5p	0.00989158	CXCR4	0.0138524	0.056607	0	hsa-miR-204-5p:CXCR4	0.00204639
874	Astrocyte	Astrocyte	hsa-miR-494-3p	0.00418777	CXCR4	0.0138524	0.0282674	0	hsa-miR-494-3p:CXCR4	0.000866376
875	Macrophage	Astrocyte	hsa-miR-494-3p	0.0900542	CXCR4	0.0138524	0.0228513	0.002	hsa-miR-494-3p:CXCR4	0.0186306
876	Macrophage	Astrocyte	hsa-miR-26b-5p	0.193288	CXCR4	0.0138524	0.052686	0	hsa-miR-26b-5p:CXCR4	0.0399879
877	Malignant	Astrocyte	hsa-miR-26b-5p	0.145265	CXCR4	0.0138524	0.0412287	0.005	hsa-miR-26b-5p:CXCR4	0.0300527
878	Malignant	Astrocyte	hsa-miR-204-5p	0.144704	CXCR4	0.0138524	0.0469449	0	hsa-miR-204-5p:CXCR4	0.0299366
879	Malignant	Astrocyte	hsa-miR-494-3p	0.0791326	CXCR4	0.0138524	0.023887	0	hsa-miR-494-3p:CXCR4	0.0163711
880	Microglia	Astrocyte	hsa-miR-26b-5p	0.124691	CXCR4	0.0138524	0.0409959	0.011	hsa-miR-26b-5p:CXCR4	0.0257964
881	Neuron	Astrocyte	hsa-miR-204-5p	0.00336861	CXCR4	0.0138524	0.0655971	0	hsa-miR-204-5p:CXCR4	0.000696905
882	Neuron	Astrocyte	hsa-miR-494-3p	0.00238469	CXCR4	0.0138524	0.04662	0	hsa-miR-494-3p:CXCR4	0.000493349
883	Oligodendrocyte	Astrocyte	hsa-miR-494-3p	0.00639043	CXCR4	0.0138524	0.0295266	0.001	hsa-miR-494-3p:CXCR4	0.00132207
884	Oligodendrocyte	Astrocyte	hsa-miR-204-5p	0.0107575	CXCR4	0.0138524	0.0543293	0	hsa-miR-204-5p:CXCR4	0.00222553
885	Oligodendrocyte	Astrocyte	hsa-miR-26b-5p	0.0143637	CXCR4	0.0138524	0.0696733	0	hsa-miR-26b-5p:CXCR4	0.00297159
886	OPC	Astrocyte	hsa-miR-26b-5p	0.0552168	CXCR4	0.0138524	0.0438521	0.001	hsa-miR-26b-5p:CXCR4	0.0114234
887	OPC	Astrocyte	hsa-miR-204-5p	0.0600641	CXCR4	0.0138524	0.0503528	0	hsa-miR-204-5p:CXCR4	0.0124262
888	OPC	Astrocyte	hsa-miR-494-3p	0.0353195	CXCR4	0.0138524	0.0296917	0	hsa-miR-494-3p:CXCR4	0.00730698
889	Endothelial_Cell	Astrocyte	hsa-miR-26b-5p	0.00640144	CXCR4	0.0138524	0.0482488	0.011	hsa-miR-26b-5p:CXCR4	0.00132434
890	Endothelial_Cell	Astrocyte	hsa-miR-494-3p	0.00870254	CXCR4	0.0138524	0.0555565	0	hsa-miR-494-3p:CXCR4	0.0018004
891	Astrocyte	Astrocyte	hsa-miR-139-5p	0.0146338	CXCR4	0.0138524	0.0847641	0	hsa-miR-139-5p:CXCR4	0.00302746
892	Astrocyte	Astrocyte	hsa-miR-663a	0.00816602	CXCR4	0.0138524	0.047631	0	hsa-miR-663a:CXCR4	0.0016894
893	Malignant	Astrocyte	hsa-miR-139-5p	0.174794	CXCR4	0.0138524	0.0535097	0	hsa-miR-139-5p:CXCR4	0.0361618
894	Malignant	Astrocyte	hsa-miR-663a	0.158165	CXCR4	0.0138524	0.0514799	0	hsa-miR-663a:CXCR4	0.0327216
895	Neuron	Astrocyte	hsa-miR-139-5p	0.00576453	CXCR4	0.0138524	0.117745	0	hsa-miR-139-5p:CXCR4	0.00119258
896	Neuron	Astrocyte	hsa-miR-663a	0.00253098	CXCR4	0.0138524	0.0576213	0	hsa-miR-663a:CXCR4	0.000523615
897	Oligodendrocyte	Astrocyte	hsa-miR-139-5p	0.0149084	CXCR4	0.0138524	0.0780052	0	hsa-miR-139-5p:CXCR4	0.00308428
898	Oligodendrocyte	Astrocyte	hsa-miR-663a	0.00928812	CXCR4	0.0138524	0.0412605	0	hsa-miR-663a:CXCR4	0.00192155
899	OPC	Astrocyte	hsa-miR-139-5p	0.0694136	CXCR4	0.0138524	0.0556372	0	hsa-miR-139-5p:CXCR4	0.0143604
900	OPC	Astrocyte	hsa-miR-663a	0.045322	CXCR4	0.0138524	0.035794	0	hsa-miR-663a:CXCR4	0.0093763
901	Endothelial_Cell	Astrocyte	hsa-miR-139-5p	0.00883717	CXCR4	0.0138524	0.0743496	0	hsa-miR-139-5p:CXCR4	0.00182825
902	Endothelial_Cell	Astrocyte	hsa-miR-663a	0.00736511	CXCR4	0.0138524	0.0585545	0	hsa-miR-663a:CXCR4	0.00152371
903	Astrocyte	Astrocyte	hsa-miR-133b	0.0112642	CXCR4	0.0138524	0.0658731	0	hsa-miR-133b:CXCR4	0.00233037
904	Macrophage	Astrocyte	hsa-miR-133b	0.129182	CXCR4	0.0138524	0.0316677	0.021	hsa-miR-133b:CXCR4	0.0267255
905	Malignant	Astrocyte	hsa-miR-133b	0.135656	CXCR4	0.0138524	0.0419443	0	hsa-miR-133b:CXCR4	0.0280649
906	Neuron	Astrocyte	hsa-miR-133b	0.0023449	CXCR4	0.0138524	0.0487255	0.002	hsa-miR-133b:CXCR4	0.000485117
907	Oligodendrocyte	Astrocyte	hsa-miR-133b	0.0128095	CXCR4	0.0138524	0.0629336	0	hsa-miR-133b:CXCR4	0.00265006
908	OPC	Astrocyte	hsa-miR-133b	0.0492661	CXCR4	0.0138524	0.0393007	0	hsa-miR-133b:CXCR4	0.0101923
909	Endothelial_Cell	Astrocyte	hsa-miR-133b	0.00655591	CXCR4	0.0138524	0.0488956	0	hsa-miR-133b:CXCR4	0.0013563
910	Astrocyte	Astrocyte	hsa-let-7a-3p	0.00668381	CCND2	0.0112777	0.0324227	0.027	hsa-let-7a-3p:CCND2	0.000151816
911	Astrocyte	Astrocyte	hsa-miR-335-5p	0.00526559	CCND2	0.0112777	0.026393	0.015	hsa-miR-335-5p:CCND2	0.000119603
912	Astrocyte	Astrocyte	hsa-miR-3074-5p	0.00586158	CCND2	0.0112777	0.032755	0.008	hsa-miR-3074-5p:CCND2	0.00013314
913	Astrocyte	Astrocyte	hsa-miR-16-1-3p	0.00798714	CCND2	0.0112777	0.0469486	0.001	hsa-miR-16-1-3p:CCND2	0.00018142
914	Astrocyte	Astrocyte	hsa-miR-146a-5p	0.0078052	CCND2	0.0112777	0.0499866	0	hsa-miR-146a-5p:CCND2	0.000177287
915	Astrocyte	Astrocyte	hsa-miR-154-5p	0.00485619	CCND2	0.0112777	0.0328414	0	hsa-miR-154-5p:CCND2	0.000110303
916	Astrocyte	Astrocyte	hsa-miR-185-5p	0.00751933	CCND2	0.0112777	0.0477239	0	hsa-miR-185-5p:CCND2	0.000170794
917	Astrocyte	Astrocyte	hsa-miR-191-5p	0.00900362	CCND2	0.0112777	0.0571958	0	hsa-miR-191-5p:CCND2	0.000204508
918	Astrocyte	Astrocyte	hsa-miR-302b-3p	0.0075627	CCND2	0.0112777	0.0465886	0	hsa-miR-302b-3p:CCND2	0.000171779
919	Astrocyte	Astrocyte	hsa-miR-302c-3p	0.00707415	CCND2	0.0112777	0.045033	0	hsa-miR-302c-3p:CCND2	0.000160682
920	Astrocyte	Astrocyte	hsa-miR-302d-3p	0.00726038	CCND2	0.0112777	0.0457139	0	hsa-miR-302d-3p:CCND2	0.000164912
921	Astrocyte	Astrocyte	hsa-miR-324-3p	0.0107931	CCND2	0.0112777	0.0708595	0	hsa-miR-324-3p:CCND2	0.000245154
922	Astrocyte	Astrocyte	hsa-miR-4510	0.0106117	CCND2	0.0112777	0.061764	0	hsa-miR-4510:CCND2	0.000241034
923	Astrocyte	Astrocyte	hsa-miR-4516	0.00824139	CCND2	0.0112777	0.0491125	0	hsa-miR-4516:CCND2	0.000187195
924	Astrocyte	Astrocyte	hsa-miR-4521	0.00738646	CCND2	0.0112777	0.0470788	0	hsa-miR-4521:CCND2	0.000167776
925	Astrocyte	Astrocyte	hsa-miR-615-3p	0.00707608	CCND2	0.0112777	0.044602	0	hsa-miR-615-3p:CCND2	0.000160726
926	Astrocyte	Astrocyte	hsa-miR-6847-5p	0.00759015	CCND2	0.0112777	0.0473946	0	hsa-miR-6847-5p:CCND2	0.000172403
927	Macrophage	Astrocyte	hsa-miR-335-5p	0.10691	CCND2	0.0112777	0.025701	0.003	hsa-miR-335-5p:CCND2	0.00242836
928	Macrophage	Astrocyte	hsa-miR-615-3p	0.126429	CCND2	0.0112777	0.0307373	0.002	hsa-miR-615-3p:CCND2	0.0028717
929	Macrophage	Astrocyte	hsa-miR-302c-3p	0.112929	CCND2	0.0112777	0.0291357	0.001	hsa-miR-302c-3p:CCND2	0.00256507
930	Macrophage	Astrocyte	hsa-miR-324-3p	0.156771	CCND2	0.0112777	0.0396476	0.001	hsa-miR-324-3p:CCND2	0.0035609
931	Macrophage	Astrocyte	hsa-miR-4510	0.127391	CCND2	0.0112777	0.0317754	0.001	hsa-miR-4510:CCND2	0.00289356
932	Macrophage	Astrocyte	hsa-miR-4516	0.115438	CCND2	0.0112777	0.029955	0.001	hsa-miR-4516:CCND2	0.00262206
933	Macrophage	Astrocyte	hsa-miR-4521	0.110923	CCND2	0.0112777	0.0281736	0.001	hsa-miR-4521:CCND2	0.00251951
934	Macrophage	Astrocyte	hsa-let-7a-3p	0.170675	CCND2	0.0112777	0.0483754	0	hsa-let-7a-3p:CCND2	0.00387671
935	Macrophage	Astrocyte	hsa-miR-146a-5p	0.1985	CCND2	0.0112777	0.0612216	0	hsa-miR-146a-5p:CCND2	0.00450873
936	Macrophage	Astrocyte	hsa-miR-154-5p	0.0901779	CCND2	0.0112777	0.0247459	0	hsa-miR-154-5p:CCND2	0.0020483
937	Macrophage	Astrocyte	hsa-miR-16-1-3p	0.181588	CCND2	0.0112777	0.0508213	0	hsa-miR-16-1-3p:CCND2	0.00412459
938	Macrophage	Astrocyte	hsa-miR-185-5p	0.201756	CCND2	0.0112777	0.0611695	0	hsa-miR-185-5p:CCND2	0.00458269
939	Macrophage	Astrocyte	hsa-miR-191-5p	0.161197	CCND2	0.0112777	0.045846	0	hsa-miR-191-5p:CCND2	0.00366144
940	Macrophage	Astrocyte	hsa-miR-302b-3p	0.119002	CCND2	0.0112777	0.0310688	0	hsa-miR-302b-3p:CCND2	0.00270302
941	Macrophage	Astrocyte	hsa-miR-302d-3p	0.115939	CCND2	0.0112777	0.0297171	0	hsa-miR-302d-3p:CCND2	0.00263344
942	Macrophage	Astrocyte	hsa-miR-3074-5p	0.141526	CCND2	0.0112777	0.0390101	0	hsa-miR-3074-5p:CCND2	0.00321463
943	Macrophage	Astrocyte	hsa-miR-6847-5p	0.12272	CCND2	0.0112777	0.0308097	0	hsa-miR-6847-5p:CCND2	0.00278746
944	Malignant	Astrocyte	hsa-miR-146a-5p	0.10525	CCND2	0.0112777	0.0294262	0.011	hsa-miR-146a-5p:CCND2	0.00239065
945	Malignant	Astrocyte	hsa-let-7a-3p	0.137126	CCND2	0.0112777	0.0430779	0	hsa-let-7a-3p:CCND2	0.00311469
946	Malignant	Astrocyte	hsa-miR-154-5p	0.0829537	CCND2	0.0112777	0.026422	0	hsa-miR-154-5p:CCND2	0.00188421
947	Malignant	Astrocyte	hsa-miR-16-1-3p	0.161356	CCND2	0.0112777	0.052527	0	hsa-miR-16-1-3p:CCND2	0.00366504
948	Malignant	Astrocyte	hsa-miR-185-5p	0.138339	CCND2	0.0112777	0.0443446	0	hsa-miR-185-5p:CCND2	0.00314223
949	Malignant	Astrocyte	hsa-miR-191-5p	0.143762	CCND2	0.0112777	0.0470555	0	hsa-miR-191-5p:CCND2	0.00326542
950	Malignant	Astrocyte	hsa-miR-302b-3p	0.14117	CCND2	0.0112777	0.048881	0	hsa-miR-302b-3p:CCND2	0.00320655
951	Malignant	Astrocyte	hsa-miR-302c-3p	0.140142	CCND2	0.0112777	0.048498	0	hsa-miR-302c-3p:CCND2	0.00318319
952	Malignant	Astrocyte	hsa-miR-302d-3p	0.137789	CCND2	0.0112777	0.0473492	0	hsa-miR-302d-3p:CCND2	0.00312974
953	Malignant	Astrocyte	hsa-miR-3074-5p	0.149491	CCND2	0.0112777	0.0510134	0	hsa-miR-3074-5p:CCND2	0.00339554
954	Malignant	Astrocyte	hsa-miR-324-3p	0.185018	CCND2	0.0112777	0.0637842	0	hsa-miR-324-3p:CCND2	0.00420251
955	Malignant	Astrocyte	hsa-miR-335-5p	0.147093	CCND2	0.0112777	0.0511844	0	hsa-miR-335-5p:CCND2	0.00334107
956	Malignant	Astrocyte	hsa-miR-4510	0.168086	CCND2	0.0112777	0.05911	0	hsa-miR-4510:CCND2	0.00381791
957	Malignant	Astrocyte	hsa-miR-4516	0.15535	CCND2	0.0112777	0.0546881	0	hsa-miR-4516:CCND2	0.00352862
958	Malignant	Astrocyte	hsa-miR-4521	0.142399	CCND2	0.0112777	0.0487131	0	hsa-miR-4521:CCND2	0.00323445
959	Malignant	Astrocyte	hsa-miR-615-3p	0.162529	CCND2	0.0112777	0.0567971	0	hsa-miR-615-3p:CCND2	0.00369169
960	Malignant	Astrocyte	hsa-miR-6847-5p	0.126304	CCND2	0.0112777	0.0412948	0	hsa-miR-6847-5p:CCND2	0.00286887
961	Microglia	Astrocyte	hsa-miR-324-3p	0.101432	CCND2	0.0112777	0.0298918	0.033	hsa-miR-324-3p:CCND2	0.00230393
962	Microglia	Astrocyte	hsa-miR-4510	0.0833623	CCND2	0.0112777	0.0267686	0.028	hsa-miR-4510:CCND2	0.00189349
963	Microglia	Astrocyte	hsa-miR-615-3p	0.0855014	CCND2	0.0112777	0.0275713	0.013	hsa-miR-615-3p:CCND2	0.00194208
964	Microglia	Astrocyte	hsa-miR-6847-5p	0.0804257	CCND2	0.0112777	0.0243575	0.008	hsa-miR-6847-5p:CCND2	0.00182679
965	Microglia	Astrocyte	hsa-miR-154-5p	0.0584166	CCND2	0.0112777	0.0201604	0.001	hsa-miR-154-5p:CCND2	0.00132688
966	Microglia	Astrocyte	hsa-let-7a-3p	0.115176	CCND2	0.0112777	0.0408625	0	hsa-let-7a-3p:CCND2	0.0026161
967	Microglia	Astrocyte	hsa-miR-146a-5p	0.127452	CCND2	0.0112777	0.0480451	0	hsa-miR-146a-5p:CCND2	0.00289495
968	Microglia	Astrocyte	hsa-miR-16-1-3p	0.11562	CCND2	0.0112777	0.03979	0	hsa-miR-16-1-3p:CCND2	0.00262619
969	Microglia	Astrocyte	hsa-miR-185-5p	0.114276	CCND2	0.0112777	0.0377362	0	hsa-miR-185-5p:CCND2	0.00259566
970	Microglia	Astrocyte	hsa-miR-191-5p	0.104064	CCND2	0.0112777	0.035124	0	hsa-miR-191-5p:CCND2	0.00236372
971	Microglia	Astrocyte	hsa-miR-3074-5p	0.092966	CCND2	0.0112777	0.0324599	0	hsa-miR-3074-5p:CCND2	0.00211163
972	Neuron	Astrocyte	hsa-miR-185-5p	0.00234524	CCND2	0.0112777	0.0395939	0.022	hsa-miR-185-5p:CCND2	5.32699e-05
973	Neuron	Astrocyte	hsa-miR-3074-5p	0.00167599	CCND2	0.0112777	0.0336705	0.017	hsa-miR-3074-5p:CCND2	3.80685e-05
974	Neuron	Astrocyte	hsa-miR-4521	0.00154252	CCND2	0.0112777	0.0317014	0.007	hsa-miR-4521:CCND2	3.50369e-05
975	Neuron	Astrocyte	hsa-miR-191-5p	0.00242249	CCND2	0.0112777	0.0471614	0.005	hsa-miR-191-5p:CCND2	5.50245e-05
976	Neuron	Astrocyte	hsa-miR-6847-5p	0.00199543	CCND2	0.0112777	0.0417483	0.003	hsa-miR-6847-5p:CCND2	4.53242e-05
977	Neuron	Astrocyte	hsa-miR-146a-5p	0.00320751	CCND2	0.0112777	0.0668116	0	hsa-miR-146a-5p:CCND2	7.28554e-05
978	Neuron	Astrocyte	hsa-miR-154-5p	0.00332701	CCND2	0.0112777	0.0684242	0	hsa-miR-154-5p:CCND2	7.55697e-05
979	Neuron	Astrocyte	hsa-miR-16-1-3p	0.00304932	CCND2	0.0112777	0.0637955	0	hsa-miR-16-1-3p:CCND2	6.92624e-05
980	Neuron	Astrocyte	hsa-miR-302b-3p	0.00324756	CCND2	0.0112777	0.0676552	0	hsa-miR-302b-3p:CCND2	7.3765e-05
981	Neuron	Astrocyte	hsa-miR-302c-3p	0.00316888	CCND2	0.0112777	0.0665162	0	hsa-miR-302c-3p:CCND2	7.1978e-05
982	Neuron	Astrocyte	hsa-miR-302d-3p	0.00331772	CCND2	0.0112777	0.0708059	0	hsa-miR-302d-3p:CCND2	7.53587e-05
983	Neuron	Astrocyte	hsa-miR-324-3p	0.00324379	CCND2	0.0112777	0.0722894	0	hsa-miR-324-3p:CCND2	7.36795e-05
984	Neuron	Astrocyte	hsa-miR-335-5p	0.00260671	CCND2	0.0112777	0.0592131	0	hsa-miR-335-5p:CCND2	5.92088e-05
985	Neuron	Astrocyte	hsa-miR-4510	0.00300128	CCND2	0.0112777	0.0625456	0	hsa-miR-4510:CCND2	6.81711e-05
986	Neuron	Astrocyte	hsa-miR-4516	0.00235298	CCND2	0.0112777	0.0590025	0	hsa-miR-4516:CCND2	5.34456e-05
987	Neuron	Astrocyte	hsa-miR-615-3p	0.00326259	CCND2	0.0112777	0.0754984	0	hsa-miR-615-3p:CCND2	7.41066e-05
988	Oligodendrocyte	Astrocyte	hsa-let-7a-3p	0.0116047	CCND2	0.0112777	0.0565891	0	hsa-let-7a-3p:CCND2	0.00026359
989	Oligodendrocyte	Astrocyte	hsa-miR-146a-5p	0.0108688	CCND2	0.0112777	0.0542369	0	hsa-miR-146a-5p:CCND2	0.000246873
990	Oligodendrocyte	Astrocyte	hsa-miR-154-5p	0.00613802	CCND2	0.0112777	0.0324613	0	hsa-miR-154-5p:CCND2	0.000139419
991	Oligodendrocyte	Astrocyte	hsa-miR-16-1-3p	0.00988304	CCND2	0.0112777	0.0490295	0	hsa-miR-16-1-3p:CCND2	0.000224483
992	Oligodendrocyte	Astrocyte	hsa-miR-185-5p	0.0128688	CCND2	0.0112777	0.0650387	0	hsa-miR-185-5p:CCND2	0.000292301
993	Oligodendrocyte	Astrocyte	hsa-miR-191-5p	0.0100878	CCND2	0.0112777	0.051246	0	hsa-miR-191-5p:CCND2	0.000229135
994	Oligodendrocyte	Astrocyte	hsa-miR-302b-3p	0.00903003	CCND2	0.0112777	0.0450421	0	hsa-miR-302b-3p:CCND2	0.000205108
995	Oligodendrocyte	Astrocyte	hsa-miR-302c-3p	0.00970497	CCND2	0.0112777	0.0486053	0	hsa-miR-302c-3p:CCND2	0.000220439
996	Oligodendrocyte	Astrocyte	hsa-miR-302d-3p	0.00901238	CCND2	0.0112777	0.0460375	0	hsa-miR-302d-3p:CCND2	0.000204707
997	Oligodendrocyte	Astrocyte	hsa-miR-3074-5p	0.00753132	CCND2	0.0112777	0.0380322	0	hsa-miR-3074-5p:CCND2	0.000171066
998	Oligodendrocyte	Astrocyte	hsa-miR-324-3p	0.0113272	CCND2	0.0112777	0.059918	0	hsa-miR-324-3p:CCND2	0.000257287
999	Oligodendrocyte	Astrocyte	hsa-miR-335-5p	0.00862911	CCND2	0.0112777	0.0413438	0	hsa-miR-335-5p:CCND2	0.000196002
1000	Oligodendrocyte	Astrocyte	hsa-miR-4510	0.00960871	CCND2	0.0112777	0.046241	0	hsa-miR-4510:CCND2	0.000218253
1001	Oligodendrocyte	Astrocyte	hsa-miR-4516	0.00939377	CCND2	0.0112777	0.04789	0	hsa-miR-4516:CCND2	0.00021337
1002	Oligodendrocyte	Astrocyte	hsa-miR-4521	0.00812374	CCND2	0.0112777	0.0450521	0	hsa-miR-4521:CCND2	0.000184523
1003	Oligodendrocyte	Astrocyte	hsa-miR-615-3p	0.00853028	CCND2	0.0112777	0.0446205	0	hsa-miR-615-3p:CCND2	0.000193757
1004	Oligodendrocyte	Astrocyte	hsa-miR-6847-5p	0.00949505	CCND2	0.0112777	0.0523702	0	hsa-miR-6847-5p:CCND2	0.000215671
1005	OPC	Astrocyte	hsa-miR-185-5p	0.0398975	CCND2	0.0112777	0.0317056	0.014	hsa-miR-185-5p:CCND2	0.000906232
1006	OPC	Astrocyte	hsa-miR-146a-5p	0.040551	CCND2	0.0112777	0.0326167	0.002	hsa-miR-146a-5p:CCND2	0.000921077
1007	OPC	Astrocyte	hsa-miR-191-5p	0.0428919	CCND2	0.0112777	0.0345696	0.002	hsa-miR-191-5p:CCND2	0.000974247
1008	OPC	Astrocyte	hsa-miR-3074-5p	0.0386509	CCND2	0.0112777	0.0311391	0.002	hsa-miR-3074-5p:CCND2	0.000877917
1009	OPC	Astrocyte	hsa-miR-16-1-3p	0.0536224	CCND2	0.0112777	0.042771	0.001	hsa-miR-16-1-3p:CCND2	0.00121798
1010	OPC	Astrocyte	hsa-let-7a-3p	0.0581834	CCND2	0.0112777	0.0517284	0	hsa-let-7a-3p:CCND2	0.00132158
1011	OPC	Astrocyte	hsa-miR-154-5p	0.0363236	CCND2	0.0112777	0.0315318	0	hsa-miR-154-5p:CCND2	0.000825056
1012	OPC	Astrocyte	hsa-miR-302b-3p	0.0487853	CCND2	0.0112777	0.0411746	0	hsa-miR-302b-3p:CCND2	0.00110811
1013	OPC	Astrocyte	hsa-miR-302c-3p	0.0516907	CCND2	0.0112777	0.0433618	0	hsa-miR-302c-3p:CCND2	0.0011741
1014	OPC	Astrocyte	hsa-miR-302d-3p	0.0518308	CCND2	0.0112777	0.0442347	0	hsa-miR-302d-3p:CCND2	0.00117729
1015	OPC	Astrocyte	hsa-miR-324-3p	0.0559897	CCND2	0.0112777	0.0463141	0	hsa-miR-324-3p:CCND2	0.00127175
1016	OPC	Astrocyte	hsa-miR-335-5p	0.0423123	CCND2	0.0112777	0.036825	0	hsa-miR-335-5p:CCND2	0.000961082
1017	OPC	Astrocyte	hsa-miR-4510	0.0492554	CCND2	0.0112777	0.0417943	0	hsa-miR-4510:CCND2	0.00111879
1018	OPC	Astrocyte	hsa-miR-4516	0.0463495	CCND2	0.0112777	0.0393268	0	hsa-miR-4516:CCND2	0.00105278
1019	OPC	Astrocyte	hsa-miR-4521	0.044065	CCND2	0.0112777	0.0392313	0	hsa-miR-4521:CCND2	0.00100089
1020	OPC	Astrocyte	hsa-miR-615-3p	0.0465498	CCND2	0.0112777	0.0400764	0	hsa-miR-615-3p:CCND2	0.00105733
1021	OPC	Astrocyte	hsa-miR-6847-5p	0.0427983	CCND2	0.0112777	0.0368201	0	hsa-miR-6847-5p:CCND2	0.000972122
1022	Endothelial_Cell	Astrocyte	hsa-miR-146a-5p	0.00436483	CCND2	0.0112777	0.0367513	0.004	hsa-miR-146a-5p:CCND2	9.91428e-05
1023	Endothelial_Cell	Astrocyte	hsa-let-7a-3p	0.00614974	CCND2	0.0112777	0.0461289	0	hsa-let-7a-3p:CCND2	0.000139685
1024	Endothelial_Cell	Astrocyte	hsa-miR-154-5p	0.00761737	CCND2	0.0112777	0.0527771	0	hsa-miR-154-5p:CCND2	0.000173021
1025	Endothelial_Cell	Astrocyte	hsa-miR-16-1-3p	0.00951282	CCND2	0.0112777	0.0842546	0	hsa-miR-16-1-3p:CCND2	0.000216074
1026	Endothelial_Cell	Astrocyte	hsa-miR-185-5p	0.00774339	CCND2	0.0112777	0.0674928	0	hsa-miR-185-5p:CCND2	0.000175884
1027	Endothelial_Cell	Astrocyte	hsa-miR-191-5p	0.00630338	CCND2	0.0112777	0.0595039	0	hsa-miR-191-5p:CCND2	0.000143175
1028	Endothelial_Cell	Astrocyte	hsa-miR-302b-3p	0.00726258	CCND2	0.0112777	0.0611974	0	hsa-miR-302b-3p:CCND2	0.000164962
1029	Endothelial_Cell	Astrocyte	hsa-miR-302c-3p	0.00775577	CCND2	0.0112777	0.064349	0	hsa-miR-302c-3p:CCND2	0.000176165
1030	Endothelial_Cell	Astrocyte	hsa-miR-302d-3p	0.00740476	CCND2	0.0112777	0.0628724	0	hsa-miR-302d-3p:CCND2	0.000168192
1031	Endothelial_Cell	Astrocyte	hsa-miR-3074-5p	0.00429285	CCND2	0.0112777	0.0422756	0	hsa-miR-3074-5p:CCND2	9.75079e-05
1032	Endothelial_Cell	Astrocyte	hsa-miR-324-3p	0.00595364	CCND2	0.0112777	0.0460884	0	hsa-miR-324-3p:CCND2	0.000135231
1033	Endothelial_Cell	Astrocyte	hsa-miR-335-5p	0.0045971	CCND2	0.0112777	0.036424	0	hsa-miR-335-5p:CCND2	0.000104419
1034	Endothelial_Cell	Astrocyte	hsa-miR-4510	0.00623778	CCND2	0.0112777	0.0530761	0	hsa-miR-4510:CCND2	0.000141685
1035	Endothelial_Cell	Astrocyte	hsa-miR-4516	0.00665141	CCND2	0.0112777	0.056571	0	hsa-miR-4516:CCND2	0.00015108
1036	Endothelial_Cell	Astrocyte	hsa-miR-4521	0.00459278	CCND2	0.0112777	0.0395107	0	hsa-miR-4521:CCND2	0.000104321
1037	Endothelial_Cell	Astrocyte	hsa-miR-615-3p	0.00661972	CCND2	0.0112777	0.0541995	0	hsa-miR-615-3p:CCND2	0.00015036
1038	Endothelial_Cell	Astrocyte	hsa-miR-6847-5p	0.00481465	CCND2	0.0112777	0.0392473	0	hsa-miR-6847-5p:CCND2	0.00010936
1039	Astrocyte	Astrocyte	hsa-miR-138-1-3p	0.00896676	CCND2	0.0112777	0.0581429	0	hsa-miR-138-1-3p:CCND2	0.000203671
1040	Astrocyte	Astrocyte	hsa-miR-145-3p	0.011657	CCND2	0.0112777	0.0723542	0	hsa-miR-145-3p:CCND2	0.000264778
1041	Astrocyte	Astrocyte	hsa-miR-195-5p	0.00972261	CCND2	0.0112777	0.0625489	0	hsa-miR-195-5p:CCND2	0.00022084
1042	Astrocyte	Astrocyte	hsa-miR-206	0.00727493	CCND2	0.0112777	0.0455056	0	hsa-miR-206:CCND2	0.000165243
1043	Astrocyte	Astrocyte	hsa-miR-372-3p	0.00746017	CCND2	0.0112777	0.0481736	0	hsa-miR-372-3p:CCND2	0.00016945
1044	Astrocyte	Astrocyte	hsa-miR-373-3p	0.00657883	CCND2	0.0112777	0.0440675	0	hsa-miR-373-3p:CCND2	0.000149432
1045	Astrocyte	Astrocyte	hsa-miR-378a-3p	0.0100211	CCND2	0.0112777	0.0590187	0	hsa-miR-378a-3p:CCND2	0.000227619
1046	Astrocyte	Astrocyte	hsa-miR-378a-5p	0.0117372	CCND2	0.0112777	0.0749224	0	hsa-miR-378a-5p:CCND2	0.000266599
1047	Astrocyte	Astrocyte	hsa-miR-382-5p	0.00451015	CCND2	0.0112777	0.0303193	0	hsa-miR-382-5p:CCND2	0.000102444
1048	Astrocyte	Astrocyte	hsa-miR-454-3p	0.00716532	CCND2	0.0112777	0.0441662	0	hsa-miR-454-3p:CCND2	0.000162753
1049	Astrocyte	Astrocyte	hsa-miR-497-5p	0.0110294	CCND2	0.0112777	0.0666475	0	hsa-miR-497-5p:CCND2	0.000250522
1050	Astrocyte	Astrocyte	hsa-miR-519b-3p	0.00514305	CCND2	0.0112777	0.0298344	0	hsa-miR-519b-3p:CCND2	0.000116819
1051	Astrocyte	Astrocyte	hsa-miR-519c-3p	0.0049898	CCND2	0.0112777	0.0308018	0	hsa-miR-519c-3p:CCND2	0.000113338
1052	Astrocyte	Astrocyte	hsa-miR-520a-3p	0.00610724	CCND2	0.0112777	0.0379706	0	hsa-miR-520a-3p:CCND2	0.00013872
1053	Astrocyte	Astrocyte	hsa-miR-6772-3p	0.00983178	CCND2	0.0112777	0.0595671	0	hsa-miR-6772-3p:CCND2	0.000223319
1054	Astrocyte	Astrocyte	hsa-miR-6891-5p	0.00904415	CCND2	0.0112777	0.0535803	0	hsa-miR-6891-5p:CCND2	0.000205429
1055	Astrocyte	Astrocyte	hsa-miR-765	0.00739641	CCND2	0.0112777	0.0494985	0	hsa-miR-765:CCND2	0.000168002
1056	Macrophage	Astrocyte	hsa-miR-6891-5p	0.122013	CCND2	0.0112777	0.029125	0.001	hsa-miR-6891-5p:CCND2	0.0027714
1057	Macrophage	Astrocyte	hsa-miR-145-3p	0.138253	CCND2	0.0112777	0.0364681	0	hsa-miR-145-3p:CCND2	0.00314029
1058	Macrophage	Astrocyte	hsa-miR-195-5p	0.17465	CCND2	0.0112777	0.0468834	0	hsa-miR-195-5p:CCND2	0.00396699
1059	Macrophage	Astrocyte	hsa-miR-206	0.152312	CCND2	0.0112777	0.0420163	0	hsa-miR-206:CCND2	0.00345963
1060	Macrophage	Astrocyte	hsa-miR-372-3p	0.143391	CCND2	0.0112777	0.0381743	0	hsa-miR-372-3p:CCND2	0.00325698
1061	Macrophage	Astrocyte	hsa-miR-373-3p	0.118652	CCND2	0.0112777	0.0319947	0	hsa-miR-373-3p:CCND2	0.00269507
1062	Macrophage	Astrocyte	hsa-miR-378a-3p	0.203042	CCND2	0.0112777	0.058612	0	hsa-miR-378a-3p:CCND2	0.00461191
1063	Macrophage	Astrocyte	hsa-miR-378a-5p	0.180112	CCND2	0.0112777	0.0498428	0	hsa-miR-378a-5p:CCND2	0.00409107
1064	Macrophage	Astrocyte	hsa-miR-382-5p	0.0875598	CCND2	0.0112777	0.0233426	0	hsa-miR-382-5p:CCND2	0.00198883
1065	Macrophage	Astrocyte	hsa-miR-454-3p	0.15999	CCND2	0.0112777	0.0447042	0	hsa-miR-454-3p:CCND2	0.00363401
1066	Macrophage	Astrocyte	hsa-miR-497-5p	0.164621	CCND2	0.0112777	0.0432963	0	hsa-miR-497-5p:CCND2	0.0037392
1067	Macrophage	Astrocyte	hsa-miR-519b-3p	0.10448	CCND2	0.0112777	0.0287987	0	hsa-miR-519b-3p:CCND2	0.00237316
1068	Macrophage	Astrocyte	hsa-miR-519c-3p	0.10337	CCND2	0.0112777	0.0288886	0	hsa-miR-519c-3p:CCND2	0.00234795
1069	Macrophage	Astrocyte	hsa-miR-520a-3p	0.11995	CCND2	0.0112777	0.033664	0	hsa-miR-520a-3p:CCND2	0.00272455
1070	Macrophage	Astrocyte	hsa-miR-765	0.125648	CCND2	0.0112777	0.032649	0	hsa-miR-765:CCND2	0.00285398
1071	Malignant	Astrocyte	hsa-miR-138-1-3p	0.13719	CCND2	0.0112777	0.0470158	0	hsa-miR-138-1-3p:CCND2	0.00311615
1072	Malignant	Astrocyte	hsa-miR-145-3p	0.131659	CCND2	0.0112777	0.0433123	0	hsa-miR-145-3p:CCND2	0.0029905
1073	Malignant	Astrocyte	hsa-miR-195-5p	0.165536	CCND2	0.0112777	0.0556835	0	hsa-miR-195-5p:CCND2	0.00376
1074	Malignant	Astrocyte	hsa-miR-206	0.131462	CCND2	0.0112777	0.0422004	0	hsa-miR-206:CCND2	0.00298604
1075	Malignant	Astrocyte	hsa-miR-372-3p	0.142326	CCND2	0.0112777	0.0477282	0	hsa-miR-372-3p:CCND2	0.00323279
1076	Malignant	Astrocyte	hsa-miR-373-3p	0.12404	CCND2	0.0112777	0.0415864	0	hsa-miR-373-3p:CCND2	0.00281744
1077	Malignant	Astrocyte	hsa-miR-378a-3p	0.154493	CCND2	0.0112777	0.0496076	0	hsa-miR-378a-3p:CCND2	0.00350916
1078	Malignant	Astrocyte	hsa-miR-378a-5p	0.168111	CCND2	0.0112777	0.055318	0	hsa-miR-378a-5p:CCND2	0.00381847
1079	Malignant	Astrocyte	hsa-miR-382-5p	0.0839095	CCND2	0.0112777	0.0279074	0	hsa-miR-382-5p:CCND2	0.00190592
1080	Malignant	Astrocyte	hsa-miR-454-3p	0.142932	CCND2	0.0112777	0.0463345	0	hsa-miR-454-3p:CCND2	0.00324656
1081	Malignant	Astrocyte	hsa-miR-497-5p	0.174613	CCND2	0.0112777	0.0599218	0	hsa-miR-497-5p:CCND2	0.00396616
1082	Malignant	Astrocyte	hsa-miR-519b-3p	0.0935198	CCND2	0.0112777	0.0308189	0	hsa-miR-519b-3p:CCND2	0.00212421
1083	Malignant	Astrocyte	hsa-miR-519c-3p	0.0899106	CCND2	0.0112777	0.0296262	0	hsa-miR-519c-3p:CCND2	0.00204223
1084	Malignant	Astrocyte	hsa-miR-520a-3p	0.103249	CCND2	0.0112777	0.0337119	0	hsa-miR-520a-3p:CCND2	0.0023452
1085	Malignant	Astrocyte	hsa-miR-6772-3p	0.127721	CCND2	0.0112777	0.0445473	0	hsa-miR-6772-3p:CCND2	0.00290107
1086	Malignant	Astrocyte	hsa-miR-6891-5p	0.144257	CCND2	0.0112777	0.0508222	0	hsa-miR-6891-5p:CCND2	0.00327666
1087	Malignant	Astrocyte	hsa-miR-765	0.130048	CCND2	0.0112777	0.0436908	0	hsa-miR-765:CCND2	0.00295392
1088	Microglia	Astrocyte	hsa-miR-138-1-3p	0.0743095	CCND2	0.0112777	0.0245036	0.023	hsa-miR-138-1-3p:CCND2	0.00168787
1089	Microglia	Astrocyte	hsa-miR-378a-5p	0.104059	CCND2	0.0112777	0.0313695	0.022	hsa-miR-378a-5p:CCND2	0.00236359
1090	Microglia	Astrocyte	hsa-miR-6891-5p	0.0820498	CCND2	0.0112777	0.0245334	0.018	hsa-miR-6891-5p:CCND2	0.00186368
1091	Microglia	Astrocyte	hsa-miR-519b-3p	0.0563239	CCND2	0.0112777	0.0187391	0.015	hsa-miR-519b-3p:CCND2	0.00127934
1092	Microglia	Astrocyte	hsa-miR-372-3p	0.0884604	CCND2	0.0112777	0.0286135	0.007	hsa-miR-372-3p:CCND2	0.00200929
1093	Microglia	Astrocyte	hsa-miR-519c-3p	0.0571835	CCND2	0.0112777	0.0196042	0.007	hsa-miR-519c-3p:CCND2	0.00129887
1094	Microglia	Astrocyte	hsa-miR-520a-3p	0.0675006	CCND2	0.0112777	0.022667	0.007	hsa-miR-520a-3p:CCND2	0.00153321
1095	Microglia	Astrocyte	hsa-miR-382-5p	0.0560862	CCND2	0.0112777	0.0185137	0.004	hsa-miR-382-5p:CCND2	0.00127394
1096	Microglia	Astrocyte	hsa-miR-145-3p	0.0890548	CCND2	0.0112777	0.0299956	0.002	hsa-miR-145-3p:CCND2	0.00202279
1097	Microglia	Astrocyte	hsa-miR-497-5p	0.111193	CCND2	0.0112777	0.0380548	0.001	hsa-miR-497-5p:CCND2	0.00252563
1098	Microglia	Astrocyte	hsa-miR-195-5p	0.117069	CCND2	0.0112777	0.0393761	0	hsa-miR-195-5p:CCND2	0.0026591
1099	Microglia	Astrocyte	hsa-miR-206	0.106853	CCND2	0.0112777	0.0376744	0	hsa-miR-206:CCND2	0.00242706
1100	Microglia	Astrocyte	hsa-miR-378a-3p	0.1194	CCND2	0.0112777	0.0390096	0	hsa-miR-378a-3p:CCND2	0.00271206
1101	Microglia	Astrocyte	hsa-miR-454-3p	0.103612	CCND2	0.0112777	0.0355302	0	hsa-miR-454-3p:CCND2	0.00235345
1102	Microglia	Astrocyte	hsa-miR-765	0.083856	CCND2	0.0112777	0.0287526	0	hsa-miR-765:CCND2	0.00190471
1103	Neuron	Astrocyte	hsa-miR-497-5p	0.00234079	CCND2	0.0112777	0.0387408	0.036	hsa-miR-497-5p:CCND2	5.31688e-05
1104	Neuron	Astrocyte	hsa-miR-378a-3p	0.00226702	CCND2	0.0112777	0.0429361	0.013	hsa-miR-378a-3p:CCND2	5.1493e-05
1105	Neuron	Astrocyte	hsa-miR-6891-5p	0.00205331	CCND2	0.0112777	0.0432511	0.003	hsa-miR-6891-5p:CCND2	4.66388e-05
1106	Neuron	Astrocyte	hsa-miR-372-3p	0.00282906	CCND2	0.0112777	0.0592719	0.001	hsa-miR-372-3p:CCND2	6.42594e-05
1107	Neuron	Astrocyte	hsa-miR-378a-5p	0.0029493	CCND2	0.0112777	0.0605872	0.001	hsa-miR-378a-5p:CCND2	6.69905e-05
1108	Neuron	Astrocyte	hsa-miR-519c-3p	0.00171713	CCND2	0.0112777	0.0409397	0.001	hsa-miR-519c-3p:CCND2	3.90029e-05
1109	Neuron	Astrocyte	hsa-miR-520a-3p	0.00210034	CCND2	0.0112777	0.0467557	0.001	hsa-miR-520a-3p:CCND2	4.77072e-05
1110	Neuron	Astrocyte	hsa-miR-138-1-3p	0.00513881	CCND2	0.0112777	0.101386	0	hsa-miR-138-1-3p:CCND2	0.000116723
1111	Neuron	Astrocyte	hsa-miR-145-3p	0.00312422	CCND2	0.0112777	0.0627759	0	hsa-miR-145-3p:CCND2	7.09637e-05
1112	Neuron	Astrocyte	hsa-miR-195-5p	0.0025177	CCND2	0.0112777	0.0546366	0	hsa-miR-195-5p:CCND2	5.71871e-05
1113	Neuron	Astrocyte	hsa-miR-206	0.00223106	CCND2	0.0112777	0.0521518	0	hsa-miR-206:CCND2	5.06764e-05
1114	Neuron	Astrocyte	hsa-miR-373-3p	0.00291885	CCND2	0.0112777	0.0647711	0	hsa-miR-373-3p:CCND2	6.62988e-05
1115	Neuron	Astrocyte	hsa-miR-382-5p	0.00308132	CCND2	0.0112777	0.0652391	0	hsa-miR-382-5p:CCND2	6.99893e-05
1116	Neuron	Astrocyte	hsa-miR-454-3p	0.00242778	CCND2	0.0112777	0.0525239	0	hsa-miR-454-3p:CCND2	5.51447e-05
1117	Neuron	Astrocyte	hsa-miR-519b-3p	0.00196573	CCND2	0.0112777	0.044291	0	hsa-miR-519b-3p:CCND2	4.46497e-05
1118	Neuron	Astrocyte	hsa-miR-6772-3p	0.00267302	CCND2	0.0112777	0.0610153	0	hsa-miR-6772-3p:CCND2	6.0715e-05
1119	Neuron	Astrocyte	hsa-miR-765	0.00302327	CCND2	0.0112777	0.0591626	0	hsa-miR-765:CCND2	6.86707e-05
1120	Oligodendrocyte	Astrocyte	hsa-miR-519b-3p	0.00535925	CCND2	0.0112777	0.0251659	0.001	hsa-miR-519b-3p:CCND2	0.00012173
1121	Oligodendrocyte	Astrocyte	hsa-miR-519c-3p	0.00545638	CCND2	0.0112777	0.0248094	0.001	hsa-miR-519c-3p:CCND2	0.000123936
1122	Oligodendrocyte	Astrocyte	hsa-miR-520a-3p	0.00655009	CCND2	0.0112777	0.0305306	0.001	hsa-miR-520a-3p:CCND2	0.000148779
1123	Oligodendrocyte	Astrocyte	hsa-miR-138-1-3p	0.0161192	CCND2	0.0112777	0.0777842	0	hsa-miR-138-1-3p:CCND2	0.000366131
1124	Oligodendrocyte	Astrocyte	hsa-miR-145-3p	0.0120947	CCND2	0.0112777	0.0592528	0	hsa-miR-145-3p:CCND2	0.00027472
1125	Oligodendrocyte	Astrocyte	hsa-miR-195-5p	0.0139705	CCND2	0.0112777	0.071628	0	hsa-miR-195-5p:CCND2	0.000317326
1126	Oligodendrocyte	Astrocyte	hsa-miR-206	0.00989714	CCND2	0.0112777	0.0484628	0	hsa-miR-206:CCND2	0.000224804
1127	Oligodendrocyte	Astrocyte	hsa-miR-372-3p	0.00958722	CCND2	0.0112777	0.0443377	0	hsa-miR-372-3p:CCND2	0.000217764
1128	Oligodendrocyte	Astrocyte	hsa-miR-373-3p	0.00828217	CCND2	0.0112777	0.0420977	0	hsa-miR-373-3p:CCND2	0.000188121
1129	Oligodendrocyte	Astrocyte	hsa-miR-378a-3p	0.0116481	CCND2	0.0112777	0.0626717	0	hsa-miR-378a-3p:CCND2	0.000264575
1130	Oligodendrocyte	Astrocyte	hsa-miR-378a-5p	0.0108046	CCND2	0.0112777	0.0612365	0	hsa-miR-378a-5p:CCND2	0.000245415
1131	Oligodendrocyte	Astrocyte	hsa-miR-382-5p	0.00582524	CCND2	0.0112777	0.0308021	0	hsa-miR-382-5p:CCND2	0.000132315
1132	Oligodendrocyte	Astrocyte	hsa-miR-454-3p	0.0133657	CCND2	0.0112777	0.0692904	0	hsa-miR-454-3p:CCND2	0.000303589
1133	Oligodendrocyte	Astrocyte	hsa-miR-497-5p	0.0120649	CCND2	0.0112777	0.0694162	0	hsa-miR-497-5p:CCND2	0.000274042
1134	Oligodendrocyte	Astrocyte	hsa-miR-6772-3p	0.0116071	CCND2	0.0112777	0.0619596	0	hsa-miR-6772-3p:CCND2	0.000263645
1135	Oligodendrocyte	Astrocyte	hsa-miR-6891-5p	0.00990289	CCND2	0.0112777	0.0510345	0	hsa-miR-6891-5p:CCND2	0.000224934
1136	Oligodendrocyte	Astrocyte	hsa-miR-765	0.00994978	CCND2	0.0112777	0.0541747	0	hsa-miR-765:CCND2	0.000225999
1137	OPC	Astrocyte	hsa-miR-206	0.0454354	CCND2	0.0112777	0.0369164	0.001	hsa-miR-206:CCND2	0.00103202
1138	OPC	Astrocyte	hsa-miR-138-1-3p	0.0652294	CCND2	0.0112777	0.0566114	0	hsa-miR-138-1-3p:CCND2	0.00148162
1139	OPC	Astrocyte	hsa-miR-145-3p	0.0483966	CCND2	0.0112777	0.0413335	0	hsa-miR-145-3p:CCND2	0.00109928
1140	OPC	Astrocyte	hsa-miR-195-5p	0.0621555	CCND2	0.0112777	0.0558801	0	hsa-miR-195-5p:CCND2	0.0014118
1141	OPC	Astrocyte	hsa-miR-372-3p	0.0498209	CCND2	0.0112777	0.0425151	0	hsa-miR-372-3p:CCND2	0.00113163
1142	OPC	Astrocyte	hsa-miR-373-3p	0.0457234	CCND2	0.0112777	0.039826	0	hsa-miR-373-3p:CCND2	0.00103856
1143	OPC	Astrocyte	hsa-miR-378a-3p	0.0496534	CCND2	0.0112777	0.040617	0	hsa-miR-378a-3p:CCND2	0.00112783
1144	OPC	Astrocyte	hsa-miR-378a-5p	0.0546748	CCND2	0.0112777	0.0453151	0	hsa-miR-378a-5p:CCND2	0.00124188
1145	OPC	Astrocyte	hsa-miR-382-5p	0.0324155	CCND2	0.0112777	0.0275269	0	hsa-miR-382-5p:CCND2	0.000736287
1146	OPC	Astrocyte	hsa-miR-454-3p	0.0495729	CCND2	0.0112777	0.0415191	0	hsa-miR-454-3p:CCND2	0.001126
1147	OPC	Astrocyte	hsa-miR-497-5p	0.0617353	CCND2	0.0112777	0.0525958	0	hsa-miR-497-5p:CCND2	0.00140226
1148	OPC	Astrocyte	hsa-miR-519b-3p	0.0372852	CCND2	0.0112777	0.0318847	0	hsa-miR-519b-3p:CCND2	0.000846898
1149	OPC	Astrocyte	hsa-miR-519c-3p	0.0342074	CCND2	0.0112777	0.0282222	0	hsa-miR-519c-3p:CCND2	0.000776987
1150	OPC	Astrocyte	hsa-miR-520a-3p	0.0380241	CCND2	0.0112777	0.0323749	0	hsa-miR-520a-3p:CCND2	0.000863679
1151	OPC	Astrocyte	hsa-miR-6772-3p	0.0505321	CCND2	0.0112777	0.0437975	0	hsa-miR-6772-3p:CCND2	0.00114779
1152	OPC	Astrocyte	hsa-miR-6891-5p	0.0468337	CCND2	0.0112777	0.0388585	0	hsa-miR-6891-5p:CCND2	0.00106378
1153	OPC	Astrocyte	hsa-miR-765	0.0400693	CCND2	0.0112777	0.0333097	0	hsa-miR-765:CCND2	0.000910134
1154	Endothelial_Cell	Astrocyte	hsa-miR-138-1-3p	0.00332285	CCND2	0.0112777	0.0294057	0.018	hsa-miR-138-1-3p:CCND2	7.54754e-05
1155	Endothelial_Cell	Astrocyte	hsa-miR-6891-5p	0.00386884	CCND2	0.0112777	0.0304748	0.013	hsa-miR-6891-5p:CCND2	8.78769e-05
1156	Endothelial_Cell	Astrocyte	hsa-miR-195-5p	0.00577738	CCND2	0.0112777	0.0495961	0.002	hsa-miR-195-5p:CCND2	0.000131228
1157	Endothelial_Cell	Astrocyte	hsa-miR-145-3p	0.0101709	CCND2	0.0112777	0.0795772	0	hsa-miR-145-3p:CCND2	0.000231023
1158	Endothelial_Cell	Astrocyte	hsa-miR-206	0.00625546	CCND2	0.0112777	0.0500236	0	hsa-miR-206:CCND2	0.000142087
1159	Endothelial_Cell	Astrocyte	hsa-miR-372-3p	0.00880322	CCND2	0.0112777	0.0766581	0	hsa-miR-372-3p:CCND2	0.000199956
1160	Endothelial_Cell	Astrocyte	hsa-miR-373-3p	0.00729894	CCND2	0.0112777	0.0620433	0	hsa-miR-373-3p:CCND2	0.000165788
1161	Endothelial_Cell	Astrocyte	hsa-miR-378a-3p	0.00765502	CCND2	0.0112777	0.0704746	0	hsa-miR-378a-3p:CCND2	0.000173876
1162	Endothelial_Cell	Astrocyte	hsa-miR-378a-5p	0.00765049	CCND2	0.0112777	0.0688	0	hsa-miR-378a-5p:CCND2	0.000173773
1163	Endothelial_Cell	Astrocyte	hsa-miR-382-5p	0.00798066	CCND2	0.0112777	0.053292	0	hsa-miR-382-5p:CCND2	0.000181273
1164	Endothelial_Cell	Astrocyte	hsa-miR-454-3p	0.00710359	CCND2	0.0112777	0.062535	0	hsa-miR-454-3p:CCND2	0.000161351
1165	Endothelial_Cell	Astrocyte	hsa-miR-497-5p	0.00619684	CCND2	0.0112777	0.0529875	0	hsa-miR-497-5p:CCND2	0.000140755
1166	Endothelial_Cell	Astrocyte	hsa-miR-519b-3p	0.00665436	CCND2	0.0112777	0.0523203	0	hsa-miR-519b-3p:CCND2	0.000151147
1167	Endothelial_Cell	Astrocyte	hsa-miR-519c-3p	0.00642147	CCND2	0.0112777	0.0510939	0	hsa-miR-519c-3p:CCND2	0.000145857
1168	Endothelial_Cell	Astrocyte	hsa-miR-520a-3p	0.00653285	CCND2	0.0112777	0.055002	0	hsa-miR-520a-3p:CCND2	0.000148387
1169	Endothelial_Cell	Astrocyte	hsa-miR-6772-3p	0.00374404	CCND2	0.0112777	0.035707	0	hsa-miR-6772-3p:CCND2	8.50421e-05
1170	Endothelial_Cell	Astrocyte	hsa-miR-765	0.00483698	CCND2	0.0112777	0.0371463	0	hsa-miR-765:CCND2	0.000109867
1171	Astrocyte	Astrocyte	hsa-miR-98-5p	0.00683472	CCND2	0.0112777	0.0365464	0.024	hsa-miR-98-5p:CCND2	0.000155244
1172	Astrocyte	Astrocyte	hsa-miR-19a-3p	0.00619087	CCND2	0.0112777	0.0316992	0.018	hsa-miR-19a-3p:CCND2	0.00014062
1173	Astrocyte	Astrocyte	hsa-miR-4434	0.00548337	CCND2	0.0112777	0.0304084	0.008	hsa-miR-4434:CCND2	0.000124549
1174	Astrocyte	Astrocyte	hsa-miR-16-5p	0.00715093	CCND2	0.0112777	0.0364047	0.007	hsa-miR-16-5p:CCND2	0.000162426
1175	Astrocyte	Astrocyte	hsa-miR-19b-3p	0.00732158	CCND2	0.0112777	0.0426341	0.002	hsa-miR-19b-3p:CCND2	0.000166303
1176	Astrocyte	Astrocyte	hsa-miR-15a-5p	0.00748461	CCND2	0.0112777	0.0479987	0.001	hsa-miR-15a-5p:CCND2	0.000170006
1177	Astrocyte	Astrocyte	hsa-miR-33a-3p	0.00761559	CCND2	0.0112777	0.0399605	0.001	hsa-miR-33a-3p:CCND2	0.000172981
1178	Astrocyte	Astrocyte	hsa-let-7a-5p	0.0103306	CCND2	0.0112777	0.0628209	0	hsa-let-7a-5p:CCND2	0.000234649
1179	Astrocyte	Astrocyte	hsa-let-7b-5p	0.0125195	CCND2	0.0112777	0.0794586	0	hsa-let-7b-5p:CCND2	0.000284367
1180	Astrocyte	Astrocyte	hsa-miR-15b-5p	0.00847631	CCND2	0.0112777	0.0521762	0	hsa-miR-15b-5p:CCND2	0.000192531
1181	Astrocyte	Astrocyte	hsa-miR-17-5p	0.00778874	CCND2	0.0112777	0.0499334	0	hsa-miR-17-5p:CCND2	0.000176913
1182	Astrocyte	Astrocyte	hsa-miR-20a-5p	0.00776125	CCND2	0.0112777	0.0491263	0	hsa-miR-20a-5p:CCND2	0.000176289
1183	Astrocyte	Astrocyte	hsa-miR-2114-3p	0.00720577	CCND2	0.0112777	0.0387204	0	hsa-miR-2114-3p:CCND2	0.000163672
1184	Astrocyte	Astrocyte	hsa-miR-26a-5p	0.00954555	CCND2	0.0112777	0.0562951	0	hsa-miR-26a-5p:CCND2	0.000216818
1185	Astrocyte	Astrocyte	hsa-miR-26b-5p	0.00828327	CCND2	0.0112777	0.0485307	0	hsa-miR-26b-5p:CCND2	0.000188146
1186	Astrocyte	Astrocyte	hsa-miR-29a-3p	0.0124068	CCND2	0.0112777	0.0816095	0	hsa-miR-29a-3p:CCND2	0.000281809
1187	Astrocyte	Astrocyte	hsa-miR-6781-3p	0.00658575	CCND2	0.0112777	0.0406066	0	hsa-miR-6781-3p:CCND2	0.000149589
1188	Astrocyte	Astrocyte	hsa-miR-7152-5p	0.00748785	CCND2	0.0112777	0.0445635	0	hsa-miR-7152-5p:CCND2	0.000170079
1189	Macrophage	Astrocyte	hsa-miR-6781-3p	0.0927422	CCND2	0.0112777	0.0214665	0.004	hsa-miR-6781-3p:CCND2	0.00210655
1190	Macrophage	Astrocyte	hsa-miR-2114-3p	0.121816	CCND2	0.0112777	0.0302718	0.001	hsa-miR-2114-3p:CCND2	0.00276692
1191	Macrophage	Astrocyte	hsa-let-7a-5p	0.17971	CCND2	0.0112777	0.0499317	0	hsa-let-7a-5p:CCND2	0.00408194
1192	Macrophage	Astrocyte	hsa-let-7b-5p	0.166119	CCND2	0.0112777	0.0437402	0	hsa-let-7b-5p:CCND2	0.00377322
1193	Macrophage	Astrocyte	hsa-miR-15a-5p	0.198501	CCND2	0.0112777	0.0594678	0	hsa-miR-15a-5p:CCND2	0.00450875
1194	Macrophage	Astrocyte	hsa-miR-15b-5p	0.147974	CCND2	0.0112777	0.0402968	0	hsa-miR-15b-5p:CCND2	0.00336109
1195	Macrophage	Astrocyte	hsa-miR-16-5p	0.169547	CCND2	0.0112777	0.0496641	0	hsa-miR-16-5p:CCND2	0.00385109
1196	Macrophage	Astrocyte	hsa-miR-17-5p	0.162664	CCND2	0.0112777	0.04544	0	hsa-miR-17-5p:CCND2	0.00369474
1197	Macrophage	Astrocyte	hsa-miR-19a-3p	0.165592	CCND2	0.0112777	0.0483628	0	hsa-miR-19a-3p:CCND2	0.00376127
1198	Macrophage	Astrocyte	hsa-miR-19b-3p	0.183792	CCND2	0.0112777	0.0530655	0	hsa-miR-19b-3p:CCND2	0.00417465
1199	Macrophage	Astrocyte	hsa-miR-20a-5p	0.177468	CCND2	0.0112777	0.050044	0	hsa-miR-20a-5p:CCND2	0.00403101
1200	Macrophage	Astrocyte	hsa-miR-26a-5p	0.194642	CCND2	0.0112777	0.055467	0	hsa-miR-26a-5p:CCND2	0.0044211
1201	Macrophage	Astrocyte	hsa-miR-26b-5p	0.193288	CCND2	0.0112777	0.0564208	0	hsa-miR-26b-5p:CCND2	0.00439035
1202	Macrophage	Astrocyte	hsa-miR-29a-3p	0.184521	CCND2	0.0112777	0.0501359	0	hsa-miR-29a-3p:CCND2	0.00419121
1203	Macrophage	Astrocyte	hsa-miR-33a-3p	0.153421	CCND2	0.0112777	0.0442737	0	hsa-miR-33a-3p:CCND2	0.0034848
1204	Macrophage	Astrocyte	hsa-miR-4434	0.160078	CCND2	0.0112777	0.0469258	0	hsa-miR-4434:CCND2	0.003636
1205	Macrophage	Astrocyte	hsa-miR-7152-5p	0.126069	CCND2	0.0112777	0.0356991	0	hsa-miR-7152-5p:CCND2	0.00286353
1206	Macrophage	Astrocyte	hsa-miR-96-5p	0.162418	CCND2	0.0112777	0.0448171	0	hsa-miR-96-5p:CCND2	0.00368916
1207	Macrophage	Astrocyte	hsa-miR-98-5p	0.200057	CCND2	0.0112777	0.0565144	0	hsa-miR-98-5p:CCND2	0.0045441
1208	Malignant	Astrocyte	hsa-let-7a-5p	0.162091	CCND2	0.0112777	0.0524312	0	hsa-let-7a-5p:CCND2	0.00368174
1209	Malignant	Astrocyte	hsa-let-7b-5p	0.18809	CCND2	0.0112777	0.0643496	0	hsa-let-7b-5p:CCND2	0.00427229
1210	Malignant	Astrocyte	hsa-miR-15a-5p	0.141043	CCND2	0.0112777	0.0442221	0	hsa-miR-15a-5p:CCND2	0.00320366
1211	Malignant	Astrocyte	hsa-miR-15b-5p	0.157378	CCND2	0.0112777	0.0552558	0	hsa-miR-15b-5p:CCND2	0.00357469
1212	Malignant	Astrocyte	hsa-miR-16-5p	0.13925	CCND2	0.0112777	0.0457037	0	hsa-miR-16-5p:CCND2	0.00316293
1213	Malignant	Astrocyte	hsa-miR-17-5p	0.161317	CCND2	0.0112777	0.0537875	0	hsa-miR-17-5p:CCND2	0.00366416
1214	Malignant	Astrocyte	hsa-miR-19a-3p	0.132307	CCND2	0.0112777	0.0412095	0	hsa-miR-19a-3p:CCND2	0.00300523
1215	Malignant	Astrocyte	hsa-miR-19b-3p	0.149835	CCND2	0.0112777	0.0464559	0	hsa-miR-19b-3p:CCND2	0.00340335
1216	Malignant	Astrocyte	hsa-miR-20a-5p	0.163502	CCND2	0.0112777	0.0543648	0	hsa-miR-20a-5p:CCND2	0.00371379
1217	Malignant	Astrocyte	hsa-miR-2114-3p	0.15329	CCND2	0.0112777	0.0526437	0	hsa-miR-2114-3p:CCND2	0.00348182
1218	Malignant	Astrocyte	hsa-miR-26a-5p	0.150543	CCND2	0.0112777	0.0465107	0	hsa-miR-26a-5p:CCND2	0.00341944
1219	Malignant	Astrocyte	hsa-miR-26b-5p	0.145265	CCND2	0.0112777	0.0441513	0	hsa-miR-26b-5p:CCND2	0.00329955
1220	Malignant	Astrocyte	hsa-miR-29a-3p	0.17477	CCND2	0.0112777	0.0603951	0	hsa-miR-29a-3p:CCND2	0.00396973
1221	Malignant	Astrocyte	hsa-miR-33a-3p	0.135163	CCND2	0.0112777	0.0444077	0	hsa-miR-33a-3p:CCND2	0.0030701
1222	Malignant	Astrocyte	hsa-miR-4434	0.115485	CCND2	0.0112777	0.035947	0	hsa-miR-4434:CCND2	0.00262312
1223	Malignant	Astrocyte	hsa-miR-6781-3p	0.119065	CCND2	0.0112777	0.0413224	0	hsa-miR-6781-3p:CCND2	0.00270443
1224	Malignant	Astrocyte	hsa-miR-7152-5p	0.111216	CCND2	0.0112777	0.0367727	0	hsa-miR-7152-5p:CCND2	0.00252616
1225	Malignant	Astrocyte	hsa-miR-96-5p	0.156799	CCND2	0.0112777	0.0528921	0	hsa-miR-96-5p:CCND2	0.00356154
1226	Malignant	Astrocyte	hsa-miR-98-5p	0.153161	CCND2	0.0112777	0.0461196	0	hsa-miR-98-5p:CCND2	0.00347891
1227	Microglia	Astrocyte	hsa-miR-15b-5p	0.0878846	CCND2	0.0112777	0.0267586	0.045	hsa-miR-15b-5p:CCND2	0.00199621
1228	Microglia	Astrocyte	hsa-miR-6781-3p	0.0645573	CCND2	0.0112777	0.0200303	0.017	hsa-miR-6781-3p:CCND2	0.00146635
1229	Microglia	Astrocyte	hsa-miR-29a-3p	0.111244	CCND2	0.0112777	0.0341674	0.014	hsa-miR-29a-3p:CCND2	0.00252679
1230	Microglia	Astrocyte	hsa-miR-96-5p	0.0969445	CCND2	0.0112777	0.0296293	0.008	hsa-miR-96-5p:CCND2	0.002202
1231	Microglia	Astrocyte	hsa-miR-2114-3p	0.0845519	CCND2	0.0112777	0.0268638	0.007	hsa-miR-2114-3p:CCND2	0.00192051
1232	Microglia	Astrocyte	hsa-miR-17-5p	0.102925	CCND2	0.0112777	0.0346149	0.003	hsa-miR-17-5p:CCND2	0.00233784
1233	Microglia	Astrocyte	hsa-miR-20a-5p	0.108171	CCND2	0.0112777	0.0362729	0.003	hsa-miR-20a-5p:CCND2	0.00245701
1234	Microglia	Astrocyte	hsa-miR-16-5p	0.103178	CCND2	0.0112777	0.0343975	0.001	hsa-miR-16-5p:CCND2	0.0023436
1235	Microglia	Astrocyte	hsa-let-7a-5p	0.119475	CCND2	0.0112777	0.0418342	0	hsa-let-7a-5p:CCND2	0.00271376
1236	Microglia	Astrocyte	hsa-miR-15a-5p	0.120092	CCND2	0.0112777	0.0423511	0	hsa-miR-15a-5p:CCND2	0.00272777
1237	Microglia	Astrocyte	hsa-miR-19a-3p	0.101665	CCND2	0.0112777	0.0363723	0	hsa-miR-19a-3p:CCND2	0.00230923
1238	Microglia	Astrocyte	hsa-miR-19b-3p	0.115044	CCND2	0.0112777	0.0397969	0	hsa-miR-19b-3p:CCND2	0.00261312
1239	Microglia	Astrocyte	hsa-miR-26a-5p	0.12632	CCND2	0.0112777	0.0442748	0	hsa-miR-26a-5p:CCND2	0.00286923
1240	Microglia	Astrocyte	hsa-miR-26b-5p	0.124691	CCND2	0.0112777	0.043902	0	hsa-miR-26b-5p:CCND2	0.00283224
1241	Microglia	Astrocyte	hsa-miR-33a-3p	0.100103	CCND2	0.0112777	0.035136	0	hsa-miR-33a-3p:CCND2	0.00227374
1242	Microglia	Astrocyte	hsa-miR-4434	0.107725	CCND2	0.0112777	0.0409864	0	hsa-miR-4434:CCND2	0.00244686
1243	Microglia	Astrocyte	hsa-miR-7152-5p	0.0852651	CCND2	0.0112777	0.0290565	0	hsa-miR-7152-5p:CCND2	0.00193671
1244	Microglia	Astrocyte	hsa-miR-98-5p	0.135195	CCND2	0.0112777	0.0501838	0	hsa-miR-98-5p:CCND2	0.00307082
1245	Neuron	Astrocyte	hsa-miR-96-5p	0.0020338	CCND2	0.0112777	0.0359754	0.027	hsa-miR-96-5p:CCND2	4.61958e-05
1246	Neuron	Astrocyte	hsa-miR-15b-5p	0.00196261	CCND2	0.0112777	0.0352387	0.022	hsa-miR-15b-5p:CCND2	4.45788e-05
1247	Neuron	Astrocyte	hsa-miR-2114-3p	0.00159934	CCND2	0.0112777	0.0327381	0.021	hsa-miR-2114-3p:CCND2	3.63273e-05
1248	Neuron	Astrocyte	hsa-let-7a-5p	0.0017732	CCND2	0.0112777	0.0414741	0.019	hsa-let-7a-5p:CCND2	4.02765e-05
1249	Neuron	Astrocyte	hsa-miR-4434	0.00173876	CCND2	0.0112777	0.0365807	0.01	hsa-miR-4434:CCND2	3.94943e-05
1250	Neuron	Astrocyte	hsa-miR-15a-5p	0.00230583	CCND2	0.0112777	0.0445651	0.008	hsa-miR-15a-5p:CCND2	5.23746e-05
1251	Neuron	Astrocyte	hsa-miR-17-5p	0.00231968	CCND2	0.0112777	0.045979	0.005	hsa-miR-17-5p:CCND2	5.26893e-05
1252	Neuron	Astrocyte	hsa-miR-16-5p	0.00201099	CCND2	0.0112777	0.0423568	0.004	hsa-miR-16-5p:CCND2	4.56776e-05
1253	Neuron	Astrocyte	hsa-miR-19a-3p	0.00216643	CCND2	0.0112777	0.0470486	0.003	hsa-miR-19a-3p:CCND2	4.92084e-05
1254	Neuron	Astrocyte	hsa-miR-20a-5p	0.00257917	CCND2	0.0112777	0.0541553	0.003	hsa-miR-20a-5p:CCND2	5.85834e-05
1255	Neuron	Astrocyte	hsa-miR-98-5p	0.00260382	CCND2	0.0112777	0.0532756	0.003	hsa-miR-98-5p:CCND2	5.91432e-05
1256	Neuron	Astrocyte	hsa-miR-19b-3p	0.00236344	CCND2	0.0112777	0.0515165	0.002	hsa-miR-19b-3p:CCND2	5.36833e-05
1257	Neuron	Astrocyte	hsa-let-7b-5p	0.00262697	CCND2	0.0112777	0.0589135	0.001	hsa-let-7b-5p:CCND2	5.96691e-05
1258	Neuron	Astrocyte	hsa-miR-26a-5p	0.00265822	CCND2	0.0112777	0.0539191	0.001	hsa-miR-26a-5p:CCND2	6.03788e-05
1259	Neuron	Astrocyte	hsa-miR-29a-3p	0.00237164	CCND2	0.0112777	0.0525593	0.001	hsa-miR-29a-3p:CCND2	5.38694e-05
1260	Neuron	Astrocyte	hsa-miR-6781-3p	0.00215761	CCND2	0.0112777	0.0491233	0	hsa-miR-6781-3p:CCND2	4.9008e-05
1261	Neuron	Astrocyte	hsa-miR-7152-5p	0.00249255	CCND2	0.0112777	0.0595276	0	hsa-miR-7152-5p:CCND2	5.66158e-05
1262	Oligodendrocyte	Astrocyte	hsa-miR-96-5p	0.00806192	CCND2	0.0112777	0.0359264	0.003	hsa-miR-96-5p:CCND2	0.000183118
1263	Oligodendrocyte	Astrocyte	hsa-miR-7152-5p	0.00658504	CCND2	0.0112777	0.0294476	0.001	hsa-miR-7152-5p:CCND2	0.000149573
1264	Oligodendrocyte	Astrocyte	hsa-let-7a-5p	0.0131327	CCND2	0.0112777	0.0649549	0	hsa-let-7a-5p:CCND2	0.000298295
1265	Oligodendrocyte	Astrocyte	hsa-let-7b-5p	0.0120585	CCND2	0.0112777	0.0640665	0	hsa-let-7b-5p:CCND2	0.000273896
1266	Oligodendrocyte	Astrocyte	hsa-miR-15a-5p	0.011979	CCND2	0.0112777	0.0607724	0	hsa-miR-15a-5p:CCND2	0.000272092
1267	Oligodendrocyte	Astrocyte	hsa-miR-15b-5p	0.0122452	CCND2	0.0112777	0.060393	0	hsa-miR-15b-5p:CCND2	0.000278138
1268	Oligodendrocyte	Astrocyte	hsa-miR-16-5p	0.0118888	CCND2	0.0112777	0.0594922	0	hsa-miR-16-5p:CCND2	0.000270043
1269	Oligodendrocyte	Astrocyte	hsa-miR-17-5p	0.0120771	CCND2	0.0112777	0.0629144	0	hsa-miR-17-5p:CCND2	0.000274319
1270	Oligodendrocyte	Astrocyte	hsa-miR-19a-3p	0.0108655	CCND2	0.0112777	0.0566561	0	hsa-miR-19a-3p:CCND2	0.0002468
1271	Oligodendrocyte	Astrocyte	hsa-miR-19b-3p	0.0124752	CCND2	0.0112777	0.0638429	0	hsa-miR-19b-3p:CCND2	0.000283362
1272	Oligodendrocyte	Astrocyte	hsa-miR-20a-5p	0.0127791	CCND2	0.0112777	0.0660916	0	hsa-miR-20a-5p:CCND2	0.000290264
1273	Oligodendrocyte	Astrocyte	hsa-miR-2114-3p	0.010829	CCND2	0.0112777	0.0606635	0	hsa-miR-2114-3p:CCND2	0.000245969
1274	Oligodendrocyte	Astrocyte	hsa-miR-26a-5p	0.0148489	CCND2	0.0112777	0.0730001	0	hsa-miR-26a-5p:CCND2	0.000337278
1275	Oligodendrocyte	Astrocyte	hsa-miR-26b-5p	0.0143637	CCND2	0.0112777	0.0746123	0	hsa-miR-26b-5p:CCND2	0.000326257
1276	Oligodendrocyte	Astrocyte	hsa-miR-29a-3p	0.0153348	CCND2	0.0112777	0.0802329	0	hsa-miR-29a-3p:CCND2	0.000348315
1277	Oligodendrocyte	Astrocyte	hsa-miR-33a-3p	0.0111341	CCND2	0.0112777	0.0611868	0	hsa-miR-33a-3p:CCND2	0.000252899
1278	Oligodendrocyte	Astrocyte	hsa-miR-4434	0.00927072	CCND2	0.0112777	0.0489917	0	hsa-miR-4434:CCND2	0.000210575
1279	Oligodendrocyte	Astrocyte	hsa-miR-6781-3p	0.0105066	CCND2	0.0112777	0.0552335	0	hsa-miR-6781-3p:CCND2	0.000238648
1280	Oligodendrocyte	Astrocyte	hsa-miR-98-5p	0.0157005	CCND2	0.0112777	0.0816597	0	hsa-miR-98-5p:CCND2	0.000356621
1281	OPC	Astrocyte	hsa-miR-4434	0.0350398	CCND2	0.0112777	0.0269819	0.005	hsa-miR-4434:CCND2	0.000795896
1282	OPC	Astrocyte	hsa-miR-15a-5p	0.0469481	CCND2	0.0112777	0.0374063	0.002	hsa-miR-15a-5p:CCND2	0.00106638
1283	OPC	Astrocyte	hsa-miR-16-5p	0.0422058	CCND2	0.0112777	0.0347065	0.002	hsa-miR-16-5p:CCND2	0.000958663
1284	OPC	Astrocyte	hsa-miR-98-5p	0.0497975	CCND2	0.0112777	0.0418778	0.002	hsa-miR-98-5p:CCND2	0.0011311
1285	OPC	Astrocyte	hsa-miR-15b-5p	0.0412966	CCND2	0.0112777	0.0351742	0.001	hsa-miR-15b-5p:CCND2	0.000938011
1286	OPC	Astrocyte	hsa-miR-17-5p	0.0505387	CCND2	0.0112777	0.0406139	0.001	hsa-miR-17-5p:CCND2	0.00114794
1287	OPC	Astrocyte	hsa-miR-7152-5p	0.0351007	CCND2	0.0112777	0.0293744	0.001	hsa-miR-7152-5p:CCND2	0.000797279
1288	OPC	Astrocyte	hsa-let-7a-5p	0.0546697	CCND2	0.0112777	0.0458765	0	hsa-let-7a-5p:CCND2	0.00124177
1289	OPC	Astrocyte	hsa-let-7b-5p	0.0664288	CCND2	0.0112777	0.0578368	0	hsa-let-7b-5p:CCND2	0.00150886
1290	OPC	Astrocyte	hsa-miR-19a-3p	0.0480651	CCND2	0.0112777	0.0402902	0	hsa-miR-19a-3p:CCND2	0.00109175
1291	OPC	Astrocyte	hsa-miR-19b-3p	0.0561755	CCND2	0.0112777	0.0469467	0	hsa-miR-19b-3p:CCND2	0.00127597
1292	OPC	Astrocyte	hsa-miR-20a-5p	0.0555489	CCND2	0.0112777	0.0472623	0	hsa-miR-20a-5p:CCND2	0.00126174
1293	OPC	Astrocyte	hsa-miR-2114-3p	0.0464027	CCND2	0.0112777	0.0402339	0	hsa-miR-2114-3p:CCND2	0.00105399
1294	OPC	Astrocyte	hsa-miR-26a-5p	0.0571187	CCND2	0.0112777	0.0503348	0	hsa-miR-26a-5p:CCND2	0.0012974
1295	OPC	Astrocyte	hsa-miR-26b-5p	0.0552168	CCND2	0.0112777	0.0469607	0	hsa-miR-26b-5p:CCND2	0.0012542
1296	OPC	Astrocyte	hsa-miR-29a-3p	0.0605357	CCND2	0.0112777	0.0505176	0	hsa-miR-29a-3p:CCND2	0.00137501
1297	OPC	Astrocyte	hsa-miR-33a-3p	0.0549545	CCND2	0.0112777	0.0491943	0	hsa-miR-33a-3p:CCND2	0.00124824
1298	OPC	Astrocyte	hsa-miR-6781-3p	0.0400891	CCND2	0.0112777	0.0335874	0	hsa-miR-6781-3p:CCND2	0.000910583
1299	OPC	Astrocyte	hsa-miR-96-5p	0.0509405	CCND2	0.0112777	0.0414623	0	hsa-miR-96-5p:CCND2	0.00115706
1300	Endothelial_Cell	Astrocyte	hsa-miR-33a-3p	0.00475182	CCND2	0.0112777	0.0389231	0.002	hsa-miR-33a-3p:CCND2	0.000107933
1301	Endothelial_Cell	Astrocyte	hsa-let-7a-5p	0.00651957	CCND2	0.0112777	0.0556239	0	hsa-let-7a-5p:CCND2	0.000148086
1302	Endothelial_Cell	Astrocyte	hsa-let-7b-5p	0.00719128	CCND2	0.0112777	0.0641179	0	hsa-let-7b-5p:CCND2	0.000163343
1303	Endothelial_Cell	Astrocyte	hsa-miR-15a-5p	0.00832952	CCND2	0.0112777	0.0717266	0	hsa-miR-15a-5p:CCND2	0.000189197
1304	Endothelial_Cell	Astrocyte	hsa-miR-15b-5p	0.00708896	CCND2	0.0112777	0.0594422	0	hsa-miR-15b-5p:CCND2	0.000161019
1305	Endothelial_Cell	Astrocyte	hsa-miR-16-5p	0.00666863	CCND2	0.0112777	0.059883	0	hsa-miR-16-5p:CCND2	0.000151471
1306	Endothelial_Cell	Astrocyte	hsa-miR-17-5p	0.00741913	CCND2	0.0112777	0.0638298	0	hsa-miR-17-5p:CCND2	0.000168518
1307	Endothelial_Cell	Astrocyte	hsa-miR-19a-3p	0.00714423	CCND2	0.0112777	0.0629623	0	hsa-miR-19a-3p:CCND2	0.000162274
1308	Endothelial_Cell	Astrocyte	hsa-miR-19b-3p	0.00664288	CCND2	0.0112777	0.0587009	0	hsa-miR-19b-3p:CCND2	0.000150886
1309	Endothelial_Cell	Astrocyte	hsa-miR-20a-5p	0.00757303	CCND2	0.0112777	0.0658335	0	hsa-miR-20a-5p:CCND2	0.000172014
1310	Endothelial_Cell	Astrocyte	hsa-miR-2114-3p	0.00474042	CCND2	0.0112777	0.0381869	0	hsa-miR-2114-3p:CCND2	0.000107674
1311	Endothelial_Cell	Astrocyte	hsa-miR-26a-5p	0.00599966	CCND2	0.0112777	0.0548356	0	hsa-miR-26a-5p:CCND2	0.000136276
1312	Endothelial_Cell	Astrocyte	hsa-miR-26b-5p	0.00640144	CCND2	0.0112777	0.051669	0	hsa-miR-26b-5p:CCND2	0.000145402
1313	Endothelial_Cell	Astrocyte	hsa-miR-6781-3p	0.00415043	CCND2	0.0112777	0.0357224	0	hsa-miR-6781-3p:CCND2	9.42729e-05
1314	Endothelial_Cell	Astrocyte	hsa-miR-7152-5p	0.00645558	CCND2	0.0112777	0.0523122	0	hsa-miR-7152-5p:CCND2	0.000146632
1315	Endothelial_Cell	Astrocyte	hsa-miR-96-5p	0.00518098	CCND2	0.0112777	0.0503538	0	hsa-miR-96-5p:CCND2	0.000117681
1316	Endothelial_Cell	Astrocyte	hsa-miR-98-5p	0.00703345	CCND2	0.0112777	0.0589067	0	hsa-miR-98-5p:CCND2	0.000159758
1317	Astrocyte	Astrocyte	hsa-miR-1255a	0.00464206	CCND2	0.0112777	0.0281233	0.042	hsa-miR-1255a:CCND2	0.00010544
1318	Astrocyte	Astrocyte	hsa-miR-182-5p	0.00570429	CCND2	0.0112777	0.0333118	0.01	hsa-miR-182-5p:CCND2	0.000129567
1319	Astrocyte	Astrocyte	hsa-miR-1228-3p	0.00801305	CCND2	0.0112777	0.0478067	0	hsa-miR-1228-3p:CCND2	0.000182008
1320	Astrocyte	Astrocyte	hsa-miR-1237-3p	0.00643531	CCND2	0.0112777	0.0392585	0	hsa-miR-1237-3p:CCND2	0.000146172
1321	Astrocyte	Astrocyte	hsa-miR-124-3p	0.0106652	CCND2	0.0112777	0.0651195	0	hsa-miR-124-3p:CCND2	0.00024225
1322	Astrocyte	Astrocyte	hsa-miR-1248	0.00850895	CCND2	0.0112777	0.0537457	0	hsa-miR-1248:CCND2	0.000193272
1323	Astrocyte	Astrocyte	hsa-miR-130a-3p	0.00971806	CCND2	0.0112777	0.0594309	0	hsa-miR-130a-3p:CCND2	0.000220736
1324	Astrocyte	Astrocyte	hsa-miR-155-5p	0.00784304	CCND2	0.0112777	0.0477275	0	hsa-miR-155-5p:CCND2	0.000178147
1325	Astrocyte	Astrocyte	hsa-miR-30c-5p	0.0110414	CCND2	0.0112777	0.0639832	0	hsa-miR-30c-5p:CCND2	0.000250794
1326	Astrocyte	Astrocyte	hsa-miR-3200-5p	0.00832104	CCND2	0.0112777	0.05196	0	hsa-miR-3200-5p:CCND2	0.000189004
1327	Astrocyte	Astrocyte	hsa-miR-423-5p	0.00817263	CCND2	0.0112777	0.0527556	0	hsa-miR-423-5p:CCND2	0.000185633
1328	Astrocyte	Astrocyte	hsa-miR-503-5p	0.00727885	CCND2	0.0112777	0.04818	0	hsa-miR-503-5p:CCND2	0.000165332
1329	Astrocyte	Astrocyte	hsa-miR-505-3p	0.00887578	CCND2	0.0112777	0.05236	0	hsa-miR-505-3p:CCND2	0.000201605
1330	Astrocyte	Astrocyte	hsa-miR-519a-3p	0.00553175	CCND2	0.0112777	0.035271	0	hsa-miR-519a-3p:CCND2	0.000125648
1331	Astrocyte	Astrocyte	hsa-miR-656-3p	0.00329119	CCND2	0.0112777	0.0222384	0	hsa-miR-656-3p:CCND2	7.47561e-05
1332	Astrocyte	Astrocyte	hsa-miR-665	0.00314423	CCND2	0.0112777	0.0207811	0	hsa-miR-665:CCND2	7.14182e-05
1333	Astrocyte	Astrocyte	hsa-miR-6868-3p	0.00750771	CCND2	0.0112777	0.0436334	0	hsa-miR-6868-3p:CCND2	0.00017053
1334	Astrocyte	Astrocyte	hsa-miR-877-3p	0.00534749	CCND2	0.0112777	0.0341621	0	hsa-miR-877-3p:CCND2	0.000121463
1335	Macrophage	Astrocyte	hsa-miR-3200-5p	0.0958011	CCND2	0.0112777	0.0215898	0.028	hsa-miR-3200-5p:CCND2	0.00217603
1336	Macrophage	Astrocyte	hsa-miR-877-3p	0.0661426	CCND2	0.0112777	0.0169607	0.004	hsa-miR-877-3p:CCND2	0.00150236
1337	Macrophage	Astrocyte	hsa-miR-1237-3p	0.0833109	CCND2	0.0112777	0.0202325	0.003	hsa-miR-1237-3p:CCND2	0.00189233
1338	Macrophage	Astrocyte	hsa-miR-1228-3p	0.15489	CCND2	0.0112777	0.0440435	0	hsa-miR-1228-3p:CCND2	0.00351817
1339	Macrophage	Astrocyte	hsa-miR-1248	0.16053	CCND2	0.0112777	0.0455689	0	hsa-miR-1248:CCND2	0.00364629
1340	Macrophage	Astrocyte	hsa-miR-1255a	0.168857	CCND2	0.0112777	0.0492096	0	hsa-miR-1255a:CCND2	0.00383542
1341	Macrophage	Astrocyte	hsa-miR-130a-3p	0.149276	CCND2	0.0112777	0.0391705	0	hsa-miR-130a-3p:CCND2	0.00339065
1342	Macrophage	Astrocyte	hsa-miR-155-5p	0.179562	CCND2	0.0112777	0.0546767	0	hsa-miR-155-5p:CCND2	0.00407857
1343	Macrophage	Astrocyte	hsa-miR-182-5p	0.149745	CCND2	0.0112777	0.0396537	0	hsa-miR-182-5p:CCND2	0.00340131
1344	Macrophage	Astrocyte	hsa-miR-301b-3p	0.113383	CCND2	0.0112777	0.0311506	0	hsa-miR-301b-3p:CCND2	0.00257537
1345	Macrophage	Astrocyte	hsa-miR-30c-5p	0.168401	CCND2	0.0112777	0.0465545	0	hsa-miR-30c-5p:CCND2	0.00382507
1346	Macrophage	Astrocyte	hsa-miR-423-5p	0.152846	CCND2	0.0112777	0.0419001	0	hsa-miR-423-5p:CCND2	0.00347175
1347	Macrophage	Astrocyte	hsa-miR-5000-3p	0.148441	CCND2	0.0112777	0.0415166	0	hsa-miR-5000-3p:CCND2	0.00337168
1348	Macrophage	Astrocyte	hsa-miR-503-5p	0.143538	CCND2	0.0112777	0.0376425	0	hsa-miR-503-5p:CCND2	0.00326032
1349	Macrophage	Astrocyte	hsa-miR-505-3p	0.165347	CCND2	0.0112777	0.0462431	0	hsa-miR-505-3p:CCND2	0.00375569
1350	Macrophage	Astrocyte	hsa-miR-519a-3p	0.108719	CCND2	0.0112777	0.0298307	0	hsa-miR-519a-3p:CCND2	0.00246944
1351	Macrophage	Astrocyte	hsa-miR-656-3p	0.0715245	CCND2	0.0112777	0.0201398	0	hsa-miR-656-3p:CCND2	0.00162461
1352	Macrophage	Astrocyte	hsa-miR-665	0.0640409	CCND2	0.0112777	0.0168673	0	hsa-miR-665:CCND2	0.00145463
1353	Macrophage	Astrocyte	hsa-miR-6868-3p	0.161946	CCND2	0.0112777	0.0449834	0	hsa-miR-6868-3p:CCND2	0.00367844
1354	Malignant	Astrocyte	hsa-miR-1228-3p	0.134357	CCND2	0.0112777	0.0448686	0	hsa-miR-1228-3p:CCND2	0.0030518
1355	Malignant	Astrocyte	hsa-miR-1237-3p	0.111337	CCND2	0.0112777	0.0383772	0	hsa-miR-1237-3p:CCND2	0.0025289
1356	Malignant	Astrocyte	hsa-miR-124-3p	0.18503	CCND2	0.0112777	0.0649231	0	hsa-miR-124-3p:CCND2	0.00420277
1357	Malignant	Astrocyte	hsa-miR-1248	0.150722	CCND2	0.0112777	0.0513171	0	hsa-miR-1248:CCND2	0.00342351
1358	Malignant	Astrocyte	hsa-miR-1255a	0.120774	CCND2	0.0112777	0.0386579	0	hsa-miR-1255a:CCND2	0.00274327
1359	Malignant	Astrocyte	hsa-miR-130a-3p	0.155369	CCND2	0.0112777	0.0507203	0	hsa-miR-130a-3p:CCND2	0.00352906
1360	Malignant	Astrocyte	hsa-miR-155-5p	0.112526	CCND2	0.0112777	0.0348489	0	hsa-miR-155-5p:CCND2	0.00255592
1361	Malignant	Astrocyte	hsa-miR-182-5p	0.167162	CCND2	0.0112777	0.0573465	0	hsa-miR-182-5p:CCND2	0.00379693
1362	Malignant	Astrocyte	hsa-miR-301b-3p	0.119993	CCND2	0.0112777	0.0395475	0	hsa-miR-301b-3p:CCND2	0.00272551
1363	Malignant	Astrocyte	hsa-miR-30c-5p	0.158594	CCND2	0.0112777	0.0520085	0	hsa-miR-30c-5p:CCND2	0.0036023
1364	Malignant	Astrocyte	hsa-miR-3200-5p	0.132755	CCND2	0.0112777	0.0447058	0	hsa-miR-3200-5p:CCND2	0.00301539
1365	Malignant	Astrocyte	hsa-miR-423-5p	0.134207	CCND2	0.0112777	0.0440309	0	hsa-miR-423-5p:CCND2	0.00304839
1366	Malignant	Astrocyte	hsa-miR-5000-3p	0.125125	CCND2	0.0112777	0.040837	0	hsa-miR-5000-3p:CCND2	0.00284209
1367	Malignant	Astrocyte	hsa-miR-503-5p	0.145239	CCND2	0.0112777	0.0487928	0	hsa-miR-503-5p:CCND2	0.00329896
1368	Malignant	Astrocyte	hsa-miR-505-3p	0.147948	CCND2	0.0112777	0.0486314	0	hsa-miR-505-3p:CCND2	0.00336048
1369	Malignant	Astrocyte	hsa-miR-519a-3p	0.0973943	CCND2	0.0112777	0.0320836	0	hsa-miR-519a-3p:CCND2	0.00221222
1370	Malignant	Astrocyte	hsa-miR-656-3p	0.0586109	CCND2	0.0112777	0.0180548	0	hsa-miR-656-3p:CCND2	0.00133129
1371	Malignant	Astrocyte	hsa-miR-665	0.068501	CCND2	0.0112777	0.0232653	0	hsa-miR-665:CCND2	0.00155593
1372	Malignant	Astrocyte	hsa-miR-6868-3p	0.147696	CCND2	0.0112777	0.0467497	0	hsa-miR-6868-3p:CCND2	0.00335476
1373	Malignant	Astrocyte	hsa-miR-877-3p	0.0872668	CCND2	0.0112777	0.03057	0	hsa-miR-877-3p:CCND2	0.00198218
1374	Microglia	Astrocyte	hsa-miR-182-5p	0.0912341	CCND2	0.0112777	0.0270822	0.037	hsa-miR-182-5p:CCND2	0.00207229
1375	Microglia	Astrocyte	hsa-miR-665	0.03877	CCND2	0.0112777	0.0122772	0.033	hsa-miR-665:CCND2	0.000880623
1376	Microglia	Astrocyte	hsa-miR-1248	0.0919034	CCND2	0.0112777	0.0299899	0.012	hsa-miR-1248:CCND2	0.0020875
1377	Microglia	Astrocyte	hsa-miR-519a-3p	0.0590335	CCND2	0.0112777	0.0200721	0.01	hsa-miR-519a-3p:CCND2	0.00134089
1378	Microglia	Astrocyte	hsa-miR-130a-3p	0.102274	CCND2	0.0112777	0.033772	0.004	hsa-miR-130a-3p:CCND2	0.00232305
1379	Microglia	Astrocyte	hsa-miR-877-3p	0.0501659	CCND2	0.0112777	0.0170114	0.004	hsa-miR-877-3p:CCND2	0.00113947
1380	Microglia	Astrocyte	hsa-miR-30c-5p	0.11186	CCND2	0.0112777	0.0371232	0.002	hsa-miR-30c-5p:CCND2	0.00254078
1381	Microglia	Astrocyte	hsa-miR-301b-3p	0.0806103	CCND2	0.0112777	0.0281463	0.001	hsa-miR-301b-3p:CCND2	0.00183098
1382	Microglia	Astrocyte	hsa-miR-656-3p	0.0464238	CCND2	0.0112777	0.0164187	0.001	hsa-miR-656-3p:CCND2	0.00105447
1383	Microglia	Astrocyte	hsa-miR-1228-3p	0.10007	CCND2	0.0112777	0.0349059	0	hsa-miR-1228-3p:CCND2	0.00227298
1384	Microglia	Astrocyte	hsa-miR-1255a	0.0950236	CCND2	0.0112777	0.0336855	0	hsa-miR-1255a:CCND2	0.00215837
1385	Microglia	Astrocyte	hsa-miR-155-5p	0.113207	CCND2	0.0112777	0.0420302	0	hsa-miR-155-5p:CCND2	0.00257139
1386	Microglia	Astrocyte	hsa-miR-423-5p	0.104342	CCND2	0.0112777	0.036566	0	hsa-miR-423-5p:CCND2	0.00237002
1387	Microglia	Astrocyte	hsa-miR-5000-3p	0.103396	CCND2	0.0112777	0.037967	0	hsa-miR-5000-3p:CCND2	0.00234853
1388	Microglia	Astrocyte	hsa-miR-503-5p	0.102446	CCND2	0.0112777	0.0345263	0	hsa-miR-503-5p:CCND2	0.00232696
1389	Microglia	Astrocyte	hsa-miR-505-3p	0.108124	CCND2	0.0112777	0.0364377	0	hsa-miR-505-3p:CCND2	0.00245593
1390	Microglia	Astrocyte	hsa-miR-6868-3p	0.106599	CCND2	0.0112777	0.0366281	0	hsa-miR-6868-3p:CCND2	0.00242128
1391	Neuron	Astrocyte	hsa-miR-1228-3p	0.00177407	CCND2	0.0112777	0.0337994	0.022	hsa-miR-1228-3p:CCND2	4.02963e-05
1392	Neuron	Astrocyte	hsa-miR-503-5p	0.00192134	CCND2	0.0112777	0.038873	0.009	hsa-miR-503-5p:CCND2	4.36415e-05
1393	Neuron	Astrocyte	hsa-miR-505-3p	0.00195137	CCND2	0.0112777	0.0422722	0.007	hsa-miR-505-3p:CCND2	4.43235e-05
1394	Neuron	Astrocyte	hsa-miR-155-5p	0.00184412	CCND2	0.0112777	0.0400811	0.005	hsa-miR-155-5p:CCND2	4.18874e-05
1395	Neuron	Astrocyte	hsa-miR-30c-5p	0.0023098	CCND2	0.0112777	0.0492478	0.005	hsa-miR-30c-5p:CCND2	5.24649e-05
1396	Neuron	Astrocyte	hsa-miR-182-5p	0.00224616	CCND2	0.0112777	0.0453998	0.003	hsa-miR-182-5p:CCND2	5.10193e-05
1397	Neuron	Astrocyte	hsa-miR-301b-3p	0.00180937	CCND2	0.0112777	0.0426032	0.002	hsa-miR-301b-3p:CCND2	4.10981e-05
1398	Neuron	Astrocyte	hsa-miR-5000-3p	0.00224541	CCND2	0.0112777	0.0473505	0.001	hsa-miR-5000-3p:CCND2	5.10024e-05
1399	Neuron	Astrocyte	hsa-miR-519a-3p	0.00178085	CCND2	0.0112777	0.0407283	0.001	hsa-miR-519a-3p:CCND2	4.04503e-05
1400	Neuron	Astrocyte	hsa-miR-1237-3p	0.0020142	CCND2	0.0112777	0.0442496	0	hsa-miR-1237-3p:CCND2	4.57505e-05
1401	Neuron	Astrocyte	hsa-miR-124-3p	0.00784172	CCND2	0.0112777	0.143002	0	hsa-miR-124-3p:CCND2	0.000178117
1402	Neuron	Astrocyte	hsa-miR-1248	0.00261672	CCND2	0.0112777	0.0631744	0	hsa-miR-1248:CCND2	5.94363e-05
1403	Neuron	Astrocyte	hsa-miR-130a-3p	0.00297552	CCND2	0.0112777	0.0641501	0	hsa-miR-130a-3p:CCND2	6.75859e-05
1404	Neuron	Astrocyte	hsa-miR-3200-5p	0.0046156	CCND2	0.0112777	0.088922	0	hsa-miR-3200-5p:CCND2	0.000104839
1405	Neuron	Astrocyte	hsa-miR-656-3p	0.00348775	CCND2	0.0112777	0.0622339	0	hsa-miR-656-3p:CCND2	7.92208e-05
1406	Neuron	Astrocyte	hsa-miR-665	0.00140593	CCND2	0.0112777	0.028741	0	hsa-miR-665:CCND2	3.19343e-05
1407	Neuron	Astrocyte	hsa-miR-6868-3p	0.00313398	CCND2	0.0112777	0.0621785	0	hsa-miR-6868-3p:CCND2	7.11853e-05
1408	Neuron	Astrocyte	hsa-miR-877-3p	0.00216638	CCND2	0.0112777	0.0412342	0	hsa-miR-877-3p:CCND2	4.92072e-05
1409	Oligodendrocyte	Astrocyte	hsa-miR-182-5p	0.00735389	CCND2	0.0112777	0.0326182	0.007	hsa-miR-182-5p:CCND2	0.000167036
1410	Oligodendrocyte	Astrocyte	hsa-miR-1228-3p	0.00811828	CCND2	0.0112777	0.0461915	0	hsa-miR-1228-3p:CCND2	0.000184399
1411	Oligodendrocyte	Astrocyte	hsa-miR-1237-3p	0.00587822	CCND2	0.0112777	0.0318781	0	hsa-miR-1237-3p:CCND2	0.000133518
1412	Oligodendrocyte	Astrocyte	hsa-miR-124-3p	0.0190534	CCND2	0.0112777	0.09569	0	hsa-miR-124-3p:CCND2	0.000432779
1413	Oligodendrocyte	Astrocyte	hsa-miR-1248	0.0116705	CCND2	0.0112777	0.0632705	0	hsa-miR-1248:CCND2	0.000265084
1414	Oligodendrocyte	Astrocyte	hsa-miR-1255a	0.0130759	CCND2	0.0112777	0.0649675	0	hsa-miR-1255a:CCND2	0.000297007
1415	Oligodendrocyte	Astrocyte	hsa-miR-130a-3p	0.0114558	CCND2	0.0112777	0.0628527	0	hsa-miR-130a-3p:CCND2	0.000260207
1416	Oligodendrocyte	Astrocyte	hsa-miR-155-5p	0.0100487	CCND2	0.0112777	0.0510014	0	hsa-miR-155-5p:CCND2	0.000228247
1417	Oligodendrocyte	Astrocyte	hsa-miR-301b-3p	0.0104495	CCND2	0.0112777	0.0550576	0	hsa-miR-301b-3p:CCND2	0.000237351
1418	Oligodendrocyte	Astrocyte	hsa-miR-30c-5p	0.0134546	CCND2	0.0112777	0.0728306	0	hsa-miR-30c-5p:CCND2	0.000305607
1419	Oligodendrocyte	Astrocyte	hsa-miR-3200-5p	0.0145506	CCND2	0.0112777	0.0715103	0	hsa-miR-3200-5p:CCND2	0.000330503
1420	Oligodendrocyte	Astrocyte	hsa-miR-423-5p	0.0127648	CCND2	0.0112777	0.0651988	0	hsa-miR-423-5p:CCND2	0.00028994
1421	Oligodendrocyte	Astrocyte	hsa-miR-5000-3p	0.0111121	CCND2	0.0112777	0.0593106	0	hsa-miR-5000-3p:CCND2	0.000252401
1422	Oligodendrocyte	Astrocyte	hsa-miR-503-5p	0.00804661	CCND2	0.0112777	0.0406424	0	hsa-miR-503-5p:CCND2	0.000182771
1423	Oligodendrocyte	Astrocyte	hsa-miR-505-3p	0.0115196	CCND2	0.0112777	0.0617265	0	hsa-miR-505-3p:CCND2	0.000261657
1424	Oligodendrocyte	Astrocyte	hsa-miR-519a-3p	0.00674932	CCND2	0.0112777	0.0348935	0	hsa-miR-519a-3p:CCND2	0.000153304
1425	Oligodendrocyte	Astrocyte	hsa-miR-656-3p	0.00544049	CCND2	0.0112777	0.0264898	0	hsa-miR-656-3p:CCND2	0.000123575
1426	Oligodendrocyte	Astrocyte	hsa-miR-6868-3p	0.0102795	CCND2	0.0112777	0.0506227	0	hsa-miR-6868-3p:CCND2	0.000233489
1427	Oligodendrocyte	Astrocyte	hsa-miR-877-3p	0.00639486	CCND2	0.0112777	0.036778	0	hsa-miR-877-3p:CCND2	0.000145253
1428	OPC	Astrocyte	hsa-miR-5000-3p	0.0338487	CCND2	0.0112777	0.0275305	0.005	hsa-miR-5000-3p:CCND2	0.000768839
1429	OPC	Astrocyte	hsa-miR-1255a	0.0356115	CCND2	0.0112777	0.0307721	0.002	hsa-miR-1255a:CCND2	0.000808881
1430	OPC	Astrocyte	hsa-miR-1228-3p	0.0397759	CCND2	0.0112777	0.0324862	0.001	hsa-miR-1228-3p:CCND2	0.000903471
1431	OPC	Astrocyte	hsa-miR-503-5p	0.0474592	CCND2	0.0112777	0.0384103	0.001	hsa-miR-503-5p:CCND2	0.00107799
1432	OPC	Astrocyte	hsa-miR-505-3p	0.047725	CCND2	0.0112777	0.0391639	0.001	hsa-miR-505-3p:CCND2	0.00108403
1433	OPC	Astrocyte	hsa-miR-1237-3p	0.0372704	CCND2	0.0112777	0.0317881	0	hsa-miR-1237-3p:CCND2	0.000846562
1434	OPC	Astrocyte	hsa-miR-124-3p	0.080782	CCND2	0.0112777	0.070666	0	hsa-miR-124-3p:CCND2	0.00183488
1435	OPC	Astrocyte	hsa-miR-1248	0.0502719	CCND2	0.0112777	0.0421371	0	hsa-miR-1248:CCND2	0.00114188
1436	OPC	Astrocyte	hsa-miR-130a-3p	0.060625	CCND2	0.0112777	0.0512658	0	hsa-miR-130a-3p:CCND2	0.00137704
1437	OPC	Astrocyte	hsa-miR-182-5p	0.0522	CCND2	0.0112777	0.0432332	0	hsa-miR-182-5p:CCND2	0.00118567
1438	OPC	Astrocyte	hsa-miR-301b-3p	0.0408345	CCND2	0.0112777	0.0355204	0	hsa-miR-301b-3p:CCND2	0.000927515
1439	OPC	Astrocyte	hsa-miR-30c-5p	0.0569313	CCND2	0.0112777	0.0495196	0	hsa-miR-30c-5p:CCND2	0.00129314
1440	OPC	Astrocyte	hsa-miR-3200-5p	0.0500493	CCND2	0.0112777	0.0437401	0	hsa-miR-3200-5p:CCND2	0.00113682
1441	OPC	Astrocyte	hsa-miR-423-5p	0.0477541	CCND2	0.0112777	0.0418594	0	hsa-miR-423-5p:CCND2	0.00108469
1442	OPC	Astrocyte	hsa-miR-519a-3p	0.0358539	CCND2	0.0112777	0.0314965	0	hsa-miR-519a-3p:CCND2	0.000814386
1443	OPC	Astrocyte	hsa-miR-656-3p	0.0300874	CCND2	0.0112777	0.0262755	0	hsa-miR-656-3p:CCND2	0.000683405
1444	OPC	Astrocyte	hsa-miR-665	0.0267639	CCND2	0.0112777	0.0236653	0	hsa-miR-665:CCND2	0.000607916
1445	OPC	Astrocyte	hsa-miR-6868-3p	0.0485706	CCND2	0.0112777	0.0408319	0	hsa-miR-6868-3p:CCND2	0.00110323
1446	OPC	Astrocyte	hsa-miR-877-3p	0.0272806	CCND2	0.0112777	0.0238613	0	hsa-miR-877-3p:CCND2	0.000619651
1447	Endothelial_Cell	Astrocyte	hsa-miR-1237-3p	0.00256815	CCND2	0.0112777	0.021193	0.015	hsa-miR-1237-3p:CCND2	5.83331e-05
1448	Endothelial_Cell	Astrocyte	hsa-miR-155-5p	0.00472738	CCND2	0.0112777	0.0354746	0.002	hsa-miR-155-5p:CCND2	0.000107378
1449	Endothelial_Cell	Astrocyte	hsa-miR-877-3p	0.00279671	CCND2	0.0112777	0.0231319	0.002	hsa-miR-877-3p:CCND2	6.35244e-05
1450	Endothelial_Cell	Astrocyte	hsa-miR-1228-3p	0.00596856	CCND2	0.0112777	0.0504256	0	hsa-miR-1228-3p:CCND2	0.00013557
1451	Endothelial_Cell	Astrocyte	hsa-miR-1248	0.0055344	CCND2	0.0112777	0.047986	0	hsa-miR-1248:CCND2	0.000125709
1452	Endothelial_Cell	Astrocyte	hsa-miR-1255a	0.0061217	CCND2	0.0112777	0.0594365	0	hsa-miR-1255a:CCND2	0.000139048
1453	Endothelial_Cell	Astrocyte	hsa-miR-130a-3p	0.00714491	CCND2	0.0112777	0.0584803	0	hsa-miR-130a-3p:CCND2	0.00016229
1454	Endothelial_Cell	Astrocyte	hsa-miR-182-5p	0.00474835	CCND2	0.0112777	0.0498938	0	hsa-miR-182-5p:CCND2	0.000107854
1455	Endothelial_Cell	Astrocyte	hsa-miR-301b-3p	0.00745257	CCND2	0.0112777	0.0584609	0	hsa-miR-301b-3p:CCND2	0.000169278
1456	Endothelial_Cell	Astrocyte	hsa-miR-30c-5p	0.00528155	CCND2	0.0112777	0.0523694	0	hsa-miR-30c-5p:CCND2	0.000119965
1457	Endothelial_Cell	Astrocyte	hsa-miR-3200-5p	0.0042747	CCND2	0.0112777	0.0375667	0	hsa-miR-3200-5p:CCND2	9.70956e-05
1458	Endothelial_Cell	Astrocyte	hsa-miR-423-5p	0.00515282	CCND2	0.0112777	0.0442335	0	hsa-miR-423-5p:CCND2	0.000117041
1459	Endothelial_Cell	Astrocyte	hsa-miR-5000-3p	0.00636546	CCND2	0.0112777	0.0581463	0	hsa-miR-5000-3p:CCND2	0.000144585
1460	Endothelial_Cell	Astrocyte	hsa-miR-503-5p	0.0117573	CCND2	0.0112777	0.0926677	0	hsa-miR-503-5p:CCND2	0.000267055
1461	Endothelial_Cell	Astrocyte	hsa-miR-505-3p	0.00588119	CCND2	0.0112777	0.0544834	0	hsa-miR-505-3p:CCND2	0.000133585
1462	Endothelial_Cell	Astrocyte	hsa-miR-519a-3p	0.00647187	CCND2	0.0112777	0.0525544	0	hsa-miR-519a-3p:CCND2	0.000147002
1463	Endothelial_Cell	Astrocyte	hsa-miR-656-3p	0.00717378	CCND2	0.0112777	0.0456829	0	hsa-miR-656-3p:CCND2	0.000162945
1464	Endothelial_Cell	Astrocyte	hsa-miR-665	0.00719882	CCND2	0.0112777	0.0449273	0	hsa-miR-665:CCND2	0.000163514
1465	Endothelial_Cell	Astrocyte	hsa-miR-6868-3p	0.00524687	CCND2	0.0112777	0.0469191	0	hsa-miR-6868-3p:CCND2	0.000119177
1466	Astrocyte	Astrocyte	hsa-miR-130b-3p	0.00539575	CCND2	0.0112777	0.0285833	0.045	hsa-miR-130b-3p:CCND2	0.000122559
1467	Astrocyte	Astrocyte	hsa-miR-545-5p	0.00504646	CCND2	0.0112777	0.0277169	0.021	hsa-miR-545-5p:CCND2	0.000114625
1468	Astrocyte	Astrocyte	hsa-miR-196a-5p	0.00523467	CCND2	0.0112777	0.0342642	0.001	hsa-miR-196a-5p:CCND2	0.0001189
1469	Astrocyte	Astrocyte	hsa-miR-301a-3p	0.00665672	CCND2	0.0112777	0.0403828	0.001	hsa-miR-301a-3p:CCND2	0.000151201
1470	Astrocyte	Astrocyte	hsa-miR-192-3p	0.00520175	CCND2	0.0112777	0.0328083	0	hsa-miR-192-3p:CCND2	0.000118153
1471	Astrocyte	Astrocyte	hsa-miR-2682-3p	0.00756204	CCND2	0.0112777	0.0438062	0	hsa-miR-2682-3p:CCND2	0.000171764
1472	Astrocyte	Astrocyte	hsa-miR-29c-3p	0.0105115	CCND2	0.0112777	0.0695615	0	hsa-miR-29c-3p:CCND2	0.000238757
1473	Astrocyte	Astrocyte	hsa-miR-302a-3p	0.00792974	CCND2	0.0112777	0.0500031	0	hsa-miR-302a-3p:CCND2	0.000180116
1474	Astrocyte	Astrocyte	hsa-miR-4306	0.00812666	CCND2	0.0112777	0.045039	0	hsa-miR-4306:CCND2	0.000184589
1475	Astrocyte	Astrocyte	hsa-miR-4668-3p	0.00758602	CCND2	0.0112777	0.0461457	0	hsa-miR-4668-3p:CCND2	0.000172309
1476	Astrocyte	Astrocyte	hsa-miR-520c-3p	0.0058987	CCND2	0.0112777	0.0340418	0	hsa-miR-520c-3p:CCND2	0.000133983
1477	Astrocyte	Astrocyte	hsa-miR-520d-3p	0.00527251	CCND2	0.0112777	0.0335447	0	hsa-miR-520d-3p:CCND2	0.00011976
1478	Astrocyte	Astrocyte	hsa-miR-877-5p	0.00913194	CCND2	0.0112777	0.0578483	0	hsa-miR-877-5p:CCND2	0.000207423
1479	Macrophage	Astrocyte	hsa-miR-877-5p	0.114396	CCND2	0.0112777	0.0276721	0.004	hsa-miR-877-5p:CCND2	0.00259839
1480	Macrophage	Astrocyte	hsa-miR-196a-5p	0.11624	CCND2	0.0112777	0.0295279	0.002	hsa-miR-196a-5p:CCND2	0.00264027
1481	Macrophage	Astrocyte	hsa-miR-2682-3p	0.107576	CCND2	0.0112777	0.0272642	0.001	hsa-miR-2682-3p:CCND2	0.00244347
1482	Macrophage	Astrocyte	hsa-miR-106b-5p	0.170203	CCND2	0.0112777	0.0484856	0	hsa-miR-106b-5p:CCND2	0.00386599
1483	Macrophage	Astrocyte	hsa-miR-130b-3p	0.148229	CCND2	0.0112777	0.0393138	0	hsa-miR-130b-3p:CCND2	0.00336687
1484	Macrophage	Astrocyte	hsa-miR-192-3p	0.119726	CCND2	0.0112777	0.0341956	0	hsa-miR-192-3p:CCND2	0.00271947
1485	Macrophage	Astrocyte	hsa-miR-29c-3p	0.180454	CCND2	0.0112777	0.0530909	0	hsa-miR-29c-3p:CCND2	0.00409883
1486	Macrophage	Astrocyte	hsa-miR-301a-3p	0.148076	CCND2	0.0112777	0.0403124	0	hsa-miR-301a-3p:CCND2	0.0033634
1487	Macrophage	Astrocyte	hsa-miR-302a-3p	0.123056	CCND2	0.0112777	0.0321846	0	hsa-miR-302a-3p:CCND2	0.0027951
1488	Macrophage	Astrocyte	hsa-miR-4306	0.123349	CCND2	0.0112777	0.0327828	0	hsa-miR-4306:CCND2	0.00280174
1489	Macrophage	Astrocyte	hsa-miR-4668-3p	0.177487	CCND2	0.0112777	0.0518638	0	hsa-miR-4668-3p:CCND2	0.00403145
1490	Macrophage	Astrocyte	hsa-miR-520c-3p	0.113016	CCND2	0.0112777	0.0307477	0	hsa-miR-520c-3p:CCND2	0.00256705
1491	Macrophage	Astrocyte	hsa-miR-520d-3p	0.102551	CCND2	0.0112777	0.0284284	0	hsa-miR-520d-3p:CCND2	0.00232935
1492	Macrophage	Astrocyte	hsa-miR-545-5p	0.146876	CCND2	0.0112777	0.0420012	0	hsa-miR-545-5p:CCND2	0.00333614
1493	Malignant	Astrocyte	hsa-miR-106b-5p	0.159721	CCND2	0.0112777	0.0532895	0	hsa-miR-106b-5p:CCND2	0.0036279
1494	Malignant	Astrocyte	hsa-miR-130b-3p	0.153219	CCND2	0.0112777	0.0511124	0	hsa-miR-130b-3p:CCND2	0.00348021
1495	Malignant	Astrocyte	hsa-miR-192-3p	0.0996893	CCND2	0.0112777	0.0309729	0	hsa-miR-192-3p:CCND2	0.00226435
1496	Malignant	Astrocyte	hsa-miR-196a-5p	0.15144	CCND2	0.0112777	0.0532565	0	hsa-miR-196a-5p:CCND2	0.0034398
1497	Malignant	Astrocyte	hsa-miR-2682-3p	0.130542	CCND2	0.0112777	0.0448373	0	hsa-miR-2682-3p:CCND2	0.00296514
1498	Malignant	Astrocyte	hsa-miR-29c-3p	0.138137	CCND2	0.0112777	0.0437536	0	hsa-miR-29c-3p:CCND2	0.00313764
1499	Malignant	Astrocyte	hsa-miR-301a-3p	0.148456	CCND2	0.0112777	0.0487516	0	hsa-miR-301a-3p:CCND2	0.00337203
1500	Malignant	Astrocyte	hsa-miR-302a-3p	0.145237	CCND2	0.0112777	0.0492111	0	hsa-miR-302a-3p:CCND2	0.00329892
1501	Malignant	Astrocyte	hsa-miR-4306	0.131606	CCND2	0.0112777	0.0456984	0	hsa-miR-4306:CCND2	0.0029893
1502	Malignant	Astrocyte	hsa-miR-4668-3p	0.14044	CCND2	0.0112777	0.0438007	0	hsa-miR-4668-3p:CCND2	0.00318995
1503	Malignant	Astrocyte	hsa-miR-520c-3p	0.103371	CCND2	0.0112777	0.0341872	0	hsa-miR-520c-3p:CCND2	0.00234798
1504	Malignant	Astrocyte	hsa-miR-520d-3p	0.0905183	CCND2	0.0112777	0.0299713	0	hsa-miR-520d-3p:CCND2	0.00205603
1505	Malignant	Astrocyte	hsa-miR-545-5p	0.11846	CCND2	0.0112777	0.0379707	0	hsa-miR-545-5p:CCND2	0.0026907
1506	Malignant	Astrocyte	hsa-miR-877-5p	0.145624	CCND2	0.0112777	0.0507659	0	hsa-miR-877-5p:CCND2	0.0033077
1507	Microglia	Astrocyte	hsa-miR-877-5p	0.0768462	CCND2	0.0112777	0.0232141	0.035	hsa-miR-877-5p:CCND2	0.00174549
1508	Microglia	Astrocyte	hsa-miR-196a-5p	0.0747513	CCND2	0.0112777	0.024069	0.03	hsa-miR-196a-5p:CCND2	0.0016979
1509	Microglia	Astrocyte	hsa-miR-130b-3p	0.0936763	CCND2	0.0112777	0.0286087	0.012	hsa-miR-130b-3p:CCND2	0.00212777
1510	Microglia	Astrocyte	hsa-miR-520c-3p	0.0623393	CCND2	0.0112777	0.0206152	0.012	hsa-miR-520c-3p:CCND2	0.00141598
1511	Microglia	Astrocyte	hsa-miR-520d-3p	0.0552917	CCND2	0.0112777	0.0184466	0.011	hsa-miR-520d-3p:CCND2	0.0012559
1512	Microglia	Astrocyte	hsa-miR-106b-5p	0.105719	CCND2	0.0112777	0.0343448	0.004	hsa-miR-106b-5p:CCND2	0.00240131
1513	Microglia	Astrocyte	hsa-miR-192-3p	0.0759865	CCND2	0.0112777	0.0254472	0	hsa-miR-192-3p:CCND2	0.00172596
1514	Microglia	Astrocyte	hsa-miR-29c-3p	0.110256	CCND2	0.0112777	0.036441	0	hsa-miR-29c-3p:CCND2	0.00250436
1515	Microglia	Astrocyte	hsa-miR-301a-3p	0.0991016	CCND2	0.0112777	0.0342567	0	hsa-miR-301a-3p:CCND2	0.002251
1516	Microglia	Astrocyte	hsa-miR-4668-3p	0.111748	CCND2	0.0112777	0.0385807	0	hsa-miR-4668-3p:CCND2	0.00253825
1517	Microglia	Astrocyte	hsa-miR-545-5p	0.0954314	CCND2	0.0112777	0.0334285	0	hsa-miR-545-5p:CCND2	0.00216763
1518	Neuron	Astrocyte	hsa-miR-545-5p	0.00156264	CCND2	0.0112777	0.0311774	0.028	hsa-miR-545-5p:CCND2	3.54939e-05
1519	Neuron	Astrocyte	hsa-miR-130b-3p	0.00189398	CCND2	0.0112777	0.0343168	0.024	hsa-miR-130b-3p:CCND2	4.30198e-05
1520	Neuron	Astrocyte	hsa-miR-301a-3p	0.00245402	CCND2	0.0112777	0.0435907	0.004	hsa-miR-301a-3p:CCND2	5.57408e-05
1521	Neuron	Astrocyte	hsa-miR-4306	0.00165893	CCND2	0.0112777	0.0377321	0.003	hsa-miR-4306:CCND2	3.76809e-05
1522	Neuron	Astrocyte	hsa-miR-4668-3p	0.00282677	CCND2	0.0112777	0.0523123	0.002	hsa-miR-4668-3p:CCND2	6.42072e-05
1523	Neuron	Astrocyte	hsa-miR-877-5p	0.00239695	CCND2	0.0112777	0.0433951	0.002	hsa-miR-877-5p:CCND2	5.44444e-05
1524	Neuron	Astrocyte	hsa-miR-520c-3p	0.00202551	CCND2	0.0112777	0.0463071	0.001	hsa-miR-520c-3p:CCND2	4.60075e-05
1525	Neuron	Astrocyte	hsa-miR-520d-3p	0.00167779	CCND2	0.0112777	0.0385095	0.001	hsa-miR-520d-3p:CCND2	3.81094e-05
1526	Neuron	Astrocyte	hsa-miR-192-3p	0.00215431	CCND2	0.0112777	0.0499367	0	hsa-miR-192-3p:CCND2	4.8933e-05
1527	Neuron	Astrocyte	hsa-miR-196a-5p	0.00315272	CCND2	0.0112777	0.0649963	0	hsa-miR-196a-5p:CCND2	7.16109e-05
1528	Neuron	Astrocyte	hsa-miR-2682-3p	0.00709712	CCND2	0.0112777	0.117174	0	hsa-miR-2682-3p:CCND2	0.000161204
1529	Neuron	Astrocyte	hsa-miR-29c-3p	0.0030581	CCND2	0.0112777	0.0670931	0	hsa-miR-29c-3p:CCND2	6.94618e-05
1530	Neuron	Astrocyte	hsa-miR-302a-3p	0.00315405	CCND2	0.0112777	0.0650378	0	hsa-miR-302a-3p:CCND2	7.16411e-05
1531	Oligodendrocyte	Astrocyte	hsa-miR-520c-3p	0.00623386	CCND2	0.0112777	0.0303536	0.001	hsa-miR-520c-3p:CCND2	0.000141596
1532	Oligodendrocyte	Astrocyte	hsa-miR-520d-3p	0.00531729	CCND2	0.0112777	0.0244967	0.001	hsa-miR-520d-3p:CCND2	0.000120777
1533	Oligodendrocyte	Astrocyte	hsa-miR-106b-5p	0.0122171	CCND2	0.0112777	0.0630518	0	hsa-miR-106b-5p:CCND2	0.0002775
1534	Oligodendrocyte	Astrocyte	hsa-miR-130b-3p	0.0124262	CCND2	0.0112777	0.0618741	0	hsa-miR-130b-3p:CCND2	0.000282248
1535	Oligodendrocyte	Astrocyte	hsa-miR-192-3p	0.00850027	CCND2	0.0112777	0.0439064	0	hsa-miR-192-3p:CCND2	0.000193075
1536	Oligodendrocyte	Astrocyte	hsa-miR-196a-5p	0.00811141	CCND2	0.0112777	0.0446136	0	hsa-miR-196a-5p:CCND2	0.000184243
1537	Oligodendrocyte	Astrocyte	hsa-miR-2682-3p	0.0136447	CCND2	0.0112777	0.0695622	0	hsa-miR-2682-3p:CCND2	0.000309925
1538	Oligodendrocyte	Astrocyte	hsa-miR-29c-3p	0.0140072	CCND2	0.0112777	0.072747	0	hsa-miR-29c-3p:CCND2	0.00031816
1539	Oligodendrocyte	Astrocyte	hsa-miR-301a-3p	0.0122346	CCND2	0.0112777	0.0630294	0	hsa-miR-301a-3p:CCND2	0.000277898
1540	Oligodendrocyte	Astrocyte	hsa-miR-302a-3p	0.0094948	CCND2	0.0112777	0.0478037	0	hsa-miR-302a-3p:CCND2	0.000215665
1541	Oligodendrocyte	Astrocyte	hsa-miR-4306	0.0114728	CCND2	0.0112777	0.0593488	0	hsa-miR-4306:CCND2	0.000260592
1542	Oligodendrocyte	Astrocyte	hsa-miR-4668-3p	0.00991885	CCND2	0.0112777	0.0502869	0	hsa-miR-4668-3p:CCND2	0.000225297
1543	Oligodendrocyte	Astrocyte	hsa-miR-545-5p	0.00923741	CCND2	0.0112777	0.0509984	0	hsa-miR-545-5p:CCND2	0.000209819
1544	Oligodendrocyte	Astrocyte	hsa-miR-877-5p	0.0112045	CCND2	0.0112777	0.0588134	0	hsa-miR-877-5p:CCND2	0.0002545
1545	OPC	Astrocyte	hsa-miR-4668-3p	0.0435854	CCND2	0.0112777	0.0358347	0.002	hsa-miR-4668-3p:CCND2	0.000989999
1546	OPC	Astrocyte	hsa-miR-106b-5p	0.0465057	CCND2	0.0112777	0.0381812	0.001	hsa-miR-106b-5p:CCND2	0.00105633
1547	OPC	Astrocyte	hsa-miR-301a-3p	0.046353	CCND2	0.0112777	0.0384214	0.001	hsa-miR-301a-3p:CCND2	0.00105286
1548	OPC	Astrocyte	hsa-miR-545-5p	0.0391177	CCND2	0.0112777	0.0332435	0.001	hsa-miR-545-5p:CCND2	0.00088852
1549	OPC	Astrocyte	hsa-miR-130b-3p	0.050336	CCND2	0.0112777	0.0434008	0	hsa-miR-130b-3p:CCND2	0.00114333
1550	OPC	Astrocyte	hsa-miR-192-3p	0.0426032	CCND2	0.0112777	0.0372724	0	hsa-miR-192-3p:CCND2	0.000967691
1551	OPC	Astrocyte	hsa-miR-196a-5p	0.042135	CCND2	0.0112777	0.0363217	0	hsa-miR-196a-5p:CCND2	0.000957055
1552	OPC	Astrocyte	hsa-miR-2682-3p	0.04705	CCND2	0.0112777	0.0400537	0	hsa-miR-2682-3p:CCND2	0.0010687
1553	OPC	Astrocyte	hsa-miR-29c-3p	0.0552309	CCND2	0.0112777	0.0474597	0	hsa-miR-29c-3p:CCND2	0.00125451
1554	OPC	Astrocyte	hsa-miR-302a-3p	0.052184	CCND2	0.0112777	0.044094	0	hsa-miR-302a-3p:CCND2	0.00118531
1555	OPC	Astrocyte	hsa-miR-4306	0.0403137	CCND2	0.0112777	0.0345169	0	hsa-miR-4306:CCND2	0.000915686
1556	OPC	Astrocyte	hsa-miR-520c-3p	0.0412893	CCND2	0.0112777	0.0353333	0	hsa-miR-520c-3p:CCND2	0.000937845
1557	OPC	Astrocyte	hsa-miR-520d-3p	0.0351036	CCND2	0.0112777	0.0293197	0	hsa-miR-520d-3p:CCND2	0.000797345
1558	OPC	Astrocyte	hsa-miR-877-5p	0.0443172	CCND2	0.0112777	0.0381789	0	hsa-miR-877-5p:CCND2	0.00100662
1559	Endothelial_Cell	Astrocyte	hsa-miR-4306	0.00413968	CCND2	0.0112777	0.0342019	0.002	hsa-miR-4306:CCND2	9.40288e-05
1560	Endothelial_Cell	Astrocyte	hsa-miR-2682-3p	0.00332698	CCND2	0.0112777	0.0336231	0.001	hsa-miR-2682-3p:CCND2	7.55691e-05
1561	Endothelial_Cell	Astrocyte	hsa-miR-106b-5p	0.00679199	CCND2	0.0112777	0.0591246	0	hsa-miR-106b-5p:CCND2	0.000154273
1562	Endothelial_Cell	Astrocyte	hsa-miR-130b-3p	0.00872692	CCND2	0.0112777	0.0723518	0	hsa-miR-130b-3p:CCND2	0.000198223
1563	Endothelial_Cell	Astrocyte	hsa-miR-192-3p	0.00495652	CCND2	0.0112777	0.0417142	0	hsa-miR-192-3p:CCND2	0.000112583
1564	Endothelial_Cell	Astrocyte	hsa-miR-196a-5p	0.00771063	CCND2	0.0112777	0.0603125	0	hsa-miR-196a-5p:CCND2	0.000175139
1565	Endothelial_Cell	Astrocyte	hsa-miR-301a-3p	0.00718629	CCND2	0.0112777	0.0627188	0	hsa-miR-301a-3p:CCND2	0.000163229
1566	Endothelial_Cell	Astrocyte	hsa-miR-302a-3p	0.00744814	CCND2	0.0112777	0.0601985	0	hsa-miR-302a-3p:CCND2	0.000169177
1567	Endothelial_Cell	Astrocyte	hsa-miR-4668-3p	0.00730204	CCND2	0.0112777	0.0625698	0	hsa-miR-4668-3p:CCND2	0.000165859
1568	Endothelial_Cell	Astrocyte	hsa-miR-520c-3p	0.00659004	CCND2	0.0112777	0.0534386	0	hsa-miR-520c-3p:CCND2	0.000149686
1569	Endothelial_Cell	Astrocyte	hsa-miR-520d-3p	0.0060397	CCND2	0.0112777	0.0484034	0	hsa-miR-520d-3p:CCND2	0.000137186
1570	Endothelial_Cell	Astrocyte	hsa-miR-545-5p	0.00584928	CCND2	0.0112777	0.0506851	0	hsa-miR-545-5p:CCND2	0.000132861
1571	Endothelial_Cell	Astrocyte	hsa-miR-877-5p	0.00495311	CCND2	0.0112777	0.0447906	0	hsa-miR-877-5p:CCND2	0.000112505
1572	Astrocyte	Astrocyte	hsa-miR-340-5p	0.00663888	CCND2	0.0112777	0.0358614	0.027	hsa-miR-340-5p:CCND2	0.000150796
1573	Astrocyte	Astrocyte	hsa-miR-340-3p	0.0061925	CCND2	0.0112777	0.039105	0.003	hsa-miR-340-3p:CCND2	0.000140657
1574	Astrocyte	Astrocyte	hsa-miR-3613-3p	0.00613304	CCND2	0.0112777	0.0381461	0.001	hsa-miR-3613-3p:CCND2	0.000139306
1575	Astrocyte	Astrocyte	hsa-miR-424-5p	0.0075272	CCND2	0.0112777	0.0441081	0.001	hsa-miR-424-5p:CCND2	0.000170973
1576	Astrocyte	Astrocyte	hsa-miR-5703	0.00505411	CCND2	0.0112777	0.0293519	0.001	hsa-miR-5703:CCND2	0.000114799
1577	Astrocyte	Astrocyte	hsa-miR-29b-3p	0.0109068	CCND2	0.0112777	0.0740719	0	hsa-miR-29b-3p:CCND2	0.000247738
1578	Astrocyte	Astrocyte	hsa-miR-3125	0.00793947	CCND2	0.0112777	0.051759	0	hsa-miR-3125:CCND2	0.000180337
1579	Astrocyte	Astrocyte	hsa-miR-342-3p	0.00992184	CCND2	0.0112777	0.0620253	0	hsa-miR-342-3p:CCND2	0.000225365
1580	Astrocyte	Astrocyte	hsa-miR-3616-3p	0.00623201	CCND2	0.0112777	0.0373305	0	hsa-miR-3616-3p:CCND2	0.000141554
1581	Astrocyte	Astrocyte	hsa-miR-4524a-3p	0.00765889	CCND2	0.0112777	0.0465109	0	hsa-miR-4524a-3p:CCND2	0.000173964
1582	Astrocyte	Astrocyte	hsa-miR-4709-3p	0.0118233	CCND2	0.0112777	0.0743706	0	hsa-miR-4709-3p:CCND2	0.000268554
1583	Astrocyte	Astrocyte	hsa-miR-541-5p	0.00315974	CCND2	0.0112777	0.0172772	0	hsa-miR-541-5p:CCND2	7.17704e-05
1584	Astrocyte	Astrocyte	hsa-miR-548aw	0.00842958	CCND2	0.0112777	0.0566028	0	hsa-miR-548aw:CCND2	0.00019147
1585	Astrocyte	Astrocyte	hsa-miR-6501-5p	0.0083707	CCND2	0.0112777	0.0512126	0	hsa-miR-6501-5p:CCND2	0.000190132
1586	Astrocyte	Astrocyte	hsa-miR-6730-3p	0.00954066	CCND2	0.0112777	0.0595147	0	hsa-miR-6730-3p:CCND2	0.000216707
1587	Astrocyte	Astrocyte	hsa-miR-744-3p	0.00744778	CCND2	0.0112777	0.044787	0	hsa-miR-744-3p:CCND2	0.000169169
1588	Macrophage	Astrocyte	hsa-miR-3125	0.120309	CCND2	0.0112777	0.0288204	0.003	hsa-miR-3125:CCND2	0.00273271
1589	Macrophage	Astrocyte	hsa-miR-29b-3p	0.189278	CCND2	0.0112777	0.0544967	0	hsa-miR-29b-3p:CCND2	0.00429926
1590	Macrophage	Astrocyte	hsa-miR-340-3p	0.18675	CCND2	0.0112777	0.0556005	0	hsa-miR-340-3p:CCND2	0.00424184
1591	Macrophage	Astrocyte	hsa-miR-340-5p	0.209087	CCND2	0.0112777	0.0611809	0	hsa-miR-340-5p:CCND2	0.0047492
1592	Macrophage	Astrocyte	hsa-miR-342-3p	0.190365	CCND2	0.0112777	0.0557221	0	hsa-miR-342-3p:CCND2	0.00432396
1593	Macrophage	Astrocyte	hsa-miR-3613-3p	0.153108	CCND2	0.0112777	0.0465236	0	hsa-miR-3613-3p:CCND2	0.00347769
1594	Macrophage	Astrocyte	hsa-miR-3616-3p	0.105357	CCND2	0.0112777	0.0270263	0	hsa-miR-3616-3p:CCND2	0.00239309
1595	Macrophage	Astrocyte	hsa-miR-424-5p	0.16593	CCND2	0.0112777	0.0448807	0	hsa-miR-424-5p:CCND2	0.00376893
1596	Macrophage	Astrocyte	hsa-miR-4524a-3p	0.154451	CCND2	0.0112777	0.0436201	0	hsa-miR-4524a-3p:CCND2	0.00350821
1597	Macrophage	Astrocyte	hsa-miR-4709-3p	0.173875	CCND2	0.0112777	0.0454687	0	hsa-miR-4709-3p:CCND2	0.00394939
1598	Macrophage	Astrocyte	hsa-miR-541-5p	0.057594	CCND2	0.0112777	0.0146877	0	hsa-miR-541-5p:CCND2	0.00130819
1599	Macrophage	Astrocyte	hsa-miR-548aw	0.163816	CCND2	0.0112777	0.0453174	0	hsa-miR-548aw:CCND2	0.00372092
1600	Macrophage	Astrocyte	hsa-miR-5703	0.1171	CCND2	0.0112777	0.0321329	0	hsa-miR-5703:CCND2	0.00265981
1601	Macrophage	Astrocyte	hsa-miR-6501-5p	0.118923	CCND2	0.0112777	0.0322684	0	hsa-miR-6501-5p:CCND2	0.00270123
1602	Macrophage	Astrocyte	hsa-miR-6730-3p	0.110676	CCND2	0.0112777	0.0297959	0	hsa-miR-6730-3p:CCND2	0.00251389
1603	Macrophage	Astrocyte	hsa-miR-744-3p	0.142627	CCND2	0.0112777	0.0368143	0	hsa-miR-744-3p:CCND2	0.00323964
1604	Malignant	Astrocyte	hsa-miR-3613-3p	0.103447	CCND2	0.0112777	0.0317527	0.002	hsa-miR-3613-3p:CCND2	0.00234969
1605	Malignant	Astrocyte	hsa-miR-340-3p	0.122396	CCND2	0.0112777	0.0352121	0.001	hsa-miR-340-3p:CCND2	0.00278011
1606	Malignant	Astrocyte	hsa-miR-29b-3p	0.153806	CCND2	0.0112777	0.0480245	0	hsa-miR-29b-3p:CCND2	0.00349356
1607	Malignant	Astrocyte	hsa-miR-3125	0.145232	CCND2	0.0112777	0.0501721	0	hsa-miR-3125:CCND2	0.0032988
1608	Malignant	Astrocyte	hsa-miR-340-5p	0.151309	CCND2	0.0112777	0.0443551	0	hsa-miR-340-5p:CCND2	0.00343685
1609	Malignant	Astrocyte	hsa-miR-342-3p	0.133672	CCND2	0.0112777	0.0394012	0	hsa-miR-342-3p:CCND2	0.00303623
1610	Malignant	Astrocyte	hsa-miR-3616-3p	0.117778	CCND2	0.0112777	0.0404154	0	hsa-miR-3616-3p:CCND2	0.0026752
1611	Malignant	Astrocyte	hsa-miR-424-5p	0.150725	CCND2	0.0112777	0.0477231	0	hsa-miR-424-5p:CCND2	0.00342357
1612	Malignant	Astrocyte	hsa-miR-4524a-3p	0.141799	CCND2	0.0112777	0.0460731	0	hsa-miR-4524a-3p:CCND2	0.00322083
1613	Malignant	Astrocyte	hsa-miR-4709-3p	0.175286	CCND2	0.0112777	0.0605413	0	hsa-miR-4709-3p:CCND2	0.00398144
1614	Malignant	Astrocyte	hsa-miR-541-5p	0.0651413	CCND2	0.0112777	0.02247	0	hsa-miR-541-5p:CCND2	0.00147962
1615	Malignant	Astrocyte	hsa-miR-548aw	0.140802	CCND2	0.0112777	0.0437209	0	hsa-miR-548aw:CCND2	0.00319818
1616	Malignant	Astrocyte	hsa-miR-5703	0.111248	CCND2	0.0112777	0.0378436	0	hsa-miR-5703:CCND2	0.00252688
1617	Malignant	Astrocyte	hsa-miR-6501-5p	0.114853	CCND2	0.0112777	0.0383949	0	hsa-miR-6501-5p:CCND2	0.00260877
1618	Malignant	Astrocyte	hsa-miR-6730-3p	0.12533	CCND2	0.0112777	0.0440618	0	hsa-miR-6730-3p:CCND2	0.00284676
1619	Malignant	Astrocyte	hsa-miR-744-3p	0.164547	CCND2	0.0112777	0.0574515	0	hsa-miR-744-3p:CCND2	0.00373752
1620	Microglia	Astrocyte	hsa-miR-541-5p	0.0344888	CCND2	0.0112777	0.0111595	0.041	hsa-miR-541-5p:CCND2	0.000783379
1621	Microglia	Astrocyte	hsa-miR-4709-3p	0.103494	CCND2	0.0112777	0.0330668	0.011	hsa-miR-4709-3p:CCND2	0.00235077
1622	Microglia	Astrocyte	hsa-miR-744-3p	0.0958842	CCND2	0.0112777	0.0302215	0.009	hsa-miR-744-3p:CCND2	0.00217791
1623	Microglia	Astrocyte	hsa-miR-3616-3p	0.0702305	CCND2	0.0112777	0.0223589	0.006	hsa-miR-3616-3p:CCND2	0.00159522
1624	Microglia	Astrocyte	hsa-miR-6501-5p	0.0785045	CCND2	0.0112777	0.0252767	0.003	hsa-miR-6501-5p:CCND2	0.00178315
1625	Microglia	Astrocyte	hsa-miR-29b-3p	0.114453	CCND2	0.0112777	0.0393156	0.001	hsa-miR-29b-3p:CCND2	0.00259969
1626	Microglia	Astrocyte	hsa-miR-6730-3p	0.0748621	CCND2	0.0112777	0.0245901	0.001	hsa-miR-6730-3p:CCND2	0.00170042
1627	Microglia	Astrocyte	hsa-miR-340-3p	0.127125	CCND2	0.0112777	0.0466478	0	hsa-miR-340-3p:CCND2	0.00288752
1628	Microglia	Astrocyte	hsa-miR-340-5p	0.132678	CCND2	0.0112777	0.047015	0	hsa-miR-340-5p:CCND2	0.00301365
1629	Microglia	Astrocyte	hsa-miR-342-3p	0.124461	CCND2	0.0112777	0.0451397	0	hsa-miR-342-3p:CCND2	0.002827
1630	Microglia	Astrocyte	hsa-miR-3613-3p	0.104948	CCND2	0.0112777	0.0384646	0	hsa-miR-3613-3p:CCND2	0.00238379
1631	Microglia	Astrocyte	hsa-miR-424-5p	0.113356	CCND2	0.0112777	0.0384377	0	hsa-miR-424-5p:CCND2	0.00257476
1632	Microglia	Astrocyte	hsa-miR-4524a-3p	0.109762	CCND2	0.0112777	0.0403583	0	hsa-miR-4524a-3p:CCND2	0.00249313
1633	Microglia	Astrocyte	hsa-miR-548aw	0.110818	CCND2	0.0112777	0.0391905	0	hsa-miR-548aw:CCND2	0.00251713
1634	Microglia	Astrocyte	hsa-miR-5703	0.0754013	CCND2	0.0112777	0.0257862	0	hsa-miR-5703:CCND2	0.00171267
1635	Neuron	Astrocyte	hsa-miR-6501-5p	0.00140305	CCND2	0.0112777	0.0284529	0.017	hsa-miR-6501-5p:CCND2	3.18689e-05
1636	Neuron	Astrocyte	hsa-miR-424-5p	0.00245626	CCND2	0.0112777	0.0413952	0.01	hsa-miR-424-5p:CCND2	5.57915e-05
1637	Neuron	Astrocyte	hsa-miR-340-3p	0.00272968	CCND2	0.0112777	0.0498376	0.002	hsa-miR-340-3p:CCND2	6.20019e-05
1638	Neuron	Astrocyte	hsa-miR-3125	0.0024614	CCND2	0.0112777	0.0509245	0.001	hsa-miR-3125:CCND2	5.59084e-05
1639	Neuron	Astrocyte	hsa-miR-340-5p	0.00245041	CCND2	0.0112777	0.0572984	0.001	hsa-miR-340-5p:CCND2	5.56588e-05
1640	Neuron	Astrocyte	hsa-miR-3613-3p	0.00202518	CCND2	0.0112777	0.0424152	0.001	hsa-miR-3613-3p:CCND2	4.6e-05
1641	Neuron	Astrocyte	hsa-miR-3616-3p	0.00185101	CCND2	0.0112777	0.0438374	0.001	hsa-miR-3616-3p:CCND2	4.20438e-05
1642	Neuron	Astrocyte	hsa-miR-29b-3p	0.00310311	CCND2	0.0112777	0.0619074	0	hsa-miR-29b-3p:CCND2	7.04842e-05
1643	Neuron	Astrocyte	hsa-miR-342-3p	0.00392895	CCND2	0.0112777	0.0872128	0	hsa-miR-342-3p:CCND2	8.92422e-05
1644	Neuron	Astrocyte	hsa-miR-541-5p	0.00265645	CCND2	0.0112777	0.0453541	0	hsa-miR-541-5p:CCND2	6.03386e-05
1645	Neuron	Astrocyte	hsa-miR-548aw	0.00296544	CCND2	0.0112777	0.0583978	0	hsa-miR-548aw:CCND2	6.73571e-05
1646	Neuron	Astrocyte	hsa-miR-5703	0.00170095	CCND2	0.0112777	0.0444742	0	hsa-miR-5703:CCND2	3.86354e-05
1647	Neuron	Astrocyte	hsa-miR-744-3p	0.0026525	CCND2	0.0112777	0.054571	0	hsa-miR-744-3p:CCND2	6.0249e-05
1648	Oligodendrocyte	Astrocyte	hsa-miR-541-5p	0.00337792	CCND2	0.0112777	0.0164725	0.001	hsa-miR-541-5p:CCND2	7.67261e-05
1649	Oligodendrocyte	Astrocyte	hsa-miR-29b-3p	0.0151833	CCND2	0.0112777	0.0798383	0	hsa-miR-29b-3p:CCND2	0.000344874
1650	Oligodendrocyte	Astrocyte	hsa-miR-3125	0.0109297	CCND2	0.0112777	0.0610733	0	hsa-miR-3125:CCND2	0.000248258
1651	Oligodendrocyte	Astrocyte	hsa-miR-340-3p	0.0130936	CCND2	0.0112777	0.0696038	0	hsa-miR-340-3p:CCND2	0.000297407
1652	Oligodendrocyte	Astrocyte	hsa-miR-340-5p	0.0156268	CCND2	0.0112777	0.0802547	0	hsa-miR-340-5p:CCND2	0.000354947
1653	Oligodendrocyte	Astrocyte	hsa-miR-342-3p	0.0129857	CCND2	0.0112777	0.0672778	0	hsa-miR-342-3p:CCND2	0.000294958
1654	Oligodendrocyte	Astrocyte	hsa-miR-3613-3p	0.00978922	CCND2	0.0112777	0.0522871	0	hsa-miR-3613-3p:CCND2	0.000222352
1655	Oligodendrocyte	Astrocyte	hsa-miR-3616-3p	0.00781513	CCND2	0.0112777	0.038098	0	hsa-miR-3616-3p:CCND2	0.000177513
1656	Oligodendrocyte	Astrocyte	hsa-miR-424-5p	0.0108381	CCND2	0.0112777	0.0576893	0	hsa-miR-424-5p:CCND2	0.000246177
1657	Oligodendrocyte	Astrocyte	hsa-miR-4524a-3p	0.00963303	CCND2	0.0112777	0.0471497	0	hsa-miR-4524a-3p:CCND2	0.000218805
1658	Oligodendrocyte	Astrocyte	hsa-miR-4709-3p	0.0106341	CCND2	0.0112777	0.0555176	0	hsa-miR-4709-3p:CCND2	0.000241543
1659	Oligodendrocyte	Astrocyte	hsa-miR-548aw	0.0122781	CCND2	0.0112777	0.0643216	0	hsa-miR-548aw:CCND2	0.000278886
1660	Oligodendrocyte	Astrocyte	hsa-miR-5703	0.0080129	CCND2	0.0112777	0.0428176	0	hsa-miR-5703:CCND2	0.000182005
1661	Oligodendrocyte	Astrocyte	hsa-miR-6501-5p	0.00607059	CCND2	0.0112777	0.0297305	0	hsa-miR-6501-5p:CCND2	0.000137888
1662	Oligodendrocyte	Astrocyte	hsa-miR-6730-3p	0.00626281	CCND2	0.0112777	0.032185	0	hsa-miR-6730-3p:CCND2	0.000142254
1663	Oligodendrocyte	Astrocyte	hsa-miR-744-3p	0.0107451	CCND2	0.0112777	0.0598336	0	hsa-miR-744-3p:CCND2	0.000244065
1664	OPC	Astrocyte	hsa-miR-340-3p	0.0425434	CCND2	0.0112777	0.0344754	0.002	hsa-miR-340-3p:CCND2	0.000966332
1665	OPC	Astrocyte	hsa-miR-342-3p	0.0503553	CCND2	0.0112777	0.0401341	0.001	hsa-miR-342-3p:CCND2	0.00114377
1666	OPC	Astrocyte	hsa-miR-4524a-3p	0.0442553	CCND2	0.0112777	0.0363018	0.001	hsa-miR-4524a-3p:CCND2	0.00100522
1667	OPC	Astrocyte	hsa-miR-744-3p	0.0480431	CCND2	0.0112777	0.0405756	0.001	hsa-miR-744-3p:CCND2	0.00109125
1668	OPC	Astrocyte	hsa-miR-29b-3p	0.0562864	CCND2	0.0112777	0.0484579	0	hsa-miR-29b-3p:CCND2	0.00127849
1669	OPC	Astrocyte	hsa-miR-3125	0.0532436	CCND2	0.0112777	0.0462928	0	hsa-miR-3125:CCND2	0.00120938
1670	OPC	Astrocyte	hsa-miR-340-5p	0.0535116	CCND2	0.0112777	0.0446696	0	hsa-miR-340-5p:CCND2	0.00121546
1671	OPC	Astrocyte	hsa-miR-3613-3p	0.0419586	CCND2	0.0112777	0.0369145	0	hsa-miR-3613-3p:CCND2	0.000953048
1672	OPC	Astrocyte	hsa-miR-3616-3p	0.0375153	CCND2	0.0112777	0.034682	0	hsa-miR-3616-3p:CCND2	0.000852123
1673	OPC	Astrocyte	hsa-miR-424-5p	0.0539402	CCND2	0.0112777	0.0455661	0	hsa-miR-424-5p:CCND2	0.0012252
1674	OPC	Astrocyte	hsa-miR-4709-3p	0.0542804	CCND2	0.0112777	0.0451309	0	hsa-miR-4709-3p:CCND2	0.00123293
1675	OPC	Astrocyte	hsa-miR-541-5p	0.0265106	CCND2	0.0112777	0.0228656	0	hsa-miR-541-5p:CCND2	0.000602161
1676	OPC	Astrocyte	hsa-miR-548aw	0.0559063	CCND2	0.0112777	0.0487335	0	hsa-miR-548aw:CCND2	0.00126986
1677	OPC	Astrocyte	hsa-miR-5703	0.0437443	CCND2	0.0112777	0.0367145	0	hsa-miR-5703:CCND2	0.00099361
1678	OPC	Astrocyte	hsa-miR-6501-5p	0.0375445	CCND2	0.0112777	0.0313664	0	hsa-miR-6501-5p:CCND2	0.000852785
1679	OPC	Astrocyte	hsa-miR-6730-3p	0.0354325	CCND2	0.0112777	0.0303966	0	hsa-miR-6730-3p:CCND2	0.000804813
1680	Endothelial_Cell	Astrocyte	hsa-miR-5703	0.00355984	CCND2	0.0112777	0.0269551	0.012	hsa-miR-5703:CCND2	8.08583e-05
1681	Endothelial_Cell	Astrocyte	hsa-miR-6730-3p	0.0031459	CCND2	0.0112777	0.0289556	0.006	hsa-miR-6730-3p:CCND2	7.14561e-05
1682	Endothelial_Cell	Astrocyte	hsa-miR-548aw	0.0046277	CCND2	0.0112777	0.041001	0.002	hsa-miR-548aw:CCND2	0.000105114
1683	Endothelial_Cell	Astrocyte	hsa-miR-29b-3p	0.0047123	CCND2	0.0112777	0.0444555	0.001	hsa-miR-29b-3p:CCND2	0.000107035
1684	Endothelial_Cell	Astrocyte	hsa-miR-340-5p	0.00633445	CCND2	0.0112777	0.0525345	0.001	hsa-miR-340-5p:CCND2	0.000143881
1685	Endothelial_Cell	Astrocyte	hsa-miR-342-3p	0.00509262	CCND2	0.0112777	0.0420389	0.001	hsa-miR-342-3p:CCND2	0.000115674
1686	Endothelial_Cell	Astrocyte	hsa-miR-6501-5p	0.00439599	CCND2	0.0112777	0.0323239	0.001	hsa-miR-6501-5p:CCND2	9.98506e-05
1687	Endothelial_Cell	Astrocyte	hsa-miR-3125	0.00649814	CCND2	0.0112777	0.0522241	0	hsa-miR-3125:CCND2	0.000147599
1688	Endothelial_Cell	Astrocyte	hsa-miR-340-3p	0.00512185	CCND2	0.0112777	0.0445392	0	hsa-miR-340-3p:CCND2	0.000116338
1689	Endothelial_Cell	Astrocyte	hsa-miR-3613-3p	0.00689521	CCND2	0.0112777	0.0638947	0	hsa-miR-3613-3p:CCND2	0.000156618
1690	Endothelial_Cell	Astrocyte	hsa-miR-3616-3p	0.00375285	CCND2	0.0112777	0.03384	0	hsa-miR-3616-3p:CCND2	8.52423e-05
1691	Endothelial_Cell	Astrocyte	hsa-miR-424-5p	0.0102239	CCND2	0.0112777	0.0813098	0	hsa-miR-424-5p:CCND2	0.000232226
1692	Endothelial_Cell	Astrocyte	hsa-miR-4524a-3p	0.00541714	CCND2	0.0112777	0.0507196	0	hsa-miR-4524a-3p:CCND2	0.000123045
1693	Endothelial_Cell	Astrocyte	hsa-miR-4709-3p	0.00564717	CCND2	0.0112777	0.0538016	0	hsa-miR-4709-3p:CCND2	0.00012827
1694	Endothelial_Cell	Astrocyte	hsa-miR-541-5p	0.00459077	CCND2	0.0112777	0.0324901	0	hsa-miR-541-5p:CCND2	0.000104275
1695	Endothelial_Cell	Astrocyte	hsa-miR-744-3p	0.00580615	CCND2	0.0112777	0.047884	0	hsa-miR-744-3p:CCND2	0.000131881
1696	Astrocyte	Astrocyte	hsa-miR-597-3p	0.00479269	DUSP1	0.0713932	0.0230977	0.022	hsa-miR-597-3p:DUSP1	0.000444815
1697	Astrocyte	Astrocyte	hsa-miR-146a-5p	0.0078052	DUSP1	0.0713932	0.0468176	0	hsa-miR-146a-5p:DUSP1	0.000724409
1698	Astrocyte	Astrocyte	hsa-miR-152-5p	0.00973799	DUSP1	0.0713932	0.0560029	0	hsa-miR-152-5p:DUSP1	0.000903793
1699	Astrocyte	Astrocyte	hsa-miR-22-5p	0.00963808	DUSP1	0.0713932	0.0574487	0	hsa-miR-22-5p:DUSP1	0.00089452
1700	Astrocyte	Astrocyte	hsa-miR-940	0.00816112	DUSP1	0.0713932	0.0467534	0	hsa-miR-940:DUSP1	0.000757442
1701	Macrophage	Astrocyte	hsa-miR-146a-5p	0.1985	DUSP1	0.0713932	0.0573404	0	hsa-miR-146a-5p:DUSP1	0.018423
1702	Macrophage	Astrocyte	hsa-miR-152-5p	0.110558	DUSP1	0.0713932	0.0263147	0	hsa-miR-152-5p:DUSP1	0.010261
1703	Macrophage	Astrocyte	hsa-miR-22-5p	0.197992	DUSP1	0.0713932	0.0551373	0	hsa-miR-22-5p:DUSP1	0.0183759
1704	Macrophage	Astrocyte	hsa-miR-597-3p	0.132357	DUSP1	0.0713932	0.0337896	0	hsa-miR-597-3p:DUSP1	0.0122841
1705	Macrophage	Astrocyte	hsa-miR-940	0.130485	DUSP1	0.0713932	0.0294149	0	hsa-miR-940:DUSP1	0.0121104
1706	Malignant	Astrocyte	hsa-miR-146a-5p	0.10525	DUSP1	0.0713932	0.0275607	0.003	hsa-miR-146a-5p:DUSP1	0.00976835
1707	Malignant	Astrocyte	hsa-miR-152-5p	0.131653	DUSP1	0.0713932	0.04196	0	hsa-miR-152-5p:DUSP1	0.0122188
1708	Malignant	Astrocyte	hsa-miR-22-5p	0.140383	DUSP1	0.0713932	0.0406664	0	hsa-miR-22-5p:DUSP1	0.0130291
1709	Malignant	Astrocyte	hsa-miR-597-3p	0.113347	DUSP1	0.0713932	0.0346433	0	hsa-miR-597-3p:DUSP1	0.0105198
1710	Malignant	Astrocyte	hsa-miR-940	0.166368	DUSP1	0.0713932	0.0548658	0	hsa-miR-940:DUSP1	0.0154408
1711	Microglia	Astrocyte	hsa-miR-940	0.0883476	DUSP1	0.0713932	0.0257388	0.005	hsa-miR-940:DUSP1	0.00819963
1712	Microglia	Astrocyte	hsa-miR-146a-5p	0.127452	DUSP1	0.0713932	0.0449992	0	hsa-miR-146a-5p:DUSP1	0.0118289
1713	Microglia	Astrocyte	hsa-miR-22-5p	0.117223	DUSP1	0.0713932	0.0376318	0	hsa-miR-22-5p:DUSP1	0.0108796
1714	Microglia	Astrocyte	hsa-miR-597-3p	0.0942668	DUSP1	0.0713932	0.0314082	0	hsa-miR-597-3p:DUSP1	0.008749
1715	Neuron	Astrocyte	hsa-miR-22-5p	0.00229187	DUSP1	0.0713932	0.0418116	0.003	hsa-miR-22-5p:DUSP1	0.000212711
1716	Neuron	Astrocyte	hsa-miR-146a-5p	0.00320751	DUSP1	0.0713932	0.062576	0	hsa-miR-146a-5p:DUSP1	0.000297692
1717	Neuron	Astrocyte	hsa-miR-152-5p	0.00221973	DUSP1	0.0713932	0.0368758	0	hsa-miR-152-5p:DUSP1	0.000206015
1718	Neuron	Astrocyte	hsa-miR-597-3p	0.0023257	DUSP1	0.0713932	0.0491804	0	hsa-miR-597-3p:DUSP1	0.00021585
1719	Neuron	Astrocyte	hsa-miR-940	0.00278111	DUSP1	0.0713932	0.0598916	0	hsa-miR-940:DUSP1	0.000258118
1720	Oligodendrocyte	Astrocyte	hsa-miR-146a-5p	0.0108688	DUSP1	0.0713932	0.0507985	0	hsa-miR-146a-5p:DUSP1	0.00100874
1721	Oligodendrocyte	Astrocyte	hsa-miR-152-5p	0.00844069	DUSP1	0.0713932	0.0397818	0	hsa-miR-152-5p:DUSP1	0.000783389
1722	Oligodendrocyte	Astrocyte	hsa-miR-22-5p	0.0109351	DUSP1	0.0713932	0.0547515	0	hsa-miR-22-5p:DUSP1	0.0010149
1723	Oligodendrocyte	Astrocyte	hsa-miR-597-3p	0.0107188	DUSP1	0.0713932	0.049562	0	hsa-miR-597-3p:DUSP1	0.00099482
1724	Oligodendrocyte	Astrocyte	hsa-miR-940	0.0102098	DUSP1	0.0713932	0.0524281	0	hsa-miR-940:DUSP1	0.000947584
1725	OPC	Astrocyte	hsa-miR-146a-5p	0.040551	DUSP1	0.0713932	0.030549	0.001	hsa-miR-146a-5p:DUSP1	0.00376358
1726	OPC	Astrocyte	hsa-miR-152-5p	0.0441839	DUSP1	0.0713932	0.0366855	0	hsa-miR-152-5p:DUSP1	0.00410075
1727	OPC	Astrocyte	hsa-miR-22-5p	0.0486404	DUSP1	0.0713932	0.0379569	0	hsa-miR-22-5p:DUSP1	0.00451437
1728	OPC	Astrocyte	hsa-miR-597-3p	0.040587	DUSP1	0.0713932	0.0316969	0	hsa-miR-597-3p:DUSP1	0.00376692
1729	OPC	Astrocyte	hsa-miR-940	0.0516479	DUSP1	0.0713932	0.040692	0	hsa-miR-940:DUSP1	0.00479349
1730	Endothelial_Cell	Astrocyte	hsa-miR-146a-5p	0.00436483	DUSP1	0.0713932	0.0344214	0.001	hsa-miR-146a-5p:DUSP1	0.000405104
1731	Endothelial_Cell	Astrocyte	hsa-miR-152-5p	0.00813483	DUSP1	0.0713932	0.0582118	0	hsa-miR-152-5p:DUSP1	0.000755002
1732	Endothelial_Cell	Astrocyte	hsa-miR-22-5p	0.00830694	DUSP1	0.0713932	0.0650053	0	hsa-miR-22-5p:DUSP1	0.000770976
1733	Endothelial_Cell	Astrocyte	hsa-miR-597-3p	0.0058502	DUSP1	0.0713932	0.0510427	0	hsa-miR-597-3p:DUSP1	0.000542963
1734	Endothelial_Cell	Astrocyte	hsa-miR-940	0.00578304	DUSP1	0.0713932	0.0446582	0	hsa-miR-940:DUSP1	0.000536729
1735	Astrocyte	Astrocyte	hsa-miR-200c-3p	0.0091635	DUSP1	0.0713932	0.0539861	0	hsa-miR-200c-3p:DUSP1	0.000850473
1736	Macrophage	Astrocyte	hsa-miR-200c-3p	0.135682	DUSP1	0.0713932	0.0336132	0	hsa-miR-200c-3p:DUSP1	0.0125927
1737	Malignant	Astrocyte	hsa-miR-200c-3p	0.139094	DUSP1	0.0713932	0.0431992	0	hsa-miR-200c-3p:DUSP1	0.0129094
1738	Microglia	Astrocyte	hsa-miR-200c-3p	0.0838089	DUSP1	0.0713932	0.0231445	0.003	hsa-miR-200c-3p:DUSP1	0.00777839
1739	Neuron	Astrocyte	hsa-miR-200c-3p	0.00191491	DUSP1	0.0713932	0.0373435	0	hsa-miR-200c-3p:DUSP1	0.000177725
1740	Oligodendrocyte	Astrocyte	hsa-miR-200c-3p	0.0100135	DUSP1	0.0713932	0.0515181	0	hsa-miR-200c-3p:DUSP1	0.000929365
1741	OPC	Astrocyte	hsa-miR-200c-3p	0.0461653	DUSP1	0.0713932	0.03593	0	hsa-miR-200c-3p:DUSP1	0.00428465
1742	Endothelial_Cell	Astrocyte	hsa-miR-200c-3p	0.00462282	DUSP1	0.0713932	0.0358892	0	hsa-miR-200c-3p:DUSP1	0.000429048
1743	Astrocyte	Astrocyte	hsa-miR-98-5p	0.00683472	DUSP1	0.0713932	0.0342295	0.008	hsa-miR-98-5p:DUSP1	0.000634338
1744	Astrocyte	Astrocyte	hsa-let-7a-5p	0.0103306	DUSP1	0.0713932	0.0588383	0	hsa-let-7a-5p:DUSP1	0.000958792
1745	Astrocyte	Astrocyte	hsa-let-7b-5p	0.0125195	DUSP1	0.0713932	0.0744212	0	hsa-let-7b-5p:DUSP1	0.00116194
1746	Astrocyte	Astrocyte	hsa-let-7c-5p	0.0125453	DUSP1	0.0713932	0.0758221	0	hsa-let-7c-5p:DUSP1	0.00116434
1747	Astrocyte	Astrocyte	hsa-let-7d-5p	0.0100023	DUSP1	0.0713932	0.0579235	0	hsa-let-7d-5p:DUSP1	0.000928325
1748	Astrocyte	Astrocyte	hsa-let-7e-5p	0.0124434	DUSP1	0.0713932	0.0740078	0	hsa-let-7e-5p:DUSP1	0.00115489
1749	Astrocyte	Astrocyte	hsa-let-7f-5p	0.00829688	DUSP1	0.0713932	0.0471282	0	hsa-let-7f-5p:DUSP1	0.000770042
1750	Astrocyte	Astrocyte	hsa-miR-101-3p	0.00937114	DUSP1	0.0713932	0.0559738	0	hsa-miR-101-3p:DUSP1	0.000869745
1751	Astrocyte	Astrocyte	hsa-miR-202-3p	0.0099449	DUSP1	0.0713932	0.0550011	0	hsa-miR-202-3p:DUSP1	0.000922996
1752	Astrocyte	Astrocyte	hsa-miR-26b-5p	0.00828327	DUSP1	0.0713932	0.045454	0	hsa-miR-26b-5p:DUSP1	0.000768778
1753	Macrophage	Astrocyte	hsa-let-7a-5p	0.17971	DUSP1	0.0713932	0.0467662	0	hsa-let-7a-5p:DUSP1	0.0166791
1754	Macrophage	Astrocyte	hsa-let-7b-5p	0.166119	DUSP1	0.0713932	0.0409673	0	hsa-let-7b-5p:DUSP1	0.0154176
1755	Macrophage	Astrocyte	hsa-let-7c-5p	0.167422	DUSP1	0.0713932	0.037193	0	hsa-let-7c-5p:DUSP1	0.0155386
1756	Macrophage	Astrocyte	hsa-let-7d-5p	0.180819	DUSP1	0.0713932	0.0464353	0	hsa-let-7d-5p:DUSP1	0.016782
1757	Macrophage	Astrocyte	hsa-let-7e-5p	0.153986	DUSP1	0.0713932	0.0352842	0	hsa-let-7e-5p:DUSP1	0.0142916
1758	Macrophage	Astrocyte	hsa-let-7f-5p	0.190193	DUSP1	0.0713932	0.0512019	0	hsa-let-7f-5p:DUSP1	0.017652
1759	Macrophage	Astrocyte	hsa-miR-101-3p	0.213059	DUSP1	0.0713932	0.0577907	0	hsa-miR-101-3p:DUSP1	0.0197742
1760	Macrophage	Astrocyte	hsa-miR-182-3p	0.107029	DUSP1	0.0713932	0.0272656	0	hsa-miR-182-3p:DUSP1	0.00993346
1761	Macrophage	Astrocyte	hsa-miR-202-3p	0.121112	DUSP1	0.0713932	0.0294854	0	hsa-miR-202-3p:DUSP1	0.0112405
1762	Macrophage	Astrocyte	hsa-miR-26b-5p	0.193288	DUSP1	0.0713932	0.052844	0	hsa-miR-26b-5p:DUSP1	0.0179393
1763	Macrophage	Astrocyte	hsa-miR-98-5p	0.200057	DUSP1	0.0713932	0.0529316	0	hsa-miR-98-5p:DUSP1	0.0185675
1764	Malignant	Astrocyte	hsa-let-7a-5p	0.162091	DUSP1	0.0713932	0.0491073	0	hsa-let-7a-5p:DUSP1	0.0150438
1765	Malignant	Astrocyte	hsa-let-7b-5p	0.18809	DUSP1	0.0713932	0.0602701	0	hsa-let-7b-5p:DUSP1	0.0174569
1766	Malignant	Astrocyte	hsa-let-7c-5p	0.208363	DUSP1	0.0713932	0.068114	0	hsa-let-7c-5p:DUSP1	0.0193384
1767	Malignant	Astrocyte	hsa-let-7d-5p	0.163047	DUSP1	0.0713932	0.0489771	0	hsa-let-7d-5p:DUSP1	0.0151326
1768	Malignant	Astrocyte	hsa-let-7e-5p	0.181866	DUSP1	0.0713932	0.0585266	0	hsa-let-7e-5p:DUSP1	0.0168792
1769	Malignant	Astrocyte	hsa-let-7f-5p	0.14903	DUSP1	0.0713932	0.043001	0	hsa-let-7f-5p:DUSP1	0.0138316
1770	Malignant	Astrocyte	hsa-miR-101-3p	0.181801	DUSP1	0.0713932	0.0544045	0	hsa-miR-101-3p:DUSP1	0.0168731
1771	Malignant	Astrocyte	hsa-miR-182-3p	0.1188	DUSP1	0.0713932	0.0383938	0	hsa-miR-182-3p:DUSP1	0.011026
1772	Malignant	Astrocyte	hsa-miR-202-3p	0.134638	DUSP1	0.0713932	0.0432332	0	hsa-miR-202-3p:DUSP1	0.0124959
1773	Malignant	Astrocyte	hsa-miR-26b-5p	0.145265	DUSP1	0.0713932	0.0413523	0	hsa-miR-26b-5p:DUSP1	0.0134822
1774	Malignant	Astrocyte	hsa-miR-98-5p	0.153161	DUSP1	0.0713932	0.0431957	0	hsa-miR-98-5p:DUSP1	0.0142151
1775	Microglia	Astrocyte	hsa-let-7c-5p	0.107208	DUSP1	0.0713932	0.029117	0.045	hsa-let-7c-5p:DUSP1	0.00995011
1776	Microglia	Astrocyte	hsa-miR-182-3p	0.0608305	DUSP1	0.0713932	0.017851	0.033	hsa-miR-182-3p:DUSP1	0.00564574
1777	Microglia	Astrocyte	hsa-let-7a-5p	0.119475	DUSP1	0.0713932	0.0391821	0	hsa-let-7a-5p:DUSP1	0.0110886
1778	Microglia	Astrocyte	hsa-let-7d-5p	0.122977	DUSP1	0.0713932	0.0400016	0	hsa-let-7d-5p:DUSP1	0.0114137
1779	Microglia	Astrocyte	hsa-let-7e-5p	0.110344	DUSP1	0.0713932	0.0336154	0	hsa-let-7e-5p:DUSP1	0.0102411
1780	Microglia	Astrocyte	hsa-let-7f-5p	0.121428	DUSP1	0.0713932	0.0410905	0	hsa-let-7f-5p:DUSP1	0.0112699
1781	Microglia	Astrocyte	hsa-miR-101-3p	0.135236	DUSP1	0.0713932	0.0427195	0	hsa-miR-101-3p:DUSP1	0.0125514
1782	Microglia	Astrocyte	hsa-miR-26b-5p	0.124691	DUSP1	0.0713932	0.0411187	0	hsa-miR-26b-5p:DUSP1	0.0115727
1783	Microglia	Astrocyte	hsa-miR-98-5p	0.135195	DUSP1	0.0713932	0.0470023	0	hsa-miR-98-5p:DUSP1	0.0125476
1784	Neuron	Astrocyte	hsa-miR-26b-5p	0.00192303	DUSP1	0.0713932	0.0336094	0.043	hsa-miR-26b-5p:DUSP1	0.000178478
1785	Neuron	Astrocyte	hsa-let-7f-5p	0.00182392	DUSP1	0.0713932	0.0348091	0.024	hsa-let-7f-5p:DUSP1	0.00016928
1786	Neuron	Astrocyte	hsa-let-7a-5p	0.0017732	DUSP1	0.0713932	0.0388448	0.005	hsa-let-7a-5p:DUSP1	0.000164573
1787	Neuron	Astrocyte	hsa-let-7b-5p	0.00262697	DUSP1	0.0713932	0.0551786	0	hsa-let-7b-5p:DUSP1	0.000243812
1788	Neuron	Astrocyte	hsa-let-7c-5p	0.0043132	DUSP1	0.0713932	0.0815135	0	hsa-let-7c-5p:DUSP1	0.000400313
1789	Neuron	Astrocyte	hsa-let-7e-5p	0.00295165	DUSP1	0.0713932	0.0491047	0	hsa-let-7e-5p:DUSP1	0.000273945
1790	Neuron	Astrocyte	hsa-miR-101-3p	0.00352651	DUSP1	0.0713932	0.0759314	0	hsa-miR-101-3p:DUSP1	0.000327299
1791	Neuron	Astrocyte	hsa-miR-182-3p	0.00247334	DUSP1	0.0713932	0.0482442	0	hsa-miR-182-3p:DUSP1	0.000229553
1792	Neuron	Astrocyte	hsa-miR-202-3p	0.00216794	DUSP1	0.0713932	0.0396403	0	hsa-miR-202-3p:DUSP1	0.000201209
1793	Neuron	Astrocyte	hsa-miR-98-5p	0.00260382	DUSP1	0.0713932	0.0498981	0	hsa-miR-98-5p:DUSP1	0.000241663
1794	Oligodendrocyte	Astrocyte	hsa-miR-202-3p	0.00631103	DUSP1	0.0713932	0.027603	0.003	hsa-miR-202-3p:DUSP1	0.000585733
1795	Oligodendrocyte	Astrocyte	hsa-let-7a-5p	0.0131327	DUSP1	0.0713932	0.060837	0	hsa-let-7a-5p:DUSP1	0.00121886
1796	Oligodendrocyte	Astrocyte	hsa-let-7b-5p	0.0120585	DUSP1	0.0713932	0.0600049	0	hsa-let-7b-5p:DUSP1	0.00111916
1797	Oligodendrocyte	Astrocyte	hsa-let-7c-5p	0.0123098	DUSP1	0.0713932	0.0614049	0	hsa-let-7c-5p:DUSP1	0.00114249
1798	Oligodendrocyte	Astrocyte	hsa-let-7d-5p	0.0149177	DUSP1	0.0713932	0.0731502	0	hsa-let-7d-5p:DUSP1	0.00138453
1799	Oligodendrocyte	Astrocyte	hsa-let-7e-5p	0.0150659	DUSP1	0.0713932	0.0753418	0	hsa-let-7e-5p:DUSP1	0.00139828
1800	Oligodendrocyte	Astrocyte	hsa-let-7f-5p	0.014079	DUSP1	0.0713932	0.0650811	0	hsa-let-7f-5p:DUSP1	0.00130669
1801	Oligodendrocyte	Astrocyte	hsa-miR-101-3p	0.0139539	DUSP1	0.0713932	0.0706301	0	hsa-miR-101-3p:DUSP1	0.00129507
1802	Oligodendrocyte	Astrocyte	hsa-miR-182-3p	0.00551447	DUSP1	0.0713932	0.0262387	0	hsa-miR-182-3p:DUSP1	0.000511804
1803	Oligodendrocyte	Astrocyte	hsa-miR-26b-5p	0.0143637	DUSP1	0.0713932	0.0698822	0	hsa-miR-26b-5p:DUSP1	0.00133311
1804	Oligodendrocyte	Astrocyte	hsa-miR-98-5p	0.0157005	DUSP1	0.0713932	0.0764828	0	hsa-miR-98-5p:DUSP1	0.00145718
1805	OPC	Astrocyte	hsa-let-7a-5p	0.0546697	DUSP1	0.0713932	0.0429681	0	hsa-let-7a-5p:DUSP1	0.00507395
1806	OPC	Astrocyte	hsa-let-7b-5p	0.0664288	DUSP1	0.0713932	0.0541701	0	hsa-let-7b-5p:DUSP1	0.00616532
1807	OPC	Astrocyte	hsa-let-7c-5p	0.0638485	DUSP1	0.0713932	0.0510759	0	hsa-let-7c-5p:DUSP1	0.00592584
1808	OPC	Astrocyte	hsa-let-7d-5p	0.0525	DUSP1	0.0713932	0.042144	0	hsa-let-7d-5p:DUSP1	0.00487257
1809	OPC	Astrocyte	hsa-let-7e-5p	0.0538181	DUSP1	0.0713932	0.0433221	0	hsa-let-7e-5p:DUSP1	0.00499491
1810	OPC	Astrocyte	hsa-let-7f-5p	0.0510793	DUSP1	0.0713932	0.0401672	0	hsa-let-7f-5p:DUSP1	0.00474072
1811	OPC	Astrocyte	hsa-miR-101-3p	0.0637406	DUSP1	0.0713932	0.0494537	0	hsa-miR-101-3p:DUSP1	0.00591583
1812	OPC	Astrocyte	hsa-miR-182-3p	0.0400864	DUSP1	0.0713932	0.0320672	0	hsa-miR-182-3p:DUSP1	0.00372046
1813	OPC	Astrocyte	hsa-miR-202-3p	0.060407	DUSP1	0.0713932	0.0466032	0	hsa-miR-202-3p:DUSP1	0.00560644
1814	OPC	Astrocyte	hsa-miR-26b-5p	0.0552168	DUSP1	0.0713932	0.0439835	0	hsa-miR-26b-5p:DUSP1	0.00512473
1815	OPC	Astrocyte	hsa-miR-98-5p	0.0497975	DUSP1	0.0713932	0.0392229	0	hsa-miR-98-5p:DUSP1	0.00462176
1816	Endothelial_Cell	Astrocyte	hsa-let-7a-5p	0.00651957	DUSP1	0.0713932	0.0520975	0	hsa-let-7a-5p:DUSP1	0.000605088
1817	Endothelial_Cell	Astrocyte	hsa-let-7b-5p	0.00719128	DUSP1	0.0713932	0.0600531	0	hsa-let-7b-5p:DUSP1	0.00066743
1818	Endothelial_Cell	Astrocyte	hsa-let-7c-5p	0.00677596	DUSP1	0.0713932	0.0493516	0	hsa-let-7c-5p:DUSP1	0.000628884
1819	Endothelial_Cell	Astrocyte	hsa-let-7d-5p	0.00745713	DUSP1	0.0713932	0.059184	0	hsa-let-7d-5p:DUSP1	0.000692104
1820	Endothelial_Cell	Astrocyte	hsa-let-7e-5p	0.00837341	DUSP1	0.0713932	0.063133	0	hsa-let-7e-5p:DUSP1	0.000777145
1821	Endothelial_Cell	Astrocyte	hsa-let-7f-5p	0.00717161	DUSP1	0.0713932	0.0575894	0	hsa-let-7f-5p:DUSP1	0.000665605
1822	Endothelial_Cell	Astrocyte	hsa-miR-101-3p	0.00593597	DUSP1	0.0713932	0.0469723	0	hsa-miR-101-3p:DUSP1	0.000550923
1823	Endothelial_Cell	Astrocyte	hsa-miR-182-3p	0.00478731	DUSP1	0.0713932	0.0416878	0	hsa-miR-182-3p:DUSP1	0.000444315
1824	Endothelial_Cell	Astrocyte	hsa-miR-202-3p	0.00565532	DUSP1	0.0713932	0.0409945	0	hsa-miR-202-3p:DUSP1	0.000524876
1825	Endothelial_Cell	Astrocyte	hsa-miR-26b-5p	0.00640144	DUSP1	0.0713932	0.0483934	0	hsa-miR-26b-5p:DUSP1	0.000594124
1826	Endothelial_Cell	Astrocyte	hsa-miR-98-5p	0.00703345	DUSP1	0.0713932	0.0551723	0	hsa-miR-98-5p:DUSP1	0.000652781
1827	Astrocyte	Astrocyte	hsa-miR-129-5p	0.00908487	DUSP1	0.0713932	0.050646	0	hsa-miR-129-5p:DUSP1	0.000843176
1828	Astrocyte	Astrocyte	hsa-miR-218-1-3p	0.00936641	DUSP1	0.0713932	0.0543366	0	hsa-miR-218-1-3p:DUSP1	0.000869306
1829	Astrocyte	Astrocyte	hsa-miR-5002-5p	0.00782036	DUSP1	0.0713932	0.0439673	0	hsa-miR-5002-5p:DUSP1	0.000725816
1830	Macrophage	Astrocyte	hsa-miR-5002-5p	0.103735	DUSP1	0.0713932	0.022869	0.003	hsa-miR-5002-5p:DUSP1	0.00962776
1831	Macrophage	Astrocyte	hsa-miR-218-1-3p	0.145566	DUSP1	0.0713932	0.0342678	0	hsa-miR-218-1-3p:DUSP1	0.0135101
1832	Malignant	Astrocyte	hsa-miR-129-5p	0.150203	DUSP1	0.0713932	0.0494614	0	hsa-miR-129-5p:DUSP1	0.0139405
1833	Malignant	Astrocyte	hsa-miR-218-1-3p	0.166102	DUSP1	0.0713932	0.053906	0	hsa-miR-218-1-3p:DUSP1	0.0154161
1834	Malignant	Astrocyte	hsa-miR-5002-5p	0.145391	DUSP1	0.0713932	0.047405	0	hsa-miR-5002-5p:DUSP1	0.0134939
1835	Microglia	Astrocyte	hsa-miR-218-1-3p	0.0955102	DUSP1	0.0713932	0.0288387	0.002	hsa-miR-218-1-3p:DUSP1	0.0088644
1836	Neuron	Astrocyte	hsa-miR-129-5p	0.00871933	DUSP1	0.0713932	0.124026	0	hsa-miR-129-5p:DUSP1	0.00080925
1837	Neuron	Astrocyte	hsa-miR-218-1-3p	0.00291812	DUSP1	0.0713932	0.0630611	0	hsa-miR-218-1-3p:DUSP1	0.000270833
1838	Neuron	Astrocyte	hsa-miR-5002-5p	0.00427393	DUSP1	0.0713932	0.0801409	0	hsa-miR-5002-5p:DUSP1	0.000396668
1839	Oligodendrocyte	Astrocyte	hsa-miR-129-5p	0.0121862	DUSP1	0.0713932	0.0584809	0	hsa-miR-129-5p:DUSP1	0.00113102
1840	Oligodendrocyte	Astrocyte	hsa-miR-218-1-3p	0.0075986	DUSP1	0.0713932	0.0368727	0	hsa-miR-218-1-3p:DUSP1	0.000705234
1841	Oligodendrocyte	Astrocyte	hsa-miR-5002-5p	0.0133591	DUSP1	0.0713932	0.066809	0	hsa-miR-5002-5p:DUSP1	0.00123987
1842	OPC	Astrocyte	hsa-miR-129-5p	0.0607448	DUSP1	0.0713932	0.0483377	0	hsa-miR-129-5p:DUSP1	0.00563778
1843	OPC	Astrocyte	hsa-miR-218-1-3p	0.0535747	DUSP1	0.0713932	0.0439137	0	hsa-miR-218-1-3p:DUSP1	0.00497233
1844	OPC	Astrocyte	hsa-miR-5002-5p	0.0497731	DUSP1	0.0713932	0.0407729	0	hsa-miR-5002-5p:DUSP1	0.00461949
1845	Endothelial_Cell	Astrocyte	hsa-miR-129-5p	0.00312874	DUSP1	0.0713932	0.0259794	0	hsa-miR-129-5p:DUSP1	0.000290381
1846	Endothelial_Cell	Astrocyte	hsa-miR-218-1-3p	0.00617204	DUSP1	0.0713932	0.0506273	0	hsa-miR-218-1-3p:DUSP1	0.000572833
1847	Endothelial_Cell	Astrocyte	hsa-miR-5002-5p	0.00631186	DUSP1	0.0713932	0.0544337	0	hsa-miR-5002-5p:DUSP1	0.00058581
1848	Astrocyte	Astrocyte	hsa-let-7g-5p	0.00951925	DUSP1	0.0713932	0.0549149	0	hsa-let-7g-5p:DUSP1	0.000883491
1849	Astrocyte	Astrocyte	hsa-let-7i-5p	0.010982	DUSP1	0.0713932	0.0653761	0	hsa-let-7i-5p:DUSP1	0.00101925
1850	Astrocyte	Astrocyte	hsa-miR-192-3p	0.00520175	DUSP1	0.0713932	0.0307284	0	hsa-miR-192-3p:DUSP1	0.000482779
1851	Macrophage	Astrocyte	hsa-let-7g-5p	0.209123	DUSP1	0.0713932	0.0584761	0	hsa-let-7g-5p:DUSP1	0.0194089
1852	Macrophage	Astrocyte	hsa-let-7i-5p	0.167975	DUSP1	0.0713932	0.0450619	0	hsa-let-7i-5p:DUSP1	0.01559
1853	Macrophage	Astrocyte	hsa-miR-192-3p	0.119726	DUSP1	0.0713932	0.0320277	0	hsa-miR-192-3p:DUSP1	0.0111119
1854	Malignant	Astrocyte	hsa-let-7g-5p	0.143927	DUSP1	0.0713932	0.0389347	0	hsa-let-7g-5p:DUSP1	0.013358
1855	Malignant	Astrocyte	hsa-let-7i-5p	0.140872	DUSP1	0.0713932	0.0438305	0	hsa-let-7i-5p:DUSP1	0.0130745
1856	Malignant	Astrocyte	hsa-miR-192-3p	0.0996893	DUSP1	0.0713932	0.0290093	0	hsa-miR-192-3p:DUSP1	0.00925227
1857	Microglia	Astrocyte	hsa-let-7g-5p	0.138475	DUSP1	0.0713932	0.0473382	0	hsa-let-7g-5p:DUSP1	0.012852
1858	Microglia	Astrocyte	hsa-let-7i-5p	0.105992	DUSP1	0.0713932	0.0343953	0	hsa-let-7i-5p:DUSP1	0.0098372
1859	Microglia	Astrocyte	hsa-miR-192-3p	0.0759865	DUSP1	0.0713932	0.023834	0	hsa-miR-192-3p:DUSP1	0.00705239
1860	Neuron	Astrocyte	hsa-let-7i-5p	0.00222331	DUSP1	0.0713932	0.0426547	0.001	hsa-let-7i-5p:DUSP1	0.000206348
1861	Neuron	Astrocyte	hsa-miR-192-3p	0.00215431	DUSP1	0.0713932	0.0467709	0	hsa-miR-192-3p:DUSP1	0.000199943
1862	Oligodendrocyte	Astrocyte	hsa-let-7g-5p	0.0148079	DUSP1	0.0713932	0.0695746	0	hsa-let-7g-5p:DUSP1	0.00137434
1863	Oligodendrocyte	Astrocyte	hsa-let-7i-5p	0.012154	DUSP1	0.0713932	0.0583822	0	hsa-let-7i-5p:DUSP1	0.00112802
1864	Oligodendrocyte	Astrocyte	hsa-miR-192-3p	0.00850027	DUSP1	0.0713932	0.0411229	0	hsa-miR-192-3p:DUSP1	0.000788919
1865	OPC	Astrocyte	hsa-let-7g-5p	0.0510833	DUSP1	0.0713932	0.0407933	0	hsa-let-7g-5p:DUSP1	0.00474109
1866	OPC	Astrocyte	hsa-let-7i-5p	0.0405974	DUSP1	0.0713932	0.0310928	0	hsa-let-7i-5p:DUSP1	0.00376789
1867	OPC	Astrocyte	hsa-miR-192-3p	0.0426032	DUSP1	0.0713932	0.0349095	0	hsa-miR-192-3p:DUSP1	0.00395405
1868	Endothelial_Cell	Astrocyte	hsa-let-7g-5p	0.00627722	DUSP1	0.0713932	0.0513325	0	hsa-let-7g-5p:DUSP1	0.000582595
1869	Endothelial_Cell	Astrocyte	hsa-let-7i-5p	0.00799899	DUSP1	0.0713932	0.0611859	0	hsa-let-7i-5p:DUSP1	0.000742394
1870	Endothelial_Cell	Astrocyte	hsa-miR-192-3p	0.00495652	DUSP1	0.0713932	0.0390696	0	hsa-miR-192-3p:DUSP1	0.00046002
1871	Astrocyte	Astrocyte	hsa-miR-548t-5p	0.00498563	ITGB1	0.00538382	0.026243	0.018	hsa-miR-548t-5p:ITGB1	0.00036463
1872	Astrocyte	Astrocyte	hsa-miR-9-3p	0.0085766	ITGB1	0.00538382	0.0433741	0.002	hsa-miR-9-3p:ITGB1	0.000627261
1873	Astrocyte	Astrocyte	hsa-miR-134-5p	0.00566806	ITGB1	0.00538382	0.0357368	0	hsa-miR-134-5p:ITGB1	0.000414541
1874	Astrocyte	Astrocyte	hsa-miR-186-5p	0.00765653	ITGB1	0.00538382	0.0452672	0	hsa-miR-186-5p:ITGB1	0.000559971
1875	Astrocyte	Astrocyte	hsa-miR-4521	0.00738646	ITGB1	0.00538382	0.0440035	0	hsa-miR-4521:ITGB1	0.000540218
1876	Macrophage	Astrocyte	hsa-miR-4521	0.110923	ITGB1	0.00538382	0.0263332	0.005	hsa-miR-4521:ITGB1	0.00811249
1877	Macrophage	Astrocyte	hsa-miR-134-5p	0.103185	ITGB1	0.00538382	0.0249844	0	hsa-miR-134-5p:ITGB1	0.00754658
1878	Macrophage	Astrocyte	hsa-miR-186-5p	0.168752	ITGB1	0.00538382	0.0453718	0	hsa-miR-186-5p:ITGB1	0.0123419
1879	Macrophage	Astrocyte	hsa-miR-548t-5p	0.116781	ITGB1	0.00538382	0.0296889	0	hsa-miR-548t-5p:ITGB1	0.00854095
1880	Malignant	Astrocyte	hsa-miR-134-5p	0.106274	ITGB1	0.00538382	0.0333784	0	hsa-miR-134-5p:ITGB1	0.00777247
1881	Malignant	Astrocyte	hsa-miR-186-5p	0.134092	ITGB1	0.00538382	0.0401221	0	hsa-miR-186-5p:ITGB1	0.00980697
1882	Malignant	Astrocyte	hsa-miR-4521	0.142399	ITGB1	0.00538382	0.045531	0	hsa-miR-4521:ITGB1	0.0104145
1883	Malignant	Astrocyte	hsa-miR-548t-5p	0.122567	ITGB1	0.00538382	0.0395676	0	hsa-miR-548t-5p:ITGB1	0.00896406
1884	Malignant	Astrocyte	hsa-miR-9-3p	0.199259	ITGB1	0.00538382	0.0656927	0	hsa-miR-9-3p:ITGB1	0.0145731
1885	Microglia	Astrocyte	hsa-miR-186-5p	0.109971	ITGB1	0.00538382	0.0363349	0	hsa-miR-186-5p:ITGB1	0.00804285
1886	Neuron	Astrocyte	hsa-miR-4521	0.00154252	ITGB1	0.00538382	0.0296305	0.048	hsa-miR-4521:ITGB1	0.000112814
1887	Neuron	Astrocyte	hsa-miR-548t-5p	0.0018693	ITGB1	0.00538382	0.0393855	0.002	hsa-miR-548t-5p:ITGB1	0.000136714
1888	Neuron	Astrocyte	hsa-miR-134-5p	0.00298986	ITGB1	0.00538382	0.0622262	0	hsa-miR-134-5p:ITGB1	0.000218668
1889	Neuron	Astrocyte	hsa-miR-9-3p	0.00471719	ITGB1	0.00538382	0.0864988	0	hsa-miR-9-3p:ITGB1	0.000344998
1890	Oligodendrocyte	Astrocyte	hsa-miR-548t-5p	0.00652708	ITGB1	0.00538382	0.0294919	0.001	hsa-miR-548t-5p:ITGB1	0.000477367
1891	Oligodendrocyte	Astrocyte	hsa-miR-134-5p	0.0068965	ITGB1	0.00538382	0.03253	0	hsa-miR-134-5p:ITGB1	0.000504385
1892	Oligodendrocyte	Astrocyte	hsa-miR-186-5p	0.013318	ITGB1	0.00538382	0.0661613	0	hsa-miR-186-5p:ITGB1	0.000974027
1893	Oligodendrocyte	Astrocyte	hsa-miR-4521	0.00812374	ITGB1	0.00538382	0.0421091	0	hsa-miR-4521:ITGB1	0.000594141
1894	Oligodendrocyte	Astrocyte	hsa-miR-9-3p	0.015942	ITGB1	0.00538382	0.0773057	0	hsa-miR-9-3p:ITGB1	0.00116594
1895	OPC	Astrocyte	hsa-miR-186-5p	0.0404785	ITGB1	0.00538382	0.0314372	0.022	hsa-miR-186-5p:ITGB1	0.00296045
1896	OPC	Astrocyte	hsa-miR-548t-5p	0.0323048	ITGB1	0.00538382	0.0257758	0.001	hsa-miR-548t-5p:ITGB1	0.00236265
1897	OPC	Astrocyte	hsa-miR-134-5p	0.0411103	ITGB1	0.00538382	0.0340015	0	hsa-miR-134-5p:ITGB1	0.00300665
1898	OPC	Astrocyte	hsa-miR-4521	0.044065	ITGB1	0.00538382	0.0366686	0	hsa-miR-4521:ITGB1	0.00322275
1899	OPC	Astrocyte	hsa-miR-9-3p	0.0752699	ITGB1	0.00538382	0.062895	0	hsa-miR-9-3p:ITGB1	0.00550497
1900	Endothelial_Cell	Astrocyte	hsa-miR-134-5p	0.00845514	ITGB1	0.00538382	0.0582482	0	hsa-miR-134-5p:ITGB1	0.000618378
1901	Endothelial_Cell	Astrocyte	hsa-miR-186-5p	0.00594176	ITGB1	0.00538382	0.0528613	0	hsa-miR-186-5p:ITGB1	0.000434558
1902	Endothelial_Cell	Astrocyte	hsa-miR-4521	0.00459278	ITGB1	0.00538382	0.0369297	0	hsa-miR-4521:ITGB1	0.000335899
1903	Endothelial_Cell	Astrocyte	hsa-miR-548t-5p	0.00473017	ITGB1	0.00538382	0.037844	0	hsa-miR-548t-5p:ITGB1	0.000345947
1904	Astrocyte	Astrocyte	hsa-miR-223-3p	0.00632263	ITGB1	0.00538382	0.0362087	0.003	hsa-miR-223-3p:ITGB1	0.000462414
1905	Astrocyte	Astrocyte	hsa-miR-526b-3p	0.00556312	ITGB1	0.00538382	0.0295362	0	hsa-miR-526b-3p:ITGB1	0.000406866
1906	Astrocyte	Astrocyte	hsa-miR-5588-5p	0.00917546	ITGB1	0.00538382	0.0509152	0	hsa-miR-5588-5p:ITGB1	0.000671059
1907	Astrocyte	Astrocyte	hsa-miR-769-5p	0.00826181	ITGB1	0.00538382	0.0462779	0	hsa-miR-769-5p:ITGB1	0.000604239
1908	Macrophage	Astrocyte	hsa-miR-769-5p	0.146727	ITGB1	0.00538382	0.0340587	0.004	hsa-miR-769-5p:ITGB1	0.0107311
1909	Macrophage	Astrocyte	hsa-miR-223-3p	0.196288	ITGB1	0.00538382	0.057261	0	hsa-miR-223-3p:ITGB1	0.0143558
1910	Macrophage	Astrocyte	hsa-miR-526b-3p	0.109127	ITGB1	0.00538382	0.027514	0	hsa-miR-526b-3p:ITGB1	0.00798113
1911	Macrophage	Astrocyte	hsa-miR-5588-5p	0.176732	ITGB1	0.00538382	0.04485	0	hsa-miR-5588-5p:ITGB1	0.0129255
1912	Malignant	Astrocyte	hsa-miR-223-3p	0.111657	ITGB1	0.00538382	0.0296568	0.021	hsa-miR-223-3p:ITGB1	0.00816615
1913	Malignant	Astrocyte	hsa-miR-526b-3p	0.102666	ITGB1	0.00538382	0.0319342	0	hsa-miR-526b-3p:ITGB1	0.0075086
1914	Malignant	Astrocyte	hsa-miR-5588-5p	0.163711	ITGB1	0.00538382	0.0494682	0	hsa-miR-5588-5p:ITGB1	0.0119732
1915	Malignant	Astrocyte	hsa-miR-769-5p	0.175769	ITGB1	0.00538382	0.0573271	0	hsa-miR-769-5p:ITGB1	0.0128551
1916	Microglia	Astrocyte	hsa-miR-223-3p	0.112885	ITGB1	0.00538382	0.0384118	0	hsa-miR-223-3p:ITGB1	0.00825596
1917	Neuron	Astrocyte	hsa-miR-223-3p	0.00201076	ITGB1	0.00538382	0.0428333	0.005	hsa-miR-223-3p:ITGB1	0.000147059
1918	Neuron	Astrocyte	hsa-miR-526b-3p	0.00194923	ITGB1	0.00538382	0.0407684	0	hsa-miR-526b-3p:ITGB1	0.00014256
1919	Neuron	Astrocyte	hsa-miR-5588-5p	0.00252225	ITGB1	0.00538382	0.0526383	0	hsa-miR-5588-5p:ITGB1	0.000184468
1920	Neuron	Astrocyte	hsa-miR-769-5p	0.00401213	ITGB1	0.00538382	0.0806735	0	hsa-miR-769-5p:ITGB1	0.000293432
1921	Oligodendrocyte	Astrocyte	hsa-miR-223-3p	0.00984418	ITGB1	0.00538382	0.0483089	0	hsa-miR-223-3p:ITGB1	0.000719967
1922	Oligodendrocyte	Astrocyte	hsa-miR-526b-3p	0.00612936	ITGB1	0.00538382	0.0300934	0	hsa-miR-526b-3p:ITGB1	0.000448279
1923	Oligodendrocyte	Astrocyte	hsa-miR-5588-5p	0.0125266	ITGB1	0.00538382	0.059608	0	hsa-miR-5588-5p:ITGB1	0.000916149
1924	Oligodendrocyte	Astrocyte	hsa-miR-769-5p	0.0138123	ITGB1	0.00538382	0.0679478	0	hsa-miR-769-5p:ITGB1	0.00101018
1925	OPC	Astrocyte	hsa-miR-526b-3p	0.0404855	ITGB1	0.00538382	0.0322714	0	hsa-miR-526b-3p:ITGB1	0.00296096
1926	OPC	Astrocyte	hsa-miR-5588-5p	0.0596443	ITGB1	0.00538382	0.0464923	0	hsa-miR-5588-5p:ITGB1	0.00436216
1927	OPC	Astrocyte	hsa-miR-769-5p	0.0492923	ITGB1	0.00538382	0.0385343	0	hsa-miR-769-5p:ITGB1	0.00360506
1928	Endothelial_Cell	Astrocyte	hsa-miR-769-5p	0.00504237	ITGB1	0.00538382	0.0380122	0.016	hsa-miR-769-5p:ITGB1	0.00036878
1929	Endothelial_Cell	Astrocyte	hsa-miR-223-3p	0.00587444	ITGB1	0.00538382	0.0467331	0	hsa-miR-223-3p:ITGB1	0.000429635
1930	Endothelial_Cell	Astrocyte	hsa-miR-526b-3p	0.00663163	ITGB1	0.00538382	0.04928	0	hsa-miR-526b-3p:ITGB1	0.000485013
1931	Endothelial_Cell	Astrocyte	hsa-miR-5588-5p	0.00667364	ITGB1	0.00538382	0.0528161	0	hsa-miR-5588-5p:ITGB1	0.000488085
1932	Astrocyte	Astrocyte	hsa-miR-25-3p	0.00546181	ITGB1	0.00538382	0.0312447	0.009	hsa-miR-25-3p:ITGB1	0.000399457
1933	Astrocyte	Astrocyte	hsa-miR-1910-5p	0.00590204	ITGB1	0.00538382	0.0304739	0.001	hsa-miR-1910-5p:ITGB1	0.000431654
1934	Astrocyte	Astrocyte	hsa-miR-17-5p	0.00778874	ITGB1	0.00538382	0.0466715	0	hsa-miR-17-5p:ITGB1	0.000569639
1935	Astrocyte	Astrocyte	hsa-miR-20a-5p	0.00776125	ITGB1	0.00538382	0.0459171	0	hsa-miR-20a-5p:ITGB1	0.000567629
1936	Astrocyte	Astrocyte	hsa-miR-2114-5p	0.00758577	ITGB1	0.00538382	0.0436912	0	hsa-miR-2114-5p:ITGB1	0.000554795
1937	Astrocyte	Astrocyte	hsa-miR-218-5p	0.00947404	ITGB1	0.00538382	0.0542328	0	hsa-miR-218-5p:ITGB1	0.000692896
1938	Astrocyte	Astrocyte	hsa-miR-29a-3p	0.0124068	ITGB1	0.00538382	0.0762784	0	hsa-miR-29a-3p:ITGB1	0.00090739
1939	Astrocyte	Astrocyte	hsa-miR-93-5p	0.00749605	ITGB1	0.00538382	0.0475046	0	hsa-miR-93-5p:ITGB1	0.000548233
1940	Macrophage	Astrocyte	hsa-miR-1910-5p	0.0923851	ITGB1	0.00538382	0.0218763	0.046	hsa-miR-1910-5p:ITGB1	0.0067567
1941	Macrophage	Astrocyte	hsa-miR-25-3p	0.113165	ITGB1	0.00538382	0.0267255	0.016	hsa-miR-25-3p:ITGB1	0.00827648
1942	Macrophage	Astrocyte	hsa-miR-218-5p	0.161731	ITGB1	0.00538382	0.0385182	0.001	hsa-miR-218-5p:ITGB1	0.0118284
1943	Macrophage	Astrocyte	hsa-miR-17-5p	0.162664	ITGB1	0.00538382	0.0424717	0	hsa-miR-17-5p:ITGB1	0.0118966
1944	Macrophage	Astrocyte	hsa-miR-183-5p	0.148411	ITGB1	0.00538382	0.0365176	0	hsa-miR-183-5p:ITGB1	0.0108542
1945	Macrophage	Astrocyte	hsa-miR-20a-5p	0.177468	ITGB1	0.00538382	0.046775	0	hsa-miR-20a-5p:ITGB1	0.0129794
1946	Macrophage	Astrocyte	hsa-miR-2114-5p	0.130332	ITGB1	0.00538382	0.0319282	0	hsa-miR-2114-5p:ITGB1	0.00953203
1947	Macrophage	Astrocyte	hsa-miR-215-5p	0.121533	ITGB1	0.00538382	0.0307048	0	hsa-miR-215-5p:ITGB1	0.00888844
1948	Macrophage	Astrocyte	hsa-miR-29a-3p	0.184521	ITGB1	0.00538382	0.0468608	0	hsa-miR-29a-3p:ITGB1	0.0134952
1949	Macrophage	Astrocyte	hsa-miR-93-5p	0.139391	ITGB1	0.00538382	0.0347769	0	hsa-miR-93-5p:ITGB1	0.0101946
1950	Malignant	Astrocyte	hsa-miR-17-5p	0.161317	ITGB1	0.00538382	0.0502739	0	hsa-miR-17-5p:ITGB1	0.0117982
1951	Malignant	Astrocyte	hsa-miR-183-5p	0.172309	ITGB1	0.00538382	0.0564456	0	hsa-miR-183-5p:ITGB1	0.012602
1952	Malignant	Astrocyte	hsa-miR-1910-5p	0.140375	ITGB1	0.00538382	0.0459223	0	hsa-miR-1910-5p:ITGB1	0.0102665
1953	Malignant	Astrocyte	hsa-miR-20a-5p	0.163502	ITGB1	0.00538382	0.0508134	0	hsa-miR-20a-5p:ITGB1	0.0119579
1954	Malignant	Astrocyte	hsa-miR-2114-5p	0.145107	ITGB1	0.00538382	0.045882	0	hsa-miR-2114-5p:ITGB1	0.0106126
1955	Malignant	Astrocyte	hsa-miR-215-5p	0.116862	ITGB1	0.00538382	0.0354055	0	hsa-miR-215-5p:ITGB1	0.00854687
1956	Malignant	Astrocyte	hsa-miR-218-5p	0.167386	ITGB1	0.00538382	0.0523793	0	hsa-miR-218-5p:ITGB1	0.012242
1957	Malignant	Astrocyte	hsa-miR-25-3p	0.149875	ITGB1	0.00538382	0.0493663	0	hsa-miR-25-3p:ITGB1	0.0109613
1958	Malignant	Astrocyte	hsa-miR-29a-3p	0.17477	ITGB1	0.00538382	0.0564498	0	hsa-miR-29a-3p:ITGB1	0.012782
1959	Malignant	Astrocyte	hsa-miR-93-5p	0.167385	ITGB1	0.00538382	0.0544078	0	hsa-miR-93-5p:ITGB1	0.0122419
1960	Microglia	Astrocyte	hsa-miR-2114-5p	0.088979	ITGB1	0.00538382	0.0272422	0.043	hsa-miR-2114-5p:ITGB1	0.0065076
1961	Microglia	Astrocyte	hsa-miR-20a-5p	0.108171	ITGB1	0.00538382	0.0339034	0.031	hsa-miR-20a-5p:ITGB1	0.00791126
1962	Microglia	Astrocyte	hsa-miR-218-5p	0.108044	ITGB1	0.00538382	0.0336072	0.03	hsa-miR-218-5p:ITGB1	0.00790196
1963	Microglia	Astrocyte	hsa-miR-17-5p	0.102925	ITGB1	0.00538382	0.0323537	0.029	hsa-miR-17-5p:ITGB1	0.00752754
1964	Neuron	Astrocyte	hsa-miR-183-5p	0.00215122	ITGB1	0.00538382	0.0406619	0.019	hsa-miR-183-5p:ITGB1	0.000157332
1965	Neuron	Astrocyte	hsa-miR-17-5p	0.00231968	ITGB1	0.00538382	0.0429755	0.016	hsa-miR-17-5p:ITGB1	0.000169653
1966	Neuron	Astrocyte	hsa-miR-29a-3p	0.00237164	ITGB1	0.00538382	0.0491259	0.013	hsa-miR-29a-3p:ITGB1	0.000173453
1967	Neuron	Astrocyte	hsa-miR-20a-5p	0.00257917	ITGB1	0.00538382	0.0506177	0.005	hsa-miR-20a-5p:ITGB1	0.000188631
1968	Neuron	Astrocyte	hsa-miR-1910-5p	0.00165326	ITGB1	0.00538382	0.0345787	0.003	hsa-miR-1910-5p:ITGB1	0.000120913
1969	Neuron	Astrocyte	hsa-miR-2114-5p	0.00208828	ITGB1	0.00538382	0.0435822	0.003	hsa-miR-2114-5p:ITGB1	0.000152729
1970	Neuron	Astrocyte	hsa-miR-215-5p	0.00268187	ITGB1	0.00538382	0.0576371	0	hsa-miR-215-5p:ITGB1	0.000196142
1971	Neuron	Astrocyte	hsa-miR-218-5p	0.0059268	ITGB1	0.00538382	0.118481	0	hsa-miR-218-5p:ITGB1	0.000433464
1972	Oligodendrocyte	Astrocyte	hsa-miR-183-5p	0.00703775	ITGB1	0.00538382	0.0321698	0.037	hsa-miR-183-5p:ITGB1	0.000514715
1973	Oligodendrocyte	Astrocyte	hsa-miR-17-5p	0.0120771	ITGB1	0.00538382	0.0588046	0	hsa-miR-17-5p:ITGB1	0.000883272
1974	Oligodendrocyte	Astrocyte	hsa-miR-1910-5p	0.00602712	ITGB1	0.00538382	0.0311377	0	hsa-miR-1910-5p:ITGB1	0.000440801
1975	Oligodendrocyte	Astrocyte	hsa-miR-20a-5p	0.0127791	ITGB1	0.00538382	0.0617742	0	hsa-miR-20a-5p:ITGB1	0.000934614
1976	Oligodendrocyte	Astrocyte	hsa-miR-2114-5p	0.0104346	ITGB1	0.00538382	0.0545925	0	hsa-miR-2114-5p:ITGB1	0.000763148
1977	Oligodendrocyte	Astrocyte	hsa-miR-215-5p	0.00943914	ITGB1	0.00538382	0.0464525	0	hsa-miR-215-5p:ITGB1	0.000690344
1978	Oligodendrocyte	Astrocyte	hsa-miR-218-5p	0.0126686	ITGB1	0.00538382	0.065985	0	hsa-miR-218-5p:ITGB1	0.000926538
1979	Oligodendrocyte	Astrocyte	hsa-miR-25-3p	0.00949436	ITGB1	0.00538382	0.0473644	0	hsa-miR-25-3p:ITGB1	0.000694382
1980	Oligodendrocyte	Astrocyte	hsa-miR-29a-3p	0.0153348	ITGB1	0.00538382	0.0749918	0	hsa-miR-29a-3p:ITGB1	0.00112153
1981	Oligodendrocyte	Astrocyte	hsa-miR-93-5p	0.0113115	ITGB1	0.00538382	0.0528695	0	hsa-miR-93-5p:ITGB1	0.000827278
1982	OPC	Astrocyte	hsa-miR-17-5p	0.0505387	ITGB1	0.00538382	0.0379609	0	hsa-miR-17-5p:ITGB1	0.00369622
1983	OPC	Astrocyte	hsa-miR-183-5p	0.050605	ITGB1	0.00538382	0.0403691	0	hsa-miR-183-5p:ITGB1	0.00370107
1984	OPC	Astrocyte	hsa-miR-1910-5p	0.0416638	ITGB1	0.00538382	0.0330586	0	hsa-miR-1910-5p:ITGB1	0.00304713
1985	OPC	Astrocyte	hsa-miR-20a-5p	0.0555489	ITGB1	0.00538382	0.0441749	0	hsa-miR-20a-5p:ITGB1	0.00406264
1986	OPC	Astrocyte	hsa-miR-2114-5p	0.0475492	ITGB1	0.00538382	0.0376061	0	hsa-miR-2114-5p:ITGB1	0.00347758
1987	OPC	Astrocyte	hsa-miR-215-5p	0.0419579	ITGB1	0.00538382	0.0350392	0	hsa-miR-215-5p:ITGB1	0.00306865
1988	OPC	Astrocyte	hsa-miR-218-5p	0.058018	ITGB1	0.00538382	0.0463464	0	hsa-miR-218-5p:ITGB1	0.00424322
1989	OPC	Astrocyte	hsa-miR-25-3p	0.0411357	ITGB1	0.00538382	0.0327507	0	hsa-miR-25-3p:ITGB1	0.00300851
1990	OPC	Astrocyte	hsa-miR-29a-3p	0.0605357	ITGB1	0.00538382	0.0472176	0	hsa-miR-29a-3p:ITGB1	0.00442736
1991	OPC	Astrocyte	hsa-miR-93-5p	0.0464488	ITGB1	0.00538382	0.0367077	0	hsa-miR-93-5p:ITGB1	0.0033971
1992	Endothelial_Cell	Astrocyte	hsa-miR-2114-5p	0.00414041	ITGB1	0.00538382	0.0319564	0.019	hsa-miR-2114-5p:ITGB1	0.000302815
1993	Endothelial_Cell	Astrocyte	hsa-miR-17-5p	0.00741913	ITGB1	0.00538382	0.0596602	0	hsa-miR-17-5p:ITGB1	0.000542608
1994	Endothelial_Cell	Astrocyte	hsa-miR-183-5p	0.0049199	ITGB1	0.00538382	0.0452932	0	hsa-miR-183-5p:ITGB1	0.000359823
1995	Endothelial_Cell	Astrocyte	hsa-miR-1910-5p	0.00478125	ITGB1	0.00538382	0.0368403	0	hsa-miR-1910-5p:ITGB1	0.000349683
1996	Endothelial_Cell	Astrocyte	hsa-miR-20a-5p	0.00757303	ITGB1	0.00538382	0.061533	0	hsa-miR-20a-5p:ITGB1	0.000553864
1997	Endothelial_Cell	Astrocyte	hsa-miR-215-5p	0.00681447	ITGB1	0.00538382	0.0513601	0	hsa-miR-215-5p:ITGB1	0.000498385
1998	Endothelial_Cell	Astrocyte	hsa-miR-218-5p	0.00747845	ITGB1	0.00538382	0.0638371	0	hsa-miR-218-5p:ITGB1	0.000546946
1999	Endothelial_Cell	Astrocyte	hsa-miR-25-3p	0.00645792	ITGB1	0.00538382	0.0540272	0	hsa-miR-25-3p:ITGB1	0.000472308
[truncated: 112,502 more rows]
