# Supplementary material for: SiCmiR Atlas: Single‐Cell miRNA Landscape Reveals Hub‐miRNA and Network Signatures in Human Cancers
Source: Adv Sci (Weinh). 2026 Feb 15;13(16):e14446. doi: 10.1002/advs.202514446 (PMC13042402; doi:10.1002/advs.202514446)
Supplement: Supplementary file 2 — Supporting File 2: advs73630‐sup‐0002‐Data.zip. [file ADVS-13-e14446-s001.zip › advs73630-sup-0002-Data/Table S8.xlsx]

## Sheet: Sheet1
		Learning rate	Number of layers	Size of hidden layer	Dropout	Optimizer	Weight decay
	Neural Network	0.05, 0.1, 0.2, 0.4	1-4	512, 1024	0.1-0.4	SGD	-
	Neural Network	0.0001, 0.001, 0.1	2	1024	0.3	Adam	1e-05
	ResNet	0.0001, 0.001, 0.1	2-7	512, 1024	0-0.5	Adam	1e-05
	Transformer	0.0001, 0.001	2-7	128, 256	0-0.5	Adam	1e-05
	Best parameters							Validation Performance
		Learning rate	Number of layers	Size of hidden layer	Dropout	Optimizer	Weight decay	val_MSE	val_RMSE	val_R2	val_PCC
	Neural Network	0.4	2	1024	0.3	SGD	-	0.522 ± 0.0049	0.722 ± 0.0046	0.484 ± 0.0066	0.673 ± 0.0039
	Neural Network	0.0001	2	1024	0.3	Adam	1e-05	0.524 ± 0.0056	0.724 ± 0.0039	0.482 ± 0.0047	-
	ResNet	0.001	6	512	0-0.5	Adam	1e-05	0.648 ± 0.0097	0.805 ± 0.0060	0.359 ± 0.0081	0.578 ± 0.0041
	Transformer	0.0001	4	256	0.1	Adam	1e-05	0.863 ± 0.0133	0.929 ± 0.0067	0.146 ± 0.0028	0.359 ± 0.0034
